# Supplementary material for: Expansion of the circadian transcriptome in Brassica rapa and genome-wide diversification of paralog expression patterns
Source: eLife. 2020 Sep 30;9:e58993. doi: 10.7554/eLife.58993 (PMC7655105; doi:10.7554/eLife.58993)
Supplement: Supplementary file 2. — Gene expression was evaluated under circadian conditions (constant light and temperature) for 48 hr after plants were entrained in one of the two conditions; LD (12 hr light/12 hr dark) or HC (12 hr 20 °C/ 12 hr 12°C). Using the set of cycling genes that were identified in both datasets, DiPALM was used to detect differential patterning and differential median expression between LD and HC conditions. This dataset reports these results. Column 1 are gene accessions, Column 2 are adjusted p-values for differential patterning and Column 3 are adjusted p-values for differential median expression. [file elife-58993-supp2.csv.zip]

Archive with 1 entries (1 files):
- SupplementaryFile2.csv
