# Supplementary material for: Expansion of the circadian transcriptome in Brassica rapa and genome-wide diversification of paralog expression patterns
Source: eLife. 2020 Sep 30;9:e58993. doi: 10.7554/eLife.58993 (PMC7655105; doi:10.7554/eLife.58993)
Supplement: Supplementary file 2. — Gene expression was evaluated under circadian conditions (constant light and temperature) for 48 hr after plants were entrained in one of the two conditions; LD (12 hr light/12 hr dark) or HC (12 hr 20 °C/ 12 hr 12°C). Using the set of cycling genes that were identified in both datasets, DiPALM was used to detect differential patterning and differential median expression between LD and HC conditions. This dataset reports these results. Column 1 are gene accessions, Column 2 are adjusted p-values for differential patterning and Column 3 are adjusted p-values for differential median expression. [file elife-58993-supp2.csv.zip › SupplementaryFile2.csv]

	LDvsHC_PatternChange_Pvalue	LDvsHC_ExpressionChange_Pvalue
BraA01g01010R	0.840925366	0.207969411
BraA01g01020R	0.068628322	0.001377237
BraA01g01030R	0.863487538	0.434778644
BraA01g01050R	0.001808503	0.458952813
BraA01g01070R	0.064637036	0.116882152
BraA01g01100R	0.638585004	0.533368744
BraA01g01130R	0.43745946	0
BraA01g01140R	0.680863441	0
BraA01g01150R	0.532593693	0.018201759
BraA01g01170R	0.00182726	0.365812226
BraA01g01180R	0.348879075	0.677927255
BraA01g01200R	0.403146337	0.957930528
BraA01g01210R	0	0
BraA01g01300R	0.021798215	0
BraA01g01310R	0.109943279	0.767420288
BraA01g01320R	0.267548941	0.30580404
BraA01g01330R	0.728215279	0.053834638
BraA01g01360R	0.139697179	0.077277782
BraA01g01380R	0.614267042	0.259314393
BraA01g01450R	0.032442046	0.735265741
BraA01g01460R	0.000953174	0.437319172
BraA01g01470R	0.579494116	0.446128611
BraA01g01480R	0.747633262	0.17933312
BraA01g01490R	0.387787496	0.810126756
BraA01g01530R	0.465443374	0.96416914
BraA01g01540R	0.000952315	0.374191377
BraA01g01550R	0.262174933	0.000923352
BraA01g01600R	0.600867988	0.014496319
BraA01g01630R	0.133501594	0.196285819
BraA01g01640R	0.328701453	0.922755947
BraA01g01670R	0.57038765	0.146697268
BraA01g01720R	0.46916262	0.687777138
BraA01g01730R	0.00266417	0.038187508
BraA01g01820R	0.113103482	0.002179666
BraA01g01830R	0	0.004122952
BraA01g01860R	0.062423292	0.026027796
BraA01g01870R	0.04338847	0.437361937
BraA01g01880R	0.038198045	0.004614636
BraA01g01920R	0.07024253	0.184114056
BraA01g01940R	0	0.957968083
BraA01g01960R	0.322779441	0.491988042
BraA01g01980R	0.163165329	0.262852277
BraA01g01990R	0.083334835	0.264254308
BraA01g02000R	0.337733049	0.596625263
BraA01g02050R	0.455609478	0.264126698
BraA01g02060R	0.285857036	0.000931638
BraA01g02070R	0.255072293	0.309974917
BraA01g02120R	0.81595046	0
BraA01g02140R	0.073807254	0.006302261
BraA01g02160R	0.490877754	0.002413551
BraA01g02230R	0.357284934	0.05183324
BraA01g02240R	0.688562896	0.914610927
BraA01g02250R	0.26359124	0.279497177
BraA01g02260R	0.676464217	0.55158276
BraA01g02280R	0.25376998	0.889991909
BraA01g02290R	0.513086756	0.679213083
BraA01g02320R	0.768123948	0.865576144
BraA01g02330R	0.16457765	0.005861572
BraA01g02340R	0.250502872	0.263452634
BraA01g02350R	0.634391974	0.487423182
BraA01g02360R	0.137972227	0.033438162
BraA01g02370R	0.149121214	0.734580886
BraA01g02380R	0.248300673	0.523759871
BraA01g02440R	0.050883804	0.184985765
BraA01g02550R	0.541515406	0.913436408
BraA01g02570R	0.304099813	0.206897243
BraA01g02580R	0.410744041	0
BraA01g02590R	0.540560188	0.214469235
BraA01g02620R	0.451531914	0.001889442
BraA01g02700R	0.623517002	0.700087736
BraA01g02710R	0.537786182	0.740600859
BraA01g02720R	0.18202123	0.964711023
BraA01g02730R	0.717225252	0.093974816
BraA01g02860R	0.003886707	0.001380199
BraA01g02920R	0.291092704	0.201622713
BraA01g02930R	0.75487696	0.043041936
BraA01g02960R	0.266030739	0.547962159
BraA01g02970R	0	0.998306607
BraA01g02990R	0.904989658	0.00607001
BraA01g03000R	0.570071328	0.362045884
BraA01g03020R	0.509799541	0.075387452
BraA01g03030R	0.01428473	0.079616468
BraA01g03060R	0.720669149	0.036717755
BraA01g03070R	0.733698041	0.006304301
BraA01g03080R	0.144305472	0.4613263
BraA01g03110R	0.070945519	0.665474937
BraA01g03130R	0.012492722	0.977625299
BraA01g03160R	0.107222714	0.002214629
BraA01g03210R	0.428566748	0.674977345
BraA01g03250R	0.319046099	0.760873694
BraA01g03290R	0.440097496	0.122506467
BraA01g03300R	0.71100867	0.564588138
BraA01g03310R	0.418626199	0.237588823
BraA01g03330R	0.070663179	0.074137442
BraA01g03340R	0.239537095	0
BraA01g03350R	0.900883739	0.933058536
BraA01g03360R	0.610821485	0.299149087
BraA01g03370R	0.342523513	0.719727841
BraA01g03410R	0.036719018	0.100625553
BraA01g03430R	0.632500494	0.261888382
BraA01g03450R	0.363595231	0.417121742
BraA01g03480R	0	0.075164887
BraA01g03500R	0.832283245	0.030674426
BraA01g03510R	0.229510378	0.238423384
BraA01g03520R	0.176545961	0.042985595
BraA01g03550R	0.838640362	0.129829204
BraA01g03570R	0.235777259	0.028055943
BraA01g03590R	0.832465594	0.903164559
BraA01g03600R	0.676163322	0.046357795
BraA01g03640R	0.07486231	0.984010117
BraA01g03650R	0.109933206	0.034189724
BraA01g03670R	0.044911493	0.697991005
BraA01g03680R	0	0.640335009
BraA01g03690R	0.272636539	0.125162249
BraA01g03700R	0.243468827	0.974656445
BraA01g03740R	0.441002255	0.003239294
BraA01g03750R	0.53725552	0.863278371
BraA01g03810R	0.411212575	0.026904477
BraA01g03820R	0.404683177	0.358846448
BraA01g03880R	0.02633658	0.129551034
BraA01g03900R	0.571266375	0
BraA01g03930R	0	0.758999189
BraA01g03940R	0.004267674	0.051642367
BraA01g04000R	0.715328095	0.260523633
BraA01g04120R	0.667342873	0.554836155
BraA01g04130R	0.138249509	0.000924894
BraA01g04180R	0.132467843	0.000613506
BraA01g04230R	0.358653078	0.708520511
BraA01g04250R	0.257893701	0.120418238
BraA01g04270R	0.080228106	0.02479847
BraA01g04290R	0.460518947	0.804216573
BraA01g04320R	0.304024127	0.429958821
BraA01g04330R	0.107238443	0.000286909
BraA01g04360R	0	0.415273738
BraA01g04380R	0.003795377	0.244968563
BraA01g04420R	0.527611923	0.064422198
BraA01g04430R	0.003688794	0.222376844
BraA01g04450R	0.531132191	0.057343441
BraA01g04510R	0.111451906	0.003820193
BraA01g04530R	0.363023586	0.935626278
BraA01g04560R	0.091029202	0.914819869
BraA01g04570R	0.199969252	0.115185704
BraA01g04580R	0.02095946	0.549892881
BraA01g04710R	0.239565818	0.15013797
BraA01g04740R	0.055361845	0.565611743
BraA01g04780R	0.270407363	0.115390312
BraA01g04800R	0.206756082	0.005615246
BraA01g04850R	0.117247313	0.00176105
BraA01g04900R	0.17615471	0.87986637
BraA01g04960R	0.156185929	0.001673662
BraA01g04990R	0.04947896	0.596733485
BraA01g05020R	0.063656375	0.94964679
BraA01g05030R	0.295993872	0.974051202
BraA01g05040R	0.720291883	0.046439634
BraA01g05060R	0.469747828	0.315173661
BraA01g05070R	0.266026653	0.239323884
BraA01g05140R	0.661717188	0.184746066
BraA01g05150R	0.006383514	0.003574884
BraA01g05190R	0.42361427	0.147046764
BraA01g05220R	0.008587381	0.119399028
BraA01g05240R	0.090712144	0.980900227
BraA01g05360R	0.490457656	0.079955498
BraA01g05380R	0.238416004	0.082785027
BraA01g05490R	0.117168436	0.048011332
BraA01g05530R	0.332038401	0.006316566
BraA01g05540R	0.010898528	0.002450601
BraA01g05560R	0	0.178897701
BraA01g05570R	0.254649483	0
BraA01g05690R	0.915505751	0.258413403
BraA01g05700R	0.036161633	0.06952229
BraA01g05770R	0.095061252	0.052747719
BraA01g05780R	0.817618792	0.850591641
BraA01g05830R	0.525517482	0
BraA01g05850R	0.308409921	0.022369188
BraA01g05860R	0.835024696	0.000198828
BraA01g05880R	0.042119608	0.410244588
BraA01g05890R	0.485049516	0.218577463
BraA01g05900R	0.564312004	0.55551497
BraA01g05930R	0.853655034	0.973697878
BraA01g05960R	0.272702963	0.002057937
BraA01g05970R	0.004491799	0.363365353
BraA01g06030R	0.435164028	0.003662236
BraA01g06040R	0.3075751	0.611516254
BraA01g06080R	0.655159344	0.002970299
BraA01g06090R	0.514219672	0.00136479
BraA01g06110R	0.537809401	0.003677565
BraA01g06130R	0.384125897	0.64659805
BraA01g06150R	0.614475008	0.1772857
BraA01g06160R	0.335271749	0.852969263
BraA01g06180R	0.3620806	0.04554128
BraA01g06240R	0.292742183	0.921647993
BraA01g06270R	0.458132285	0.454729843
BraA01g06280R	0.263983243	0.172333359
BraA01g06330R	0.027334552	0.189856846
BraA01g06360R	0.223873779	0.002986748
BraA01g06380R	0.857050523	0.294302051
BraA01g06390R	0.659593143	0.453960635
BraA01g06400R	0.002756532	0.028653876
BraA01g06410R	0.697975	0
BraA01g06430R	0.211293031	0.000202291
BraA01g06440R	0.758758412	0.332644406
BraA01g06450R	0.722485289	0.001762763
BraA01g06480R	0.662048308	0.694252504
BraA01g06550R	0.418015217	0.060392919
BraA01g06560R	0.530574955	0.336849804
BraA01g06570R	0.000355736	0.120522605
BraA01g06600R	0.207731328	0.015722875
BraA01g06640R	0.044159582	0.005648504
BraA01g06650R	0.351171722	0.003341448
BraA01g06670R	0.137979509	0
BraA01g06740R	0.150022805	0.070158451
BraA01g06800R	0.070386017	0.004090315
BraA01g06820R	0.635458826	0.792329668
BraA01g06830R	0.19575956	0.022430431
BraA01g06860R	0.332082516	0.719924723
BraA01g06930R	0.709984714	0.003915074
BraA01g06970R	0.065873062	0.001773979
BraA01g07060R	0.442640921	0.046833706
BraA01g07070R	0.415726795	0.45658403
BraA01g07090R	0	0.316660583
BraA01g07230R	0.21276738	0.23871147
BraA01g07310R	0.001796211	0.520886909
BraA01g07350R	0.026425052	0.735228756
BraA01g07360R	0.030397693	0.025010263
BraA01g07370R	0.66796533	0.216695121
BraA01g07380R	0.107367437	0.983110261
BraA01g07410R	0.121039084	0.012841406
BraA01g07430R	0.241362975	0
BraA01g07520R	0.475703786	0.666341534
BraA01g07550R	0.377867862	0
BraA01g07570R	0.267742959	0.911687504
BraA01g07580R	0.349335407	0.487600772
BraA01g07590R	0.037242736	0.006661501
BraA01g07600R	0.244972281	0.446643313
BraA01g07610R	0.132430323	0.400000446
BraA01g07620R	0.353728317	0
BraA01g07630R	0.032414412	0.005606057
BraA01g07660R	0.056307103	0.996152163
BraA01g07680R	0.292723378	0.002696607
BraA01g07720R	0.492385399	0.611822158
BraA01g07750R	0.209720666	0.749514563
BraA01g07790R	0.515798889	0.528844081
BraA01g07800R	0.757370242	0.347774801
BraA01g07820R	0.004191575	0.005607798
BraA01g07830R	0.360438795	0.327847219
BraA01g07900R	0.337834152	0.002598288
BraA01g07910R	0.162532732	0
BraA01g07930R	0	0.008856761
BraA01g07950R	0.271387928	0.176587193
BraA01g07960R	0.237791721	0
BraA01g07970R	0	0.948959277
BraA01g07980R	0.871658131	0.352732907
BraA01g08040R	0.451397299	0.710594235
BraA01g08070R	0.021354949	0.205096567
BraA01g08080R	0.00044155	0.962322246
BraA01g08120R	0.404528109	0.02822266
BraA01g08140R	0.81773181	0.536140753
BraA01g08150R	0.443809274	0.598358719
BraA01g08160R	0.714753951	0.762192365
BraA01g08200R	0.018819565	0.745203558
BraA01g08210R	0.000957491	0.274786128
BraA01g08230R	0.823542135	0.052389471
BraA01g08240R	0.229322099	0.988705048
BraA01g08250R	0.425410156	0.648002868
BraA01g08260R	0.131797874	0.315954541
BraA01g08270R	0.268829592	0.890878533
BraA01g08290R	0.094431055	0.057252584
BraA01g08320R	0.251528247	0.214288766
BraA01g08330R	0.063870431	0.017991872
BraA01g08340R	0.156480939	0.898237915
BraA01g08360R	0.349614454	0.36583213
BraA01g08390R	0.009567878	0.777487807
BraA01g08400R	0.691836512	0.131941079
BraA01g08410R	0.177400097	0.230745645
BraA01g08440R	0.54891123	0
BraA01g08460R	0	0.353505736
BraA01g08480R	0.016331803	0.976200867
BraA01g08500R	0.208654968	0.818768717
BraA01g08550R	0.544493967	0.028469377
BraA01g08580R	0.076694402	0.415567007
BraA01g08600R	0.232107963	0.386973731
BraA01g08610R	0.576618037	0.770097876
BraA01g08620R	0.232988207	0.49787931
BraA01g08640R	0	0.56126521
BraA01g08650R	0.015950084	0
BraA01g08660R	0.01881015	0.007417544
BraA01g08680R	0.663099056	0.000920793
BraA01g08690R	0.397695138	0.262856851
BraA01g08710R	0.233288972	0.005583648
BraA01g08720R	0.073345143	0.007935753
BraA01g08730R	0.372609574	0
BraA01g08760R	0.686329474	0.004913444
BraA01g08770R	0.870120444	0.135479671
BraA01g08820R	0.183610993	0.398075617
BraA01g08830R	0.608603825	0.006347009
BraA01g08850R	0.434514782	0.185010022
BraA01g08940R	0.392616243	0.02592925
BraA01g08980R	0.407588867	0.990727495
BraA01g08990R	0.672229517	0.126474785
BraA01g09030R	0.47590072	0.007909172
BraA01g09050R	0.10362384	0.61150398
BraA01g09060R	0.923863476	0.529207926
BraA01g09160R	0.103387003	0.81753651
BraA01g09170R	0.212851951	0.011551295
BraA01g09180R	0.10708732	0.005596698
BraA01g09190R	0.064317311	0.0135245
BraA01g09200R	0.233938244	0.070822519
BraA01g09220R	0.528821939	0.000856551
BraA01g09240R	0.000457144	0.095831866
BraA01g09260R	0.099146411	0.962100509
BraA01g09270R	0.987569713	0.934201492
BraA01g09280R	0.100711994	0.053574087
BraA01g09320R	0.182333457	0
BraA01g09340R	0.461178864	0.002351587
BraA01g09370R	0.249659749	0.14443779
BraA01g09390R	0.278141466	0.184224273
BraA01g09430R	0.527719813	0.537010816
BraA01g09470R	0.393786867	0
BraA01g09500R	0.603387609	0.056090233
BraA01g09510R	0.061236146	0.711705094
BraA01g09530R	0.116592274	0.686186022
BraA01g09540R	0.302137441	0.988717999
BraA01g09560R	0.440814071	0.223043077
BraA01g09590R	0.07115201	0
BraA01g09630R	0.01448264	0.147025906
BraA01g09650R	0.54800098	0.004087323
BraA01g09660R	0.328972207	0.084897667
BraA01g09680R	0.961627409	0.619618766
BraA01g09690R	0.551644796	0.107347289
BraA01g09700R	0.080331804	0.661111709
BraA01g09710R	0.004081351	0.600422215
BraA01g09720R	0.998112671	0.777869085
BraA01g09740R	0.34134365	0.021769162
BraA01g09780R	0.026768111	0.221643408
BraA01g09870R	0.018514344	0.129608055
BraA01g09890R	0.715347422	0.0727349
BraA01g09900R	0.074145955	0.024075086
BraA01g09940R	0.615707466	0.53485781
BraA01g09950R	0.190237207	0.933971059
BraA01g09990R	0.093558799	0.347212774
BraA01g10030R	0.263105222	0.775951994
BraA01g10040R	0.354890098	0.677840862
BraA01g10050R	0.425275897	0.027212724
BraA01g10060R	0.684962603	0.741305786
BraA01g10070R	0.963719462	0.552572475
BraA01g10100R	0.337154642	0.0554598
BraA01g10120R	0.856357887	0.096143682
BraA01g10170R	0.148208908	0.683218018
BraA01g10190R	0.012759044	0.000200013
BraA01g10200R	0.835501789	0.01408945
BraA01g10220R	0.263402529	0.945525465
BraA01g10230R	0.271590727	0.097383671
BraA01g10240R	0.322814208	0.150436302
BraA01g10260R	0.936079999	0.25223786
BraA01g10280R	0.637430397	0.652958027
BraA01g10310R	0.018255635	0.078082842
BraA01g10320R	0.036019045	0.000697103
BraA01g10340R	0.056115498	0.680637496
BraA01g10390R	0.123569405	0.007896853
BraA01g10400R	0.1803117	0.118840977
BraA01g10440R	0.293885318	0.082867337
BraA01g10450R	0.787100147	0
BraA01g10460R	0.333958798	0.005992853
BraA01g10520R	0.2666134	0.23134193
BraA01g10530R	0.000343986	0.490644885
BraA01g10540R	0.904662987	0.764165968
BraA01g10560R	0.045997933	0.968129273
BraA01g10570R	0.238977216	0.900731113
BraA01g10580R	0.494219647	0
BraA01g10610R	0.269420142	0.035511194
BraA01g10630R	0.329645806	0.454932511
BraA01g10640R	0.065412514	0.862615333
BraA01g10720R	0.335109332	0.401516816
BraA01g10740R	0.056236812	0.005592963
BraA01g10750R	0.136270898	0.051824214
BraA01g10760R	0.03453087	0.000207717
BraA01g10780R	0.168331393	0
BraA01g10800R	0.405781668	0.207155476
BraA01g10820R	0.074838779	0.148531624
BraA01g10830R	0.638913047	0.009184234
BraA01g10840R	0.35972357	0.002355552
BraA01g10870R	0.004261498	0.117972282
BraA01g10880R	0.99887073	0.243352289
BraA01g10910R	0.040750578	0.01512865
BraA01g10970R	0.31080032	0.094347668
BraA01g10980R	0.026419923	0.733282473
BraA01g10990R	0.272691959	0.796323341
BraA01g11000R	0.150578807	0.051038726
BraA01g11020R	0.454374215	0.473893035
BraA01g11030R	0.001726588	0
BraA01g11040R	0.000438133	0.00069912
BraA01g11050R	0.144114277	0.028034458
BraA01g11060R	0	0.007295621
BraA01g11120R	0.51548778	0.261472817
BraA01g11130R	0.813116188	0.125688679
BraA01g11170R	0.33597448	0.138937885
BraA01g11190R	0.000573637	0.031968507
BraA01g11200R	0.55876022	0.638827114
BraA01g11220R	0.45893181	0.021505507
BraA01g11230R	0.445196197	0.032511603
BraA01g11260R	0.496515287	0.522869361
BraA01g11300R	0.626881748	0.030872565
BraA01g11320R	0.258408416	0.126775205
BraA01g11340R	0.29774204	0.543793543
BraA01g11350R	0.696355249	0.836565927
BraA01g11360R	0.139640521	0.008509508
BraA01g11390R	0.181178541	0.84438436
BraA01g11400R	0.085378891	0.997556004
BraA01g11440R	0.215304596	0.724094083
BraA01g11450R	0.400986915	0.484453718
BraA01g11460R	0.001717524	0.077954787
BraA01g11490R	0.865805099	0
BraA01g11540R	0.001817833	0.000691913
BraA01g11610R	0.865776923	0.661083801
BraA01g11620R	0.062557129	0.0774556
BraA01g11650R	0	0.102638309
BraA01g11660R	0.545532959	0.392807052
BraA01g11690R	0.088246726	0.514166018
BraA01g11740R	0.14346584	0.052494089
BraA01g11750R	0.095347611	0
BraA01g11770R	0.488407706	0.255612917
BraA01g11790R	0.301117276	0.107968162
BraA01g11830R	0.207110407	0.050095082
BraA01g11860R	0.494970213	0.00136697
BraA01g11870R	0.039940412	0.116792679
BraA01g11880R	0.033205724	0.013790683
BraA01g11910R	0.130574078	0.096152512
BraA01g11920R	0.368414086	0.556386525
BraA01g11980R	0.238515255	0
BraA01g12000R	0.474046856	0.561583899
BraA01g12140R	0.42872197	0.780099975
BraA01g12170R	0.838728248	0
BraA01g12190R	0.240828962	0.016796129
BraA01g12230R	0.538439246	0.012701005
BraA01g12290R	0.390890741	0.990293581
BraA01g12300R	0.718853761	0.706221503
BraA01g12360R	0.000447658	0.104829282
BraA01g12370R	0.756583645	0
BraA01g12380R	0	0.227767694
BraA01g12410R	0.314662875	0.014705393
BraA01g12420R	0.016306244	0.553039474
BraA01g12450R	0.236090673	0.646896399
BraA01g12470R	0.160602665	0.035238859
BraA01g12490R	0.068682814	0.754572857
BraA01g12510R	0.356920076	0.238753874
BraA01g12550R	0.00035742	0
BraA01g12560R	0.335735725	0.083681983
BraA01g12580R	0.35236252	0
BraA01g12600R	0.056274504	0.008263325
BraA01g12620R	0.241657329	0.04409468
BraA01g12650R	0.150917771	0.011427326
BraA01g12680R	0.391844493	0.682515709
BraA01g12690R	0.028169045	0
BraA01g12710R	0.255636169	0.853009835
BraA01g12740R	0	0.99708316
BraA01g12780R	0.268791866	0.814541172
BraA01g12800R	0.274781845	0.042060342
BraA01g12810R	0.155919416	0.098845533
BraA01g12820R	0.319636263	0.924857533
BraA01g12830R	0.126799158	0
BraA01g12940R	0.177943873	0.523439655
BraA01g12950R	0.282781236	0.001876797
BraA01g13040R	0.580241286	0.133852768
BraA01g13060R	0	0
BraA01g13080R	0.691875237	0.959637239
BraA01g13090R	0.292789609	0.2356321
BraA01g13130R	0.435317732	0.011436942
BraA01g13180R	0.423173801	0.017889288
BraA01g13210R	0.443502792	0.00546002
BraA01g13230R	0.422379762	0.637246985
BraA01g13240R	0.075128692	0.093319136
BraA01g13250R	0.331600983	0.004864541
BraA01g13270R	0.121605182	0
BraA01g13280R	0.394338969	0.396657419
BraA01g13300R	0.212771958	0.006103403
BraA01g13360R	0.140882653	0.604299735
BraA01g13380R	0.213884982	0.911255906
BraA01g13420R	0.00200179	0.743814172
BraA01g13430R	0.239017978	0.339188221
BraA01g13460R	0.69673932	0.600186974
BraA01g13470R	0.699437826	0.024354168
BraA01g13500R	0.156392415	0.010332491
BraA01g13600R	0.493824171	0.957489527
BraA01g13620R	0.779819909	0.360099555
BraA01g13640R	0.430433502	0.0730651
BraA01g13650R	0.341866125	0.494400096
BraA01g13670R	0.261346819	0.579159845
BraA01g13680R	0.303481576	0.034470721
BraA01g13740R	0.274067574	0.011417726
BraA01g13800R	0.005160035	0.097024228
BraA01g13820R	0.232188238	0.014826002
BraA01g13830R	0	0
BraA01g13840R	0.327314963	0
BraA01g13850R	0.367917748	0.074796895
BraA01g13860R	0.455493242	0.219118057
BraA01g13870R	0.23174309	0
BraA01g13910R	0.406652218	0
BraA01g13930R	0.24952392	0.017261581
BraA01g13970R	0.878624172	0.683697255
BraA01g14010R	0.23982173	0.145032386
BraA01g14080R	0.836051293	0.033900867
BraA01g14090R	0.745479864	0.408446383
BraA01g14170R	0.574265339	0.605544264
BraA01g14250R	0.293674921	0.658901777
BraA01g14260R	0.087173766	0.578026116
BraA01g14270R	0.18608627	0.002637461
BraA01g14280R	0.149053671	0.11414729
BraA01g14290R	0.874177483	0.011988899
BraA01g14430R	0.197535274	0.864746867
BraA01g14440R	0.790395025	0.751810992
BraA01g14450R	0	0.984424846
BraA01g14460R	0.094406146	0.073477136
BraA01g14670R	0.652230696	0.118891352
BraA01g14680R	0.651682361	0.004524445
BraA01g14750R	0.434932505	0.568924794
BraA01g14850R	0.214722028	0.15905664
BraA01g14860R	0.752449182	0.00307942
BraA01g14920R	0.872687397	0.864100684
BraA01g15020R	0.126771714	0.193083216
BraA01g15070R	0.610286838	0.081471612
BraA01g15150R	0.51309499	0
BraA01g15170R	0.093509113	0.233810658
BraA01g15200R	0.563942604	0.104985652
BraA01g15210R	0.335543345	0.018640415
BraA01g15280R	0	0.167474498
BraA01g15420R	0.005967575	0.062380858
BraA01g15430R	0.430483898	0.868255914
BraA01g15470R	0.108369692	0.004078372
BraA01g15550R	0.279094049	0.726690253
BraA01g15560R	0.136300593	0
BraA01g15600R	0.445074235	0.430462386
BraA01g15760R	0.076321628	0.42255874
BraA01g15800R	0.006789146	0.98671927
BraA01g15830R	0.424847418	0.000461804
BraA01g15850R	0.0001941	0.926737109
BraA01g15890R	0.639113214	0.173208409
BraA01g15950R	0.305624242	0.468872021
BraA01g15960R	0	0.557632114
BraA01g15970R	0.122360569	0.714382388
BraA01g15980R	0.032267094	0.183794283
BraA01g15990R	0.225032146	0.918258785
BraA01g16030R	0	0.09547729
BraA01g16070R	0.070407327	0.012670148
BraA01g16110R	0.117908042	0.004828961
BraA01g16120R	0.385055682	0.353838869
BraA01g16170R	0.290468975	0.003823038
BraA01g16190R	0.018225345	0.225360546
BraA01g16230R	0.417244385	0.144573508
BraA01g16240R	0.379142845	0.034047778
BraA01g16270R	0.042942043	0
BraA01g16300R	0.78509237	0.161800867
BraA01g16320R	0.140412242	0.075765812
BraA01g16350R	0	0.486931072
BraA01g16370R	0.010120134	0.460419974
BraA01g16430R	0.558636361	0.183515374
BraA01g16490R	0.601115315	0.012956601
BraA01g16530R	0.609876253	0.207162558
BraA01g16590R	0.016639356	0.823545814
BraA01g16610R	0.163192518	0.668735603
BraA01g16630R	0.694245539	0.513745935
BraA01g16640R	0.036661738	0.000205736
BraA01g16700R	0.608807965	0.09695845
BraA01g16710R	0	0.249055146
BraA01g16720R	0.5276722	0.990538583
BraA01g16770R	0.059930862	0.83099967
BraA01g16780R	0.036830232	0.062049481
BraA01g16790R	0.087979381	0.159913744
BraA01g16800R	0.24851957	0.201827897
BraA01g16810R	0.007380188	0.339957601
BraA01g16820R	0.012647404	0.002221725
BraA01g16840R	0.458115601	0.470872721
BraA01g16850R	0.175424279	0.832631082
BraA01g16860R	0	0.152785842
BraA01g16890R	0.888688165	0.326460357
BraA01g17020R	0.437527418	0
BraA01g17050R	0.361550971	0.929635357
BraA01g17150R	0.619552988	0.644839547
BraA01g17160R	0.063557854	0.178934039
BraA01g17170R	0.401591968	0.481947717
BraA01g17180R	0.227342879	0
BraA01g17190R	0.330062609	0.010304008
BraA01g17240R	0.446928134	0.094667716
BraA01g17260R	0.459938091	0.612766741
BraA01g17350R	0.425679796	0.345309854
BraA01g17360R	0.538704468	0.691450832
BraA01g17370R	0.49025973	0
BraA01g17440R	0.417761115	0.165496604
BraA01g17500R	0.684979266	0.021928964
BraA01g17520R	0.441948907	0.012480508
BraA01g17540R	0.090769475	0.79394617
BraA01g17560R	0.00037518	0.136628095
BraA01g17570R	0.068632523	0.185901039
BraA01g17600R	0.279705383	0.57223168
BraA01g17630R	0.000380858	0.234702289
BraA01g17640R	0.012320363	0.403866777
BraA01g17680R	0.254533961	0.451777047
BraA01g17690R	0.44542346	0.018225999
BraA01g17700R	0.633970553	0.450272692
BraA01g17710R	0.159678428	0.828695765
BraA01g17740R	0.037588424	0.806336842
BraA01g17750R	0.602327058	0.779419763
BraA01g17820R	0.418457886	0.040013037
BraA01g17850R	0.277742398	0.257880799
BraA01g17860R	0.516761984	0.84910163
BraA01g17870R	0.647022843	0.453800979
BraA01g17910R	0.019174689	0.191778001
BraA01g17930R	0.029531137	0
BraA01g17940R	0.768884451	0
BraA01g17950R	0.371399314	0.136697809
BraA01g17960R	0.523188917	0.126590126
BraA01g17970R	0.009684727	0.489259395
BraA01g18010R	0.00637089	0.00148202
BraA01g18020R	0.992315646	0
BraA01g18050R	0.507672048	0.024792687
BraA01g18140R	0.332042051	0.391888991
BraA01g18160R	0.561329971	0.004097594
BraA01g18170R	0.615838983	0.523038203
BraA01g18240R	0.004273868	0.065476673
BraA01g18280R	0.340309052	0.328866585
BraA01g18310R	0.151561467	0.002744527
BraA01g18330R	0	0.209181315
BraA01g18340R	0.233400528	0.010296136
BraA01g18350R	0.437457898	0.306752126
BraA01g18360R	0.450222515	0.987807877
BraA01g18450R	0.079792831	0.609950549
BraA01g18460R	0.679493515	0.724435352
BraA01g18530R	0.543520424	0.401287763
BraA01g18570R	0.278361353	0.509032044
BraA01g18610R	0.049353179	0.33718184
BraA01g18630R	0.832225927	0.260883646
BraA01g18670R	0.041928024	0.091015001
BraA01g18680R	0.164122088	0.073396658
BraA01g18700R	0.004326934	0.015069275
BraA01g18760R	0.916487099	0.217835725
BraA01g18800R	0.505453662	0.821049035
BraA01g18810R	0.859068317	0.094399559
BraA01g18850R	0.136696878	0.659425684
BraA01g18890R	0.14325612	0
BraA01g18900R	0.347342513	0.865616717
BraA01g18910R	0.321544412	0.894858621
BraA01g18920R	0	0.162333684
BraA01g18990R	0.002745636	0
BraA01g19430R	0.1887625	0.01503339
BraA01g19440R	0.81276217	0.351879089
BraA01g19450R	0.074236569	0.021655631
BraA01g19500R	0.022498425	0.059659643
BraA01g19510R	0.029913988	0.975685658
BraA01g19520R	0.329024359	0.469893478
BraA01g19530R	0.036875941	0.021250564
BraA01g19670R	0.535027341	0.064398916
BraA01g19680R	0.010248358	0.703428125
BraA01g19710R	0.503362038	0.041661084
BraA01g19720R	0.393463502	0.338836754
BraA01g19740R	0.083791363	0.365308761
BraA01g19820R	0.316135206	0.499755822
BraA01g19870R	0.608018135	0.013742923
BraA01g19890R	0.852475138	0.969705549
BraA01g19900R	0.478642144	0.710900657
BraA01g19910R	0.945688385	0.003286654
BraA01g19920R	0.017397465	0.007647836
BraA01g19930R	0.735375429	0.589228925
BraA01g19960R	0.801071189	0.627869592
BraA01g20000R	0.187442956	0.114825716
BraA01g20010R	0.925258249	0.643231412
BraA01g20060R	0.60038454	0.077930656
BraA01g20080R	0.620270498	0.053339571
BraA01g20120R	0.484164617	0.103118936
BraA01g20130R	0.422716759	0.002890144
BraA01g20150R	0.219093726	0.008507606
BraA01g20210R	0.000493497	0.002369538
BraA01g20260R	0.136951126	0.884004295
BraA01g20380R	0.10605801	0.002509514
BraA01g20410R	0.083931897	0.777881629
BraA01g20430R	0.116405771	0.234963626
BraA01g20440R	0.181859423	0.405863034
BraA01g20450R	0	0.549901538
BraA01g20510R	0.334458914	0.421522809
BraA01g20530R	0.565342807	0.850510794
BraA01g20550R	0.79617094	0.21331931
BraA01g20620R	0.272654027	0.048476314
BraA01g20720R	0.519774527	0.519882303
BraA01g20730R	0.239525128	0.33174689
BraA01g20790R	0.222082126	0.468177075
BraA01g20800R	0.522310284	0
BraA01g20820R	0.00047788	0.685737338
BraA01g20850R	0.410847642	0.678493501
BraA01g20860R	0.739416589	0.113135736
BraA01g20880R	0.335249495	0.002060842
BraA01g20910R	0.505462684	0
BraA01g20930R	0.465276019	0.028852607
BraA01g20940R	0.285555052	0.131489303
BraA01g20950R	0.046999127	0
BraA01g20990R	0.055715383	0.114991592
BraA01g21010R	0.028571251	0.561402512
BraA01g21030R	0	0.736048351
BraA01g21050R	0.371663572	0.977594264
BraA01g21070R	0.162243129	0.939362467
BraA01g21080R	0.42488394	0.707823958
BraA01g21120R	0.011742344	0.034639139
BraA01g21170R	0.34599935	0.007940689
BraA01g21400R	0.993773595	0.919011837
BraA01g21410R	0.681713044	0.573091094
BraA01g21430R	0.15809657	0.837084773
BraA01g21470R	0.061652661	0.108262915
BraA01g21570R	0.18117851	0.119381062
BraA01g21630R	0	0.004835684
BraA01g21650R	0.743032884	0.005613382
BraA01g21730R	0.378485623	0.028405801
BraA01g21840R	0.543223103	0.008268297
BraA01g21920R	0.073367004	0.878274506
BraA01g21940R	0.033865519	0.734626952
BraA01g21980R	0.054557123	0
BraA01g22070R	0.817767693	0.243749739
BraA01g22090R	0.364675993	0.001767922
BraA01g22140R	0.249336375	0.528500651
BraA01g22170R	0.003072191	0
BraA01g22250R	0.148052072	0.391393579
BraA01g22270R	0.743830557	0.251742974
BraA01g22320R	0.46079514	0.207919491
BraA01g22330R	0.058957316	0.001381685
BraA01g22350R	0.125019022	0.082392152
BraA01g22390R	0.05682361	0.004568013
BraA01g22400R	0.72972213	0.463020337
BraA01g22470R	0.523399933	0.001358291
BraA01g22550R	0.068215979	0
BraA01g22580R	0.204356346	0.742802141
BraA01g22590R	0.274546543	0.110094468
BraA01g22610R	0	0.695007686
BraA01g22620R	0.24693148	0.108887266
BraA01g22670R	0.344242075	0.430007919
BraA01g22820R	0.242078673	0.218550338
BraA01g22830R	0	0.268124079
BraA01g22840R	0	0.053639299
BraA01g22850R	0.478618362	0.8562267
BraA01g22930R	0.605637339	0.08836035
BraA01g23050R	0.402677328	0.122603965
BraA01g23140R	0.138563942	0
BraA01g23220R	0.524711707	0.00233865
BraA01g23310R	0.341259951	0.59053568
BraA01g23360R	0.635487541	0.331097977
BraA01g23440R	0.37438772	0.194297714
BraA01g23460R	0.51719229	0.012991876
BraA01g23510R	0.503828937	0.047368772
BraA01g23580R	0.360830254	0.053584194
BraA01g23600R	0.114518318	0.402637629
BraA01g23630R	0.511820048	0
BraA01g23640R	0.189340413	0
BraA01g23730R	0.395988964	0
BraA01g23760R	0.353238946	0.41831316
BraA01g23770R	0.010817585	0.001750841
BraA01g23800R	0.362025792	0.00581381
BraA01g23850R	0.073343855	0.000861929
BraA01g23900R	0.282059848	0.014829916
BraA01g23980R	0.000203518	0.002887841
BraA01g24030R	0.72723991	0.0751515
BraA01g24040R	0.001714524	0.994110662
BraA01g24090R	0.374945141	0.18743284
BraA01g24170R	0.063570494	0.659318224
BraA01g24190R	0.171021636	0.448337888
BraA01g24200R	0.326324304	0.000288738
BraA01g24210R	0.695462209	0.000454302
BraA01g24220R	0.232304861	0.957390041
BraA01g24240R	0.988631378	0.1160168
BraA01g24250R	0.885500338	0.002434584
BraA01g24270R	0.653639861	0
BraA01g24360R	0.726601238	0.010363855
BraA01g24380R	0.599611264	0.150861389
BraA01g24390R	0.001897111	0.459889486
BraA01g24400R	0.095322585	0.003951976
BraA01g24430R	0.132920781	0.053153236
BraA01g24450R	0.745479174	0
BraA01g24460R	0.70015669	0
BraA01g24480R	0.914957896	0.745108352
BraA01g24490R	0.025512163	0.427410105
BraA01g24540R	0.25501035	0.325426304
BraA01g24590R	0.005061788	0.487113495
BraA01g24600R	0.633708211	0.509580208
BraA01g24610R	0.072444905	0.858387015
BraA01g24650R	0.253067665	0.078121063
BraA01g24660R	0	0.002222778
BraA01g24670R	0.181545724	0.504122767
BraA01g24710R	0.533003853	0.886795394
BraA01g24770R	0.731303524	0.334782041
BraA01g24840R	0.25885877	0.019197766
BraA01g24860R	0.240370081	0.517116291
BraA01g24880R	0.314288253	0.244413956
BraA01g24890R	0.132962057	0.882632985
BraA01g24900R	0.169984017	0.298352904
BraA01g24940R	0.408725282	0.420056487
BraA01g24950R	0.612169433	0.157233112
BraA01g24990R	0.355256124	0.992797149
BraA01g25100R	0.504663266	0.083701391
BraA01g25110R	0.263618168	0.002197508
BraA01g25120R	0.20317096	0.390139935
BraA01g25180R	0.355146368	0.267321172
BraA01g25220R	0.238699977	0.916320868
BraA01g25240R	0.628541067	0.002742312
BraA01g25280R	0.602228176	0.518210182
BraA01g25310R	0.007531671	0
BraA01g25320R	0.000954034	0
BraA01g25350R	0.036938998	0.29831952
BraA01g25370R	0.559438053	0.086833245
BraA01g25380R	0.103260256	0.867014681
BraA01g25580R	0.229874484	0
BraA01g25650R	0.220925208	0
BraA01g25670R	0.211262738	0.002240706
BraA01g25740R	0.468717658	0
BraA01g25760R	0.332661568	0.108356175
BraA01g25770R	0.052308942	0.074823358
BraA01g25780R	0.052681542	0.948328745
BraA01g25790R	0.380846821	0.601504748
BraA01g25800R	0.285209453	0.025436578
BraA01g25830R	0.086587922	0.010354971
BraA01g25840R	0.504308834	0.759762896
BraA01g25850R	0.368503138	0.105836876
BraA01g25870R	0.858961747	0.543950972
BraA01g25920R	0.650837278	0.33816163
BraA01g26000R	0.72626203	0.59291708
BraA01g26010R	0.276744184	0.937059364
BraA01g26030R	0.638859319	0.002387765
BraA01g26070R	0.683072099	0.447673894
BraA01g26130R	0.004305346	0.720583963
BraA01g26140R	0.438656012	0.517058684
BraA01g26150R	0.301038651	0.424380649
BraA01g26170R	0.126557164	0.004904955
BraA01g26210R	0.406156598	0.237489564
BraA01g26260R	0.006308773	0.055470178
BraA01g26300R	0.252987049	0.115847063
BraA01g26330R	0.685092236	0.116876975
BraA01g26350R	0.93126714	0.305520953
BraA01g26420R	0.412693649	0.825428461
BraA01g26450R	0.726936143	0.034323382
BraA01g26470R	0.867596355	0.972131979
BraA01g26480R	0.244060014	0.491308065
BraA01g26520R	0.061517168	0.957390447
BraA01g26530R	0.615416135	0.081032863
BraA01g26570R	0.398290083	0.109462399
BraA01g26580R	0.868490402	0.040443084
BraA01g26620R	0.206585789	0.922526935
BraA01g26630R	0.274787321	0.067070572
BraA01g26640R	0.03548086	0.133921159
BraA01g26680R	0.587648701	0.267750461
BraA01g26730R	0.240394087	0.350189593
BraA01g26740R	0.597462499	0.652769867
BraA01g26750R	0.004314571	0.198200625
BraA01g26770R	0.670778761	0.000209445
BraA01g26780R	0.959546696	0.814176085
BraA01g26810R	0.531079813	0.272772591
BraA01g26820R	0.449209032	0.079701144
BraA01g26850R	0	0.975266552
BraA01g26870R	0.054665415	0.505558258
BraA01g26950R	0.07373867	0.082830677
BraA01g27050R	0.051250601	0.081457887
BraA01g27070R	0.56791534	0.158732695
BraA01g27090R	0.243505622	0.910833762
BraA01g27170R	0.438624341	0.239061203
BraA01g27190R	0.30970401	0.856893699
BraA01g27200R	0.006120671	0.007188715
BraA01g27220R	0.060825514	0.010792547
BraA01g27240R	0.096467624	0
BraA01g27280R	0.680196299	0.343332846
BraA01g27290R	0.198300734	0
BraA01g27310R	0.091086043	0.008751614
BraA01g27370R	0.208446732	0.334235683
BraA01g27380R	0.650448695	0.325511901
BraA01g27430R	0.071221675	0.000201213
BraA01g27470R	0.263153174	0.683953382
BraA01g27480R	0.353774848	0.913876515
BraA01g27540R	0.458729045	0.203905724
BraA01g27560R	0.105419218	0.119754811
BraA01g27570R	0.013847363	0.056255868
BraA01g27670R	0.5310858	0.002405239
BraA01g27710R	0.332397998	0.008830473
BraA01g27770R	0.58297963	0.00175934
BraA01g27780R	0.472168044	0.100816539
BraA01g27890R	0	0.946553435
BraA01g27910R	0.5296488	0.494196627
BraA01g27950R	0.209049792	0.156571096
BraA01g27970R	0.279551955	0.734578678
BraA01g27980R	0.185094019	0.039548036
BraA01g28000R	0.00427918	0.03497141
BraA01g28020R	0.222867415	0.005228452
BraA01g28060R	0.146978483	0.331861175
BraA01g28080R	0.431431012	0.382756794
BraA01g28100R	0.495120498	0.045469862
BraA01g28150R	0.000198436	0.553784001
BraA01g28230R	0.205139332	0.710585744
BraA01g28240R	0.479507172	0.828696039
BraA01g28350R	0	0.0006963
BraA01g28380R	0.592725453	0.041564344
BraA01g28390R	0.865572783	0
BraA01g28400R	0.377893072	0.00254163
BraA01g28430R	0.715345072	0.080518256
BraA01g28460R	0.151224895	0.164730702
BraA01g28470R	0.448655917	0.152301408
BraA01g28520R	0.038551965	0.198750266
BraA01g28530R	0.664958609	0.986902309
BraA01g28600R	0	0.179970549
BraA01g28610R	0.000465601	0.724802712
BraA01g28640R	0.10347335	0.15748096
BraA01g28660R	0.207138971	0.900978035
BraA01g28680R	0.239014139	0.158116353
BraA01g28780R	0.103497377	0.294597734
BraA01g28800R	0.526117501	0.885748902
BraA01g28810R	0.605048291	0.620900153
BraA01g28840R	0.082809196	0.900325713
BraA01g28880R	0.204158482	0
BraA01g28890R	0.829441943	0.002973809
BraA01g28910R	0.285365382	0.271591311
BraA01g28920R	0.465932615	0.124238206
BraA01g28970R	0.090793287	0.247346138
BraA01g29030R	0.496505117	0
BraA01g29090R	0.402794689	0
BraA01g29130R	0.588947738	0.128892038
BraA01g29150R	0.225007071	0.845792471
BraA01g29160R	0.01817642	0.300401674
BraA01g29170R	0.851440465	0.243760864
BraA01g29180R	0.000825943	0.119211238
BraA01g29270R	0.048993639	0.094683002
BraA01g29300R	0.337195166	0.615853138
BraA01g29330R	0.615674819	0.401222094
BraA01g29340R	0.691155487	0.964251849
BraA01g29350R	0.353286229	0
BraA01g29360R	0.898466576	0.01059644
BraA01g29380R	0.142095106	0.15003135
BraA01g29420R	0.080195691	0.296531807
BraA01g29470R	0.503796421	0.006958768
BraA01g29510R	0.566095668	0.019109983
BraA01g29520R	0.687859978	0.047974085
BraA01g29550R	0.604482736	0.186377976
BraA01g29640R	0.258715981	0.020117504
BraA01g29660R	0.759541524	0.007930907
BraA01g29690R	0.444860018	0.566703313
BraA01g29710R	0.682708856	0.442401084
BraA01g29720R	0.559058024	0.120952854
BraA01g29740R	0.006132896	0.000918248
BraA01g29790R	0.37963324	0.940676634
BraA01g29860R	0.338415147	0.536419714
BraA01g29870R	0.238804346	0.76898192
BraA01g29890R	0	0.109905997
BraA01g29900R	0.718299533	0.992676221
BraA01g29910R	0.825398356	0.526498415
BraA01g29920R	0.017379668	0.072467898
BraA01g29930R	0.817654675	0.005951133
BraA01g29940R	0.039091867	0.945354897
BraA01g29970R	0.057816679	0.458997401
BraA01g30000R	0.329729441	0.087946235
BraA01g30040R	0.713468505	0.01596358
BraA01g30130R	0.073618498	0.000622172
BraA01g30140R	0.26975128	0.239769796
BraA01g30170R	0.061894134	0.301363288
BraA01g30180R	0.465074724	0.515800222
BraA01g30190R	0.023210534	0.005298596
BraA01g30230R	0.28689467	0.047093249
BraA01g30290R	0.221269903	0.954426046
BraA01g30310R	0.49577581	0.683163216
BraA01g30320R	0.417783955	0.356429879
BraA01g30390R	0.165818345	0.062277546
BraA01g30410R	0.588184325	0.060686262
BraA01g30440R	0.754736297	0
BraA01g30470R	0.000706976	0.479365802
BraA01g30540R	0.11308528	0.017163726
BraA01g30550R	0.023976518	0.158754638
BraA01g30640R	0.829975117	0.043167291
BraA01g30690R	0.216993187	0.001366243
BraA01g30700R	0.527270674	0.789844931
BraA01g30710R	0.254352313	0.005652246
BraA01g30720R	0.425340221	0
BraA01g30730R	0.503153709	0
BraA01g30740R	0.605930387	0
BraA01g30760R	0.16256462	0.466873424
BraA01g30770R	0.525502455	0.860268955
BraA01g30890R	0.121862208	0
BraA01g30900R	0.120982983	0.508879952
BraA01g30910R	0	0.18013863
BraA01g30920R	0.237808084	0.527077428
BraA01g30980R	0.829891438	0.340391393
BraA01g31000R	0.200946202	0.036367087
BraA01g31010R	0.409384485	0.438697998
BraA01g31040R	0.000376584	0.034393508
BraA01g31050R	0.527746262	0.388988949
BraA01g31060R	0.515898692	0.725955129
BraA01g31120R	0.012717518	0.00329562
BraA01g31140R	0.297072745	0.052380698
BraA01g31220R	0.453370179	0.556971774
BraA01g31230R	0.211303093	0.365931187
BraA01g31240R	0.190983235	0.542333627
BraA01g31270R	0.234943629	0.59784786
BraA01g31310R	0.659246078	0.24958298
BraA01g31320R	0.375579514	0.539191085
BraA01g31330R	0	0
BraA01g31460R	0.408797948	0.005727622
BraA01g31490R	0.053160093	0
BraA01g31500R	0.391130755	0.674840197
BraA01g31520R	0.542269763	0.890879611
BraA01g31530R	0.000442845	0.017434547
BraA01g31570R	0.209443423	0.331424211
BraA01g31580R	0.027346684	0.61920655
BraA01g31590R	0	0.109935653
BraA01g31600R	0.277515082	0.748037694
BraA01g31610R	0.008152687	0.061769311
BraA01g31630R	0.24093963	0.969442497
BraA01g31640R	0.019904528	0.763879097
BraA01g31680R	0	0.255548534
BraA01g31740R	0.143120706	0.006550992
BraA01g31830R	0.087119561	0.169245555
BraA01g31850R	0.742188569	0.855789033
BraA01g31910R	0.124214553	0
BraA01g31940R	0.103850351	0.113830121
BraA01g32060R	0.208780459	0.146720552
BraA01g32090R	0.167523533	0.002353568
BraA01g32100R	0.216016115	0
BraA01g32160R	0.355357596	0.180637787
BraA01g32170R	0.189193035	0.610694985
BraA01g32210R	0.01238487	0.806633967
BraA01g32220R	0	0.019312641
BraA01g32270R	0.150548102	0.97599183
BraA01g32290R	0.67599054	0.246738103
BraA01g32300R	0.555157178	0
BraA01g32390R	0	0.001721125
BraA01g32400R	0.619630077	0.000447835
BraA01g32450R	0.001212391	0.002282944
BraA01g32460R	0.019616495	0.3583264
BraA01g32540R	0.000489233	0.581776043
BraA01g32550R	0.71809153	0.006881348
BraA01g32560R	0.047661684	0.003698436
BraA01g32640R	0.187797601	0.884125827
BraA01g32660R	0.21043453	0.861764606
BraA01g32670R	0.000492424	0
BraA01g32680R	0.35911315	0.905135189
BraA01g32690R	0	0.472438809
BraA01g32710R	0	0.431486796
BraA01g32720R	0.633495771	0.000293223
BraA01g32750R	0.292026249	0.040406373
BraA01g32760R	0.14034099	0.021292555
BraA01g32790R	0.074191289	0.376794357
BraA01g32910R	0.284928756	0.698707506
BraA01g32920R	0.367446876	0.538721804
BraA01g32940R	0.008363914	0.002191528
BraA01g32970R	0.60143893	0.233984549
BraA01g32980R	0.172398298	0.341145756
BraA01g32990R	0.277614762	0.523400108
BraA01g33020R	0.050672716	0.008848937
BraA01g33050R	0.893029719	0.019109521
BraA01g33080R	0.309551288	0.001610569
BraA01g33110R	0.094356367	0.878239241
BraA01g33120R	0.315977157	0.097325086
BraA01g33130R	0.487555881	0
BraA01g33190R	0.191277554	0.983803311
BraA01g33200R	0.22042213	0.776359994
BraA01g33240R	0.529542267	0.435441481
BraA01g33270R	0.211101183	0
BraA01g33280R	0.45303	0.971752924
BraA01g33330R	0.192175193	0.848292107
BraA01g33360R	0.510156306	0.791628434
BraA01g33370R	0.731491429	0.683467417
BraA01g33380R	0.362066946	0
BraA01g33400R	0.208323018	0.138112271
BraA01g33420R	0.247266523	0.124113803
BraA01g33430R	0.789546234	0.860454784
BraA01g33580R	0.515773975	0.964551159
BraA01g33600R	0.366183047	0.814347238
BraA01g33690R	0.629082522	0
BraA01g33830R	0.154899191	0.218146404
BraA01g33890R	0.829279507	0.184142577
BraA01g33920R	0.057858999	0.03810242
BraA01g33950R	0.038758444	0.517467221
BraA01g33980R	0.537159979	0.118151976
BraA01g34000R	0.821909069	0.551600918
BraA01g34040R	0.191918529	0.707459116
BraA01g34060R	0.000205736	0.318751128
BraA01g34180R	0.587452917	0.029953783
BraA01g34190R	0	0
BraA01g34220R	0.00044198	0.926899086
BraA01g34280R	0.343676081	0.000468684
BraA01g34330R	0.278168695	0.792309692
BraA01g34360R	0	0.012215883
BraA01g34460R	0.215176152	0.006657276
BraA01g34490R	0.533738804	0.049629609
BraA01g34520R	0.751341173	0.035475567
BraA01g34540R	0	0.21486555
BraA01g34550R	0.76621525	0.13494464
BraA01g34560R	0.296396234	0.400987522
BraA01g34620R	0.004403563	0.486152945
BraA01g34650R	0.068144304	0.318605965
BraA01g34680R	0.860946008	0.53143403
BraA01g34690R	0.399520494	0.00205697
BraA01g34700R	0.384095689	0.823928231
BraA01g34740R	0.635525674	0.891841491
BraA01g34760R	0.009696243	0
BraA01g34800R	0.143257751	0.023991248
BraA01g34840R	0.878394516	0.002284976
BraA01g34870R	0.216104801	0.108857333
BraA01g34910R	0.337745916	0.254282852
BraA01g34940R	0.159815683	0.000937421
BraA01g34960R	0.891346048	0.425486826
BraA01g35040R	0.84875923	0.381507102
BraA01g35090R	0.315157091	0.819987658
BraA01g35170R	0.175114615	0.185894971
BraA01g35180R	0.190969075	0.000614218
BraA01g35200R	0.027100902	0.285294535
BraA01g35220R	0.447006299	0.004368504
BraA01g35260R	0.056242746	0.524821413
BraA01g35270R	0.524718766	0.347123146
BraA01g35290R	0.680670235	0.957807847
BraA01g35300R	0.185091357	0.000287638
BraA01g35370R	0.630418599	0.23757566
BraA01g35380R	0.340916515	0.191792294
BraA01g35400R	0.284005703	0.137315519
BraA01g35420R	0.284822262	0.953745742
BraA01g35440R	0.676377921	0.207028609
BraA01g35450R	0.191192116	0.934808417
BraA01g35480R	0.454521202	0.142344429
BraA01g35550R	0.43883222	0.889461247
BraA01g35580R	0.563648228	0.004081351
BraA01g35590R	0.587445907	0.936566019
BraA01g35610R	0.064928609	0.480452675
BraA01g35640R	0.412087481	0.511402676
BraA01g35660R	0.265286684	0.187812411
BraA01g35670R	0.289703367	0.089471815
BraA01g35680R	0	0.010171658
BraA01g35700R	0	0.65292894
BraA01g35790R	0.060610123	0.001606489
BraA01g35810R	0.670831332	0.999517133
BraA01g35820R	0.142921316	0.03066767
BraA01g35830R	0.299147367	0.071621734
BraA01g35840R	0.345180989	0.031209175
BraA01g35860R	0.038109217	0.153437135
BraA01g35890R	0.59992222	0.001556804
BraA01g35920R	0.244878632	0
BraA01g35980R	0.650416197	0.49330497
BraA01g35990R	0.053872999	0.020447362
BraA01g36000R	0.865312252	0.015959455
BraA01g36090R	0.098701381	0.945829967
BraA01g36190R	0.980496036	0.33192297
BraA01g36220R	0.254200534	0.179319373
BraA01g36270R	0	0.633550623
BraA01g36280R	0.362012155	0.003445317
BraA01g36300R	0.533890247	0.054185441
BraA01g36310R	0.180759473	0.004619504
BraA01g36330R	0.516678955	0.24239693
BraA01g36340R	0.356912178	0.799432014
BraA01g36360R	0.574340988	0.608065035
BraA01g36370R	0.338460707	0.491544037
BraA01g36400R	0.002229844	0.113321242
BraA01g36410R	0.460748191	0.612536166
BraA01g36450R	0.545626765	0.001724543
BraA01g36460R	0.597449031	0.707815673
BraA01g36540R	0.14761056	0.00092438
BraA01g36560R	0.362012155	0.003445317
BraA01g36570R	0.185841663	0.652974601
BraA01g36580R	0.177049128	0.001716871
BraA01g36600R	0.792855553	0.00242192
BraA02g01020R	0.448430937	0.402145865
BraA02g01030R	0.435101456	0.000457329
BraA02g01070R	0.121758584	0.621022693
BraA02g01090R	0.290578933	0.198542665
BraA02g01100R	0	0
BraA02g01110R	0.17081743	0.007923788
BraA02g01120R	0.37893545	0.032497483
BraA02g01130R	0.181861804	0
BraA02g01150R	0.369963467	0.766283487
BraA02g01160R	0.9015789	0.415961449
BraA02g01170R	0.104656628	0
BraA02g01210R	0.927865913	0.001552004
BraA02g01290R	0.341303796	0
BraA02g01300R	0	0.942601869
BraA02g01370R	0.48208956	0.002344876
BraA02g01460R	0.308828143	0
BraA02g01480R	0.97405119	0.008070281
BraA02g01500R	0.437959263	0
BraA02g01510R	0.233026701	0.147023079
BraA02g01520R	0	0.746639761
BraA02g01530R	0.001784084	0.002540587
BraA02g01580R	0.182988913	0.046844879
BraA02g01590R	0.521873191	0.001774848
BraA02g01600R	0	0.155487329
BraA02g01610R	0.000356576	0.210288671
BraA02g01620R	0.214844116	0.662335671
BraA02g01630R	0.214024605	0.001714329
BraA02g01640R	0.586428008	0
BraA02g01650R	0.5145632	0.03807889
BraA02g01660R	0.353816377	0.277777418
BraA02g01670R	0.310820608	0.120200423
BraA02g01680R	0.638557587	0.017099832
BraA02g01690R	0.071245744	0.621320261
BraA02g01710R	0.116676594	0.878269665
BraA02g01720R	0.009710968	0.153938755
BraA02g01730R	0.110506829	0.373924328
BraA02g01740R	0	0.283984079
BraA02g01770R	0	0
BraA02g01780R	0.714105306	0.069328777
BraA02g01800R	0.739836428	0.872262472
BraA02g01810R	0.323124114	0.949837
BraA02g01850R	0.51682785	0
BraA02g01870R	0.594466845	0.150903864
BraA02g01880R	0.853772969	0.911634124
BraA02g01900R	0.644792094	0.172278156
BraA02g01910R	0.292719676	0.002504312
BraA02g01920R	0.820957485	0.701053879
BraA02g01930R	0.384516816	0.259718793
BraA02g02020R	0.858906843	0.436471044
BraA02g02070R	0.559698043	0.007403821
BraA02g02100R	0.134785512	0.204089862
BraA02g02120R	0.129204238	0.617735448
BraA02g02150R	0.03543355	0.329874948
BraA02g02250R	0	0.964307007
BraA02g02350R	0.000440262	0.431181682
BraA02g02440R	0.00456962	0.638786224
BraA02g02490R	0.200597324	0.107847521
BraA02g02500R	0.054912727	0.000106046
BraA02g02540R	0.281509687	0.102094286
BraA02g02580R	0.406221356	0.975296257
BraA02g02610R	0.618010088	0.014500164
BraA02g02680R	0.563765533	0.542282333
BraA02g02750R	0.308124332	0.049503374
BraA02g02760R	0.233901743	0.028475783
BraA02g02780R	0	0.001677042
BraA02g02870R	0.674731154	0.684245344
BraA02g02900R	0.209474468	0.021474398
BraA02g02920R	0.315610141	0.325109662
BraA02g02930R	0.443792447	0.684276288
BraA02g02970R	0.160366184	0
BraA02g02980R	0.194072582	0.010393749
BraA02g02990R	0.091313097	0.14994595
BraA02g03040R	0.014867935	0
BraA02g03060R	0.107071639	0.432075325
BraA02g03070R	0.250443112	0.002755657
BraA02g03080R	0.438664639	0.297910769
BraA02g03100R	0.043832491	0.091801486
BraA02g03110R	0.267695686	0.889202371
BraA02g03130R	0.4908989	0.580667678
BraA02g03210R	0.419294713	0.454714828
BraA02g03330R	0.703704358	0.484635423
BraA02g03340R	0.328425008	0.568550457
BraA02g03370R	0.269409797	0
BraA02g03460R	0.244980835	0.242110102
BraA02g03490R	0.564996077	0.942202425
BraA02g03530R	0.6711863	0.961065069
BraA02g03560R	0.573481164	0.449496065
BraA02g03570R	0.146883019	0.064246202
BraA02g03630R	0.369748681	0.985798783
BraA02g03710R	0.076452946	0.989988029
BraA02g03760R	0.126070991	0.531427964
BraA02g03780R	0.093386706	0.331874028
BraA02g03800R	0.005360082	0.089740259
BraA02g03830R	0.667472071	0.00418717
BraA02g03880R	0	0.029439868
BraA02g03890R	0.492984641	0.625946797
BraA02g03920R	0.527317393	0.797855269
BraA02g03950R	0.487084195	0.170189759
BraA02g03960R	0.071758135	0.059046107
BraA02g03970R	0.209802081	0.817563567
BraA02g03990R	0.146715134	0.529859168
BraA02g04000R	0.042819471	0.685985114
BraA02g04030R	0.032933711	0.093435755
BraA02g04090R	0.293347466	0
BraA02g04150R	0.378910566	0.742439415
BraA02g04180R	0.394837166	0.128312928
BraA02g04210R	0.149371611	0.107740188
BraA02g04220R	0.336447809	0.17320543
BraA02g04240R	0.755363456	0.543092554
BraA02g04260R	0.013607495	0.777420151
BraA02g04290R	0.649205601	0.015411591
BraA02g04330R	0.463991344	0.513940661
BraA02g04360R	0.456917153	0.402186367
BraA02g04390R	0.355141199	0.016770282
BraA02g04400R	0.31606304	0.952067074
BraA02g04410R	0.054589986	0.004082843
BraA02g04430R	0.053791482	0.69260125
BraA02g04440R	0.012570011	0.519213823
BraA02g04450R	0.16275588	0.717258571
BraA02g04470R	0.713465437	0.334123211
BraA02g04490R	0.280142226	0.147543425
BraA02g04510R	0.000208003	0.958577181
BraA02g04530R	0.342634506	0.407444074
BraA02g04540R	0.132108615	0.740498363
BraA02g04550R	0.538427755	0.45919781
BraA02g04590R	0.064921515	0.784584502
BraA02g04650R	0.100131246	0.970966821
BraA02g04670R	0.269484036	0.525932329
BraA02g04710R	0.749577679	0.014071752
BraA02g04720R	0.67906991	0.183712297
BraA02g04740R	0.66992436	0.124266073
BraA02g04760R	0.103912256	0.543755537
BraA02g04770R	0.099497605	0.074625967
BraA02g04820R	0.216030613	0.998118501
BraA02g04830R	0.490404799	0.914359576
BraA02g04840R	0.434279211	0.149603273
BraA02g04890R	0.527993913	0.267442371
BraA02g04940R	0.146009877	0.00483064
BraA02g05020R	0.054542834	0.034873072
BraA02g05050R	0.985481411	0.806569729
BraA02g05070R	0.322417661	0.002361526
BraA02g05080R	0.396762508	0.472673344
BraA02g05090R	0.408891052	0.981874343
BraA02g05100R	0.924501337	0
BraA02g05120R	0.216083797	0.894660393
BraA02g05130R	0.216026814	0.155695575
BraA02g05140R	0.612750241	0.326515179
BraA02g05150R	0	0.946021065
BraA02g05180R	0.02772293	0
BraA02g05200R	0.459457206	0.941458646
BraA02g05210R	0.362732533	0
BraA02g05240R	0.63253853	0.383988463
BraA02g05250R	0.559105757	0.978369639
BraA02g05280R	0.009776986	0
BraA02g05290R	0.595462989	0.432602024
BraA02g05370R	0.722755493	0.082336768
BraA02g05410R	0.602475066	0.647492948
BraA02g05430R	0.348088146	0.791619795
BraA02g05450R	0.793033264	0.778767527
BraA02g05480R	0.500819912	0.685877283
BraA02g05490R	0.003694434	0
BraA02g05500R	0.576587076	0.120939234
BraA02g05530R	0.24314163	0.012365583
BraA02g05570R	0.669825506	0.004076884
BraA02g05590R	0.430389958	0.019632776
BraA02g05600R	0.4263595	0.000612439
BraA02g05620R	0.273297094	0.831920752
BraA02g05640R	0.177864363	0.919316282
BraA02g05650R	0.080172739	0.256587294
BraA02g05730R	0.384220758	0
BraA02g05770R	0	0.742480504
BraA02g05790R	0.030814379	0
BraA02g05800R	0.052463814	0.201853627
BraA02g05830R	0.09686393	0
BraA02g05900R	0.429441376	0
BraA02g05910R	0.390957002	0.156197687
BraA02g05960R	0.032216327	0.553622644
BraA02g05980R	0.485908234	0.648742278
BraA02g06020R	0.170850098	0.486984576
BraA02g06030R	0.014613871	0.037954718
BraA02g06060R	0.128712536	0.900711307
BraA02g06070R	0.779892858	0.043773632
BraA02g06080R	0.899972617	0.137497776
BraA02g06090R	0.09876428	0.236502919
BraA02g06100R	0.140409981	0.049988517
BraA02g06110R	0.333250823	0.002449527
BraA02g06120R	0.364604724	0.053331199
BraA02g06130R	0.666688649	0.000291338
BraA02g06150R	0.681752815	0.124829255
BraA02g06190R	0.241643548	0.000295711
BraA02g06210R	0.125830185	0.63122791
BraA02g06240R	0.056288297	0.00046608
BraA02g06290R	0.002553309	0.114647623
BraA02g06310R	0.844507011	0.588591172
BraA02g06320R	0.348646594	0.598463925
BraA02g06360R	0.054316054	0.450565185
BraA02g06370R	0.036033687	0.119266293
BraA02g06390R	0.545980364	0.621520917
BraA02g06460R	0.583336005	0.831460282
BraA02g06470R	0.733221592	0.115744467
BraA02g06480R	0.391497136	0
BraA02g06520R	0.009884933	0.632311453
BraA02g06600R	0.499751942	0.359166612
BraA02g06610R	0.630412903	0
BraA02g06620R	0.158049112	0.144769917
BraA02g06670R	0.255787539	0
BraA02g06680R	0.302157033	0
BraA02g06720R	0.171472762	0.096882118
BraA02g06730R	0.496483299	0.035503719
BraA02g06740R	0.297311448	0.006081935
BraA02g06780R	0.415168027	0.352886526
BraA02g06800R	0.009562162	0.883621152
BraA02g06810R	0.381533895	0.006740237
BraA02g06880R	0.721979208	0
BraA02g06920R	0.572685639	0.152764455
BraA02g06930R	0.32988176	0.562538314
BraA02g06940R	0.349734292	0.014484796
BraA02g07000R	0.179173449	0.007478502
BraA02g07030R	0.209800732	0.026137015
BraA02g07070R	0.081818412	0.00382874
BraA02g07100R	0.633927644	0.273140969
BraA02g07120R	0.793526521	0.594090337
BraA02g07130R	0	0.016025074
BraA02g07160R	0.001794686	0.03084615
BraA02g07180R	0.054931361	0.001555201
BraA02g07190R	0.534016005	0.005291456
BraA02g07210R	0.854884734	0.140630636
BraA02g07220R	0.391300664	0.11939427
BraA02g07240R	0.514148873	0.570604631
BraA02g07270R	0.754584688	0.863808554
BraA02g07290R	0.592031946	0.900784774
BraA02g07320R	0.101698259	0.001739224
BraA02g07390R	0.272687273	0.571145419
BraA02g07420R	0.019958562	0.595142456
BraA02g07430R	0.847792376	0.544699623
BraA02g07450R	0.073596607	0.035400444
BraA02g07470R	0.094808225	0.913425309
BraA02g07480R	0.625956155	0.002220735
BraA02g07540R	0.34419847	0.210475274
BraA02g07600R	0.003901474	0
BraA02g07610R	0.003985935	0.002336583
BraA02g07620R	0.046891711	0.071756901
BraA02g07650R	0.149023843	0.087624623
BraA02g07660R	0.424913655	0.234367079
BraA02g07700R	0.162589704	0.640828862
BraA02g07730R	0.021940402	0.20934485
BraA02g07740R	0.097712353	0.480469518
BraA02g07780R	0.61570002	0.681849748
BraA02g07810R	0.113925526	0
BraA02g07830R	0.0003652	0.736011456
BraA02g07850R	0.522043498	0.030594839
BraA02g07880R	0	0.317614324
BraA02g07890R	0.137725047	0.514813773
BraA02g07920R	0.067017373	0
BraA02g07930R	0.803153864	0.916411534
BraA02g07960R	0.41116256	0.823820755
BraA02g07980R	0	0.020532382
BraA02g07990R	0.380635008	0.728164158
BraA02g08050R	0.766214456	0.852749459
BraA02g08090R	0.080187648	0
BraA02g08100R	0.176173605	0.258988173
BraA02g08200R	0.78865621	0.302994909
BraA02g08230R	0.610046218	0.146936182
BraA02g08240R	0.024484348	0.059642838
BraA02g08360R	0.314083267	0.013099268
BraA02g08390R	0.165970743	0.661156741
BraA02g08410R	0.414506562	0.555153416
BraA02g08420R	0.002963305	0.238763244
BraA02g08440R	0.545371416	0.562116544
BraA02g08460R	0.354651581	0.882025149
BraA02g08480R	0.605232346	0.225304088
BraA02g08500R	0.567138916	0
BraA02g08520R	0.825361313	0
BraA02g08530R	0.527203307	0.702189242
BraA02g08540R	0.146845718	0.779870736
BraA02g08570R	0.326811025	0.695926959
BraA02g08580R	0.192525782	0.863119801
BraA02g08600R	0.458626771	0.205670882
BraA02g08610R	0.481710359	0.263554192
BraA02g08620R	0.553023985	0.009640801
BraA02g08630R	0.64423394	0.000858987
BraA02g08640R	0.004275991	0.036495131
BraA02g08670R	0.044950774	0.196411953
BraA02g08680R	0.079731189	0
BraA02g08710R	0.171489832	0.227053923
BraA02g08720R	0.00813771	0.002424022
BraA02g08750R	0.337778849	0.919882932
BraA02g08780R	0.244163157	0.167731965
BraA02g08790R	0.077198529	0.70097692
BraA02g08810R	0.083570691	0.062884251
BraA02g08820R	0.069661669	0.274306164
BraA02g08840R	0.007903849	0.015077256
BraA02g08850R	0.731294259	0.712405381
BraA02g08880R	0.430488459	0.676052193
BraA02g08910R	0.171025458	0.656405767
BraA02g08940R	0.219577234	0.937055091
BraA02g08960R	0	0.098522468
BraA02g08980R	0.16570334	0.018327192
BraA02g08990R	0.478062211	0.008522213
BraA02g09000R	0.408720633	0.049142336
BraA02g09010R	0.473696348	0.644925684
BraA02g09020R	0.257310222	0.001556002
BraA02g09030R	0.165724095	0.004603318
BraA02g09040R	0.293014633	0.239009551
BraA02g09050R	0.274457334	0.262445817
BraA02g09060R	0.663768615	0.718764023
BraA02g09070R	0.626367813	0.944827519
BraA02g09090R	0.750852868	0.098779892
BraA02g09120R	0.018157976	0.99266335
BraA02g09150R	0.863375635	0.849620699
BraA02g09160R	0.321473089	0.60143907
BraA02g09200R	0	0
BraA02g09210R	0.226490969	0.776126514
BraA02g09250R	0.358914552	0.311711016
BraA02g09290R	0.308656745	0.294548461
BraA02g09310R	0.219815986	0.36601447
BraA02g09320R	0.230724255	0.743455489
BraA02g09390R	0	0.045305983
BraA02g09450R	0.596926357	0.000204898
BraA02g09460R	0.105544217	0.231430618
BraA02g09470R	0.553417993	0.42887316
BraA02g09500R	0.337239933	0.002785269
BraA02g09510R	0.06162379	0.234638956
BraA02g09530R	0.151592222	0.11607331
BraA02g09540R	0.287044639	0.555425813
BraA02g09570R	0.345986739	0.337716211
BraA02g09590R	0.106188307	0
BraA02g09600R	0.156333004	0
BraA02g09610R	0.451546601	0.418970639
BraA02g09640R	0.257715593	0.006557267
BraA02g09650R	0	0
BraA02g09660R	0.050866526	0
BraA02g09670R	0.165639002	0.000206157
BraA02g09700R	0.619700028	0.639832152
BraA02g09720R	0.926904348	0.204401247
BraA02g09750R	0.769983759	0.914988313
BraA02g09760R	0.027273158	0.109492174
BraA02g09770R	0.840900074	0.591535487
BraA02g09780R	0.797664564	0.730354599
BraA02g09810R	0.094545391	0.792529179
BraA02g09820R	0.563971671	0.439560385
BraA02g09830R	0.755665882	0
BraA02g09880R	0.335968126	0.001730558
BraA02g09900R	0.321437446	0.42706212
BraA02g09930R	0.003714312	0.030328927
BraA02g09960R	0.458102383	0.036700767
BraA02g09970R	0.412304491	0.816564698
BraA02g10020R	0.430894486	0.065430406
BraA02g10060R	0.245184875	0.477217316
BraA02g10070R	0.294867836	0.260687598
BraA02g10090R	0	0.321353631
BraA02g10100R	0.002445506	0.036851579
BraA02g10110R	0.065043179	0.564624644
BraA02g10120R	0.232975384	0.030673906
BraA02g10170R	0.213442493	0.194336531
BraA02g10190R	0.287638095	0
BraA02g10210R	0.139540886	0.176000453
BraA02g10220R	0.074884289	0.049630017
BraA02g10290R	0	0.224707501
BraA02g10300R	0.297433155	0
BraA02g10350R	0.018847865	0
BraA02g10360R	0.34958012	0
BraA02g10370R	0.35815252	0.003190352
BraA02g10410R	0.553595268	0.084036851
BraA02g10430R	0.227163009	0.050577374
BraA02g10450R	0	0
BraA02g10500R	0.366553459	0.662557151
BraA02g10550R	0.23261976	0.471298149
BraA02g10560R	0.224191024	0
BraA02g10570R	0.411600385	0.03620449
BraA02g10600R	0.033621094	0.340045952
BraA02g10640R	0.607118083	0.150967558
BraA02g10660R	0.358358479	0.012697538
BraA02g10670R	0.525692333	0.002246546
BraA02g10680R	0.27893067	0.523504094
BraA02g10770R	0.145278234	0.068433535
BraA02g10810R	0.834425714	0.079013573
BraA02g10820R	0.199733032	0.000105972
BraA02g10890R	0.186013037	0.636770669
BraA02g10900R	0.108289576	0.11981896
BraA02g10930R	0.633261973	0.881558485
BraA02g10940R	0.000199749	0.355086145
BraA02g10950R	0.521934465	0.559094793
BraA02g11060R	0.126793674	0.893633838
BraA02g11100R	0.669258577	0.980991493
BraA02g11110R	0.723689955	0.00235456
BraA02g11140R	0.505569645	0
BraA02g11150R	0.279120943	0.23452046
BraA02g11180R	0.960204403	0.821631275
BraA02g11190R	0.006296248	0.002414594
BraA02g11310R	0.27049624	0.149924822
BraA02g11330R	0.013645482	0.119809587
BraA02g11370R	0.678497035	0.00849742
BraA02g11520R	0.670818465	0.96562261
BraA02g11560R	0.11676874	0.078133502
BraA02g11710R	0.42930947	0.013746614
BraA02g11730R	0.467981629	0.478704983
BraA02g11760R	0.391726005	0.159649254
BraA02g11780R	0.458030331	0
BraA02g11850R	0.048107471	0
BraA02g11890R	0.291573652	0.246713445
BraA02g11910R	0.41433359	0.939250382
BraA02g11920R	0.425677013	0.330748891
BraA02g11960R	0.468729131	0.912634859
BraA02g11970R	0.807672938	0.625492318
BraA02g11980R	0.518764243	0.066866201
BraA02g12010R	0.390151446	0.795865664
BraA02g12030R	0.271421549	0.004534034
BraA02g12050R	0.096255523	0
BraA02g12100R	0.908208992	0.303380299
BraA02g12120R	0.437175693	0.740443343
BraA02g12140R	0.239307744	0.792312652
BraA02g12180R	0.061508117	0.917340417
BraA02g12230R	0.423204291	0.439053605
BraA02g12260R	0.868013806	0
BraA02g12270R	0.415953256	0.004103533
BraA02g12280R	0.77310566	0.161136821
BraA02g12290R	0.006780436	0.431831973
BraA02g12300R	0.082624104	0.239783699
BraA02g12340R	0	0.00091774
BraA02g12360R	0.500754005	0.831843216
BraA02g12370R	0.594402385	0.261238469
BraA02g12380R	0.387627434	0.162597554
BraA02g12470R	0.371732534	0.522658856
BraA02g12480R	0.072770458	0.016787504
BraA02g12530R	0.519696577	0.909604188
BraA02g12540R	0.216855221	0.942186645
BraA02g12550R	0.036021858	0.010148639
BraA02g12610R	0.373062689	0.822908995
BraA02g12620R	0.496565296	0.348307813
BraA02g12640R	0.197624188	0.105945424
BraA02g12650R	0.183294517	0.006401195
BraA02g12680R	0.251024999	0.028427012
BraA02g12690R	0.129233305	0.968864944
BraA02g12760R	0.837436126	0.056720007
BraA02g12770R	0.519378572	0.019095796
BraA02g12780R	0.009913904	0.178885072
BraA02g12800R	0.235888681	0.006588653
BraA02g12810R	0.073809261	0.11348911
BraA02g12840R	0.486846254	0.584107943
BraA02g12880R	0.441716302	0.339913353
BraA02g12890R	0.073756369	0.361569464
BraA02g12900R	0.638636828	0.098804854
BraA02g12910R	0.329704245	0.124780531
BraA02g12920R	0.184342025	0.424458926
BraA02g12930R	0.005909973	0.006373167
BraA02g13000R	0.029478205	0.003706816
BraA02g13040R	0.074548677	0.317417358
BraA02g13080R	0.679396301	0.005574363
BraA02g13110R	0.524691207	0.430751053
BraA02g13170R	0.948291525	0.359855298
BraA02g13210R	0.224714096	0
BraA02g13350R	0.538541527	0.003584464
BraA02g13400R	0.194891667	0.002386745
BraA02g13430R	0.572167715	0
BraA02g13450R	0.193101715	0.233581517
BraA02g13520R	0.138947359	0.595839889
BraA02g13530R	0.137763509	0.610528105
BraA02g13550R	0.01634034	0
BraA02g13560R	0.513573243	0.831665694
BraA02g13680R	0.218314915	0.01002086
BraA02g13690R	0.437997125	0.653917961
BraA02g13700R	0.031268106	0.009643599
BraA02g13710R	0.401795609	0.007933329
BraA02g13720R	0.036691185	0.360668951
BraA02g13730R	0.725285198	0.057200333
BraA02g13760R	0.525509433	0.24710236
BraA02g13770R	0.002765311	0.063655176
BraA02g13780R	0.264631328	0
BraA02g13830R	0.568624347	0.001369157
BraA02g13840R	0.160600773	0.004003211
BraA02g13870R	0.911637132	0.751319919
BraA02g13980R	0.391539433	0
BraA02g13990R	0.431056031	0.001549615
BraA02g14000R	0.193595773	0.619585525
BraA02g14020R	0.266375508	0.735339693
BraA02g14040R	0.429282151	0.673239549
BraA02g14050R	0.733237323	0.172118488
BraA02g14100R	0.056842538	0.951585832
BraA02g14120R	0.872184367	0.170362936
BraA02g14130R	0.150948551	0.002346648
BraA02g14140R	0	0.07573965
BraA02g14150R	0.044262521	0.736425866
BraA02g14160R	0.003898512	0.237998338
BraA02g14200R	0.316147047	0.308250144
BraA02g14240R	0.336443668	0.932367598
BraA02g14310R	0.111472836	0
BraA02g14430R	0.014658037	0
BraA02g14440R	0.040797761	0.411093676
BraA02g14460R	0.007034927	0.011855462
BraA02g14480R	0.01916522	0
BraA02g14510R	0.382354001	0.894860208
BraA02g14530R	0.779210746	0.90164986
BraA02g14560R	0.237428288	0.892383461
BraA02g14570R	0.639214165	0.107360874
BraA02g14580R	0.379508465	0.279534293
BraA02g14640R	0.000455307	0.002342713
BraA02g14650R	0.385144013	0.237862678
BraA02g14680R	0.233458395	0.115361889
BraA02g14690R	0.552508552	0.02301173
BraA02g14720R	0.046971134	0
BraA02g14740R	0.745994189	0.003683171
BraA02g14750R	0.026636863	0.083387182
BraA02g14760R	0	0.048475233
BraA02g14770R	0	0
BraA02g14780R	0.111474565	0.098877885
BraA02g14850R	0.241721425	0.444789625
BraA02g14870R	0.982759033	0
BraA02g14890R	0.220937857	0.481865007
BraA02g14920R	0.072887373	0.013761297
BraA02g14960R	0.673761687	0.046150173
BraA02g14980R	0.951762519	0.009872219
BraA02g15040R	0.000207431	0
BraA02g15050R	0.181898409	0
BraA02g15070R	0.100815018	0.884156554
BraA02g15080R	0.264417396	0.002756775
BraA02g15100R	0.663045523	0.592957297
BraA02g15110R	0.0063793	0.935905603
BraA02g15170R	0.349365204	0.004116957
BraA02g15240R	0.420896261	0
BraA02g15250R	0.373479186	0.15005276
BraA02g15280R	0.629709424	0.551312555
BraA02g15290R	0.034752816	0.015156257
BraA02g15310R	0.052137527	0.00154407
BraA02g15360R	0.195072184	0
BraA02g15410R	0.195590641	0.172287021
BraA02g15440R	0.132671404	0.914012347
BraA02g15460R	0.502453982	0.656119298
BraA02g15490R	0.413563082	0.078476827
BraA02g15500R	0.543152053	0.551344223
BraA02g15530R	0.034357435	0.561593512
BraA02g15540R	0.271519095	0.936630596
BraA02g15560R	0.306433573	0.255182483
BraA02g15570R	0.493775611	0.065793528
BraA02g15580R	0.474808489	0.034044593
BraA02g15600R	0.045673475	0.866726556
BraA02g15620R	0.40109424	0.02035719
BraA02g15660R	0.691126286	0.715969854
BraA02g15680R	0.901272351	0.111765513
BraA02g15690R	0.882997288	0.895097095
BraA02g15700R	0.919940492	0.352335463
BraA02g15710R	0.147139549	0
BraA02g15720R	0.454182748	0.406134553
BraA02g15730R	0.054977878	0.727934058
BraA02g15760R	0.036952467	0.283593236
BraA02g15770R	0.819110076	0.169265304
BraA02g15850R	0.09438125	0.147802935
BraA02g15880R	0.081825554	0.010293175
BraA02g15890R	0.26090631	0
BraA02g15900R	0.207119925	0
BraA02g15910R	0.89874301	0.399043391
BraA02g15920R	0.056096668	0.476644968
BraA02g15950R	0.244961216	0.029636848
BraA02g15970R	0.540293111	0.545823686
BraA02g15990R	0.572157718	0.921398761
BraA02g16040R	0.307656574	0.576640111
BraA02g16050R	0.330284888	0.339804698
BraA02g16070R	0.326538229	0.897221015
BraA02g16100R	0.254664565	0.056019384
BraA02g16130R	0.484476799	0.197045381
BraA02g16150R	0	0
BraA02g16160R	0.056967844	0.679206964
BraA02g16170R	0.121116398	0.037853839
BraA02g16240R	0.207842818	0.002538503
BraA02g16260R	0.02348731	0.129424479
BraA02g16310R	0.412622414	0.090136795
BraA02g16340R	0.638588719	0.00171772
BraA02g16360R	0.774604559	0.241106875
BraA02g16400R	0.421371103	0.484598105
BraA02g16460R	0.261566262	0.418410098
BraA02g16490R	0.017149645	0.554872079
BraA02g16550R	0.436060538	0.449495723
BraA02g16560R	0.770678377	0.676749887
BraA02g16610R	0.472884537	0.031819375
BraA02g16630R	0.093539634	0
BraA02g16700R	0.561678987	0.661552822
BraA02g16750R	0.591014375	0.314898752
BraA02g16770R	0.244149541	0
BraA02g16780R	0.265845853	0.07971465
BraA02g16790R	0.560465808	0.180122525
BraA02g16820R	0.047852239	0.376218362
BraA02g16920R	0.30076371	0.998748206
BraA02g16930R	0.446553879	0.690468946
BraA02g16980R	0.117369509	0.01601267
BraA02g16990R	0.42305325	0.957154305
BraA02g17020R	0.504718265	0.115772802
BraA02g17050R	0.704201524	0.75810693
BraA02g17100R	0.319811354	0.187274474
BraA02g17120R	0.341341961	0.460765575
BraA02g17130R	0.255048866	0.124064814
BraA02g17140R	0.390693621	0
BraA02g17150R	0.244963724	0.429635341
BraA02g17160R	0.373021015	0.150393719
BraA02g17180R	0.000197916	0.644264765
BraA02g17190R	0.74114219	0.057395565
BraA02g17210R	0.491328515	0.441195314
BraA02g17230R	0.985766407	0.033976438
BraA02g17250R	0.509371678	0.181956794
BraA02g17290R	0.036893461	0.596732854
BraA02g17300R	0.150393507	0.139113295
BraA02g17310R	0.503172263	0.042008015
BraA02g17370R	0.445500416	0.840009693
BraA02g17380R	0.140089722	0.331251419
BraA02g17400R	0.053141806	0.048965969
BraA02g17430R	0	0.226784561
BraA02g17470R	0.993174219	0.990512808
BraA02g17490R	0.387585204	0.321988945
BraA02g17510R	0.303424926	0.562840881
BraA02g17520R	0.43622077	0.006386838
BraA02g17570R	0	0.218748075
BraA02g17590R	0.347790808	0.854007228
BraA02g17640R	0.717764129	0.021272082
BraA02g17670R	0.353262738	0.045665948
BraA02g17680R	0.450877592	0.179364367
BraA02g17710R	0.004236971	0.977222242
BraA02g17730R	0	0.468923518
BraA02g17740R	0.008369007	0.861326396
BraA02g17810R	0.080210572	0.807266194
BraA02g17830R	0.08796899	0.001431374
BraA02g17840R	0.341799119	0.745240963
BraA02g17950R	0.037603281	0
BraA02g17960R	0.084277802	0.756829462
BraA02g17970R	0.050407713	0.976839898
BraA02g17990R	0	0.040162887
BraA02g18020R	0.092705604	0.050085466
BraA02g18030R	0.524672078	0.751238029
BraA02g18040R	0.327281	0.082424391
BraA02g18050R	0.369893859	0.082350651
BraA02g18060R	0.050726187	0
BraA02g18090R	0.128595252	0.000452939
BraA02g18120R	0.010126035	0.007894748
BraA02g18150R	0.421764157	0.882645426
BraA02g18160R	0	0.064956106
BraA02g18180R	0.258150323	0.342143818
BraA02g18190R	0.513332926	0.741982053
BraA02g18200R	0.534301175	0.55005966
BraA02g18210R	0.434374214	0.172066038
BraA02g18270R	0.000348351	0.911499414
BraA02g18290R	0.238816768	0.21708392
BraA02g18300R	0.566807806	0.282403167
BraA02g18340R	0.000347949	0.157871238
BraA02g18400R	0.591993583	0.742414949
BraA02g18420R	0.073320692	0.059637705
BraA02g18430R	0.396324534	0.521137434
BraA02g18440R	0.018857542	0.249972951
BraA02g18450R	0.481701522	0
BraA02g18460R	0.487956905	0.090670113
BraA02g18470R	0.751786736	0.205215286
BraA02g18480R	0.000572008	0.412473201
BraA02g18560R	0.02732243	0.53367172
BraA02g18640R	0.352830382	0.639606746
BraA02g18670R	0.026828156	0.055349603
BraA02g18680R	0.460716664	0.049131464
BraA02g18690R	0.869600429	0.969173387
BraA02g18750R	0.594353503	0.274795515
BraA02g18760R	0.578151852	0.003681768
BraA02g18820R	0.319759297	0.000464646
BraA02g18840R	0.065926007	0.159812154
BraA02g18870R	0.006007815	0.978135495
BraA02g18930R	0.533302687	0.00176706
BraA02g18970R	0.11746403	0.082566983
BraA02g19040R	0.552027177	0.082433575
BraA02g19140R	0.115853096	0.099208383
BraA02g19160R	0.362211358	0.228673874
BraA02g19190R	0.359917524	0
BraA02g19200R	0.371820929	0.999216364
BraA02g19250R	0.310251676	0.152343188
BraA02g19260R	0.265335161	0.00136045
BraA02g19290R	0.056313094	0.378076472
BraA02g19330R	0.144698192	0
BraA02g19360R	0.543932664	0.001380941
BraA02g19390R	0.009842695	0.620188468
BraA02g19420R	0.718537698	0.246867894
BraA02g19430R	0.001215644	0.524524055
BraA02g19480R	0.090850881	0.282239137
BraA02g19510R	0.09380075	0.204927099
BraA02g19610R	0.109380216	0.136966114
BraA02g19660R	0.013788229	0.004084335
BraA02g19670R	0.589657501	0.68350993
BraA02g19680R	0.302430832	0.485637494
BraA02g19740R	0.059039273	0.98750042
BraA02g19770R	0.796081293	0.01372449
BraA02g19790R	0	0.012219257
BraA02g19800R	0.000352827	0.751002069
BraA02g19810R	0.904928572	0
BraA02g19820R	0.723574382	0
BraA02g19830R	0.609402241	0.276545721
BraA02g19850R	0.513300157	0.685282573
BraA02g19860R	0.000479397	0.257416318
BraA02g19880R	0.218705837	0.249043487
BraA02g19890R	0.3971613	0.325162729
BraA02g19910R	0	0.03448538
BraA02g19930R	0.141345103	0.453495721
BraA02g19940R	0.71411342	0.767935601
BraA02g19950R	0.000384249	0.013319605
BraA02g19960R	0.065519311	0.24672844
BraA02g20010R	0.136723495	0.001377976
BraA02g20110R	0	0.239557601
BraA02g20150R	0.284450744	0.017538864
BraA02g20260R	0.605244736	0.953219714
BraA02g20270R	0.249111713	0.429652505
BraA02g20280R	0.412557307	0.005725734
BraA02g20350R	0.316104423	0.371918734
BraA02g20380R	0.154052716	0.352080849
BraA02g20400R	0.218199689	0.167456228
BraA02g20410R	0.88050841	0.006879186
BraA02g20430R	0.004087489	0.131483605
BraA02g20460R	0.294803487	0.210300178
BraA02g20470R	0.32147677	0.021282314
BraA02g20490R	0.494344586	0.092827384
BraA02g20550R	0.199724591	0
BraA02g20590R	0.205511396	0.601465301
BraA02g20620R	0.396828972	0.119344046
BraA02g20630R	0.903203633	0.159632002
BraA02g20640R	0.152201943	0
BraA02g20650R	0	0
BraA02g20680R	0.654431203	0.056695475
BraA02g20690R	0.212887391	0.019266793
BraA02g20700R	0.370040688	0.685802995
BraA02g20710R	0.185971831	0.693542264
BraA02g20720R	0.172234114	0.039570784
BraA02g20760R	0.228917486	0.07405804
BraA02g20770R	0.714015279	0.553586793
BraA02g20800R	0.673039918	0.657908044
BraA02g20830R	0.380747876	0.025419258
BraA02g20850R	0.054884749	0.316595935
BraA02g20910R	0.128590194	0.753058583
BraA02g20930R	0.125203402	0.00020297
BraA02g20980R	0.152505753	0.794076846
BraA02g21010R	0.310893922	0.009531463
BraA02g21020R	0.263380534	0.007931005
BraA02g21090R	0.21954153	0.015258713
BraA02g21100R	0.021583204	0.105912311
BraA02g21110R	0.181900935	0.006300223
BraA02g21130R	0.079125402	0.113905214
BraA02g21140R	0.000491356	0.014162202
BraA02g21160R	0.456844648	0
BraA02g21180R	0.424167915	0
BraA02g21210R	0.293846521	0.028216283
BraA02g21240R	0.311368329	0
BraA02g21250R	0.361685271	0.404436923
BraA02g21270R	0.617926533	0
BraA02g21280R	0.293801226	0.032490428
BraA02g21290R	0.302664507	0.071052584
BraA02g21350R	0.487049438	0.385131876
BraA02g21410R	0.118408776	0
BraA02g21440R	0.705414526	0.513431213
BraA02g21450R	0.813346198	0.319477899
BraA02g21630R	0.509792624	0.070279371
BraA02g21640R	0.229475044	0.257388077
BraA02g21700R	0.780253902	0.339224428
BraA02g21730R	0.82926923	0.306768322
BraA02g21740R	0.111455406	0.974123573
BraA02g21780R	0.220838668	0.002797608
BraA02g21800R	0.224921864	0.483991101
BraA02g21810R	0.281311229	0.089938689
BraA02g21860R	0.577472726	0.069369968
BraA02g22020R	0.497424176	0.096562897
BraA02g22040R	0.00843017	0.699048137
BraA02g22050R	0.550417582	0.378177378
BraA02g22070R	0.089210799	0.634612888
BraA02g22100R	0.220868624	0.161786067
BraA02g22150R	0.114954342	0.632303496
BraA02g22170R	0.505875215	0.071459852
BraA02g22220R	0.357161662	0.00135973
BraA02g22270R	0.091368759	0
BraA02g22310R	0.8321686	0.786862012
BraA02g22320R	0.389316506	0.143460578
BraA02g22340R	0.340705384	0.004417702
BraA02g22350R	0.463325141	0.003494254
BraA02g22410R	0.39351859	0.001732284
BraA02g22450R	0	0.026280746
BraA02g22460R	0.144727125	0.667127962
BraA02g22480R	0.297316993	0.111008736
BraA02g22550R	0.005374757	0.037923748
BraA02g22590R	0.304427772	0.17377492
BraA02g22650R	0.543228575	0.658462395
BraA02g22680R	0.706115199	0.816277854
BraA02g22690R	0.372918773	0.783918886
BraA02g22730R	0.358302079	0.611323814
BraA02g22750R	0.739715096	0.000465506
BraA02g22810R	0.425008794	0.050423404
BraA02g22870R	0.431104275	0.175496474
BraA02g22900R	0.932821906	0.964116344
BraA02g22990R	0.612878541	0.001553601
BraA02g23020R	0.326563302	0.327199233
BraA02g23110R	0.405290635	0.109623975
BraA02g23260R	0.267586576	0.897264337
BraA02g23300R	0.527745982	0
BraA02g23340R	0.015572158	0.431026873
BraA02g23350R	0.054359474	0.256020962
BraA02g23380R	0.373826005	0.002285993
BraA02g23400R	0.23846015	0.00558737
BraA02g23410R	0.059017679	0.084321452
BraA02g23420R	0.216182737	0.325181647
BraA02g23430R	0.111444061	0
BraA02g23440R	0.106031509	0.002883246
BraA02g23450R	0.114633753	0.079192244
BraA02g23480R	0.173065069	0.276773746
BraA02g23490R	0.95691082	0.100338394
BraA02g23550R	0.789881302	0.031228603
BraA02g23650R	0.262212392	0.039151886
BraA02g23710R	0.113709734	0
BraA02g23750R	0.1114423	0.117266666
BraA02g23810R	0.221183656	0.000926959
BraA02g23850R	0.444349886	0
BraA02g23920R	0.54319425	0.028350536
BraA02g24020R	0.111593831	0.683229664
BraA02g24040R	0	0.033456329
BraA02g24060R	0.56671226	0.656019888
BraA02g24080R	0.209320792	0
BraA02g24140R	0.009896501	0.000202698
BraA02g24240R	0.492143236	0
BraA02g24310R	0.08490909	0.006312472
BraA02g24330R	0.012499709	0
BraA02g24350R	0.047102036	0.110816606
BraA02g24400R	0.224678131	0.160850355
BraA02g24470R	0.262222595	0.718093865
BraA02g24480R	0.638582294	0.916481757
BraA02g24540R	0.516803959	0.819802157
BraA02g24550R	0.261934966	0.217541507
BraA02g24590R	0.733257683	0.000536765
BraA02g24600R	0.246185506	0.02419419
BraA02g24610R	0.229464507	0.02678095
BraA02g24660R	0.836201986	0.626581092
BraA02g24770R	0.567591069	0.023804357
BraA02g24780R	0.13927918	0.087830063
BraA02g24810R	0.932886209	0.231112883
BraA02g24900R	0.296333845	0.586892008
BraA02g24960R	0.699099119	0.837613353
BraA02g24970R	0.396804934	0.00239083
BraA02g24980R	0.22506762	0.771157118
BraA02g24990R	0.573291128	0.81348044
BraA02g25040R	0.083000449	0.00289476
BraA02g25110R	0.30241137	0.122546082
BraA02g25200R	0.02614951	0.010990291
BraA02g25210R	0.000197141	0.09399602
BraA02g25240R	0.269465806	0.185800647
BraA02g25300R	0.072845421	0.196089641
BraA02g25310R	0.244915378	0.008851543
BraA02g25320R	0.296174579	0.998552499
BraA02g25340R	0.213000145	0.816161333
BraA02g25360R	0.234014873	0.900668308
BraA02g25380R	0.59427578	0.365333598
BraA02g25410R	0.651819227	0
BraA02g25430R	0.591992589	0.002236683
[truncated: 13,102 more rows]
