# Supplementary material for: Expansion of the circadian transcriptome in Brassica rapa and genome-wide diversification of paralog expression patterns
Source: eLife. 2020 Sep 30;9:e58993. doi: 10.7554/eLife.58993 (PMC7655105; doi:10.7554/eLife.58993)
Supplement: Supplementary file 4. — The LD and HC circadian time-course datasets were combined into one LDHC time course. B. rapa paralogous pairs were identified and DiPALM was used to detect differential patterning and differential median expression between paralogs. This dataset reports these results. Column 1 are gene accessions, Column2 are adjusted p-values for differential patterning and Column 3 are adjusted p-values for differential median expression. [file elife-58993-supp4.csv.zip]

Archive with 1 entries (1 files):
- SupplementaryFile4.csv
