# Supplementary material for: Expansion of the circadian transcriptome in Brassica rapa and genome-wide diversification of paralog expression patterns
Source: eLife. 2020 Sep 30;9:e58993. doi: 10.7554/eLife.58993 (PMC7655105; doi:10.7554/eLife.58993)
Supplement: Supplementary file 4. — The LD and HC circadian time-course datasets were combined into one LDHC time course. B. rapa paralogous pairs were identified and DiPALM was used to detect differential patterning and differential median expression between paralogs. This dataset reports these results. Column 1 are gene accessions, Column2 are adjusted p-values for differential patterning and Column 3 are adjusted p-values for differential median expression. [file elife-58993-supp4.csv.zip › SupplementaryFile4.csv]

	LDHC_Br1vsBr2_PatternChange_Pvalue	LDHC_Br1vsBr2_ExpressionChange_Pvalue
BraA09g65110R_BraA10g01730R	0.000473394	0.017581967
BraA09g65120R_BraA10g01720R	1.004678171	0
BraA09g65140R_BraA10g01690R	0.052091039	0.099202504
BraA09g65190R_BraA10g01610R	0.00223044	0
BraA09g65240R_BraA10g01460R	0.872328427	0.541600578
BraA09g65260R_BraA10g01430R	0	0
BraA09g65300R_BraA10g01370R	0.024445609	0
BraA09g65310R_BraA10g01360R	0.981438397	0
BraA09g65320R_BraA10g01350R	0	0
BraA09g65330R_BraA10g01340R	0.111199268	1.37E-05
BraA09g65060R_BraA10g01940R	0.033654612	0
BraA08g34880R_BraA10g02150R	0	0
BraA08g34830R_BraA10g02240R	8.01E-05	0.002360333
BraA09g64880R_BraA10g02310R	0	0.00347734
BraA09g64740R_BraA10g02510R	0.574222613	0
BraA09g64680R_BraA10g02570R	0.276569866	0.002313084
BraA09g64670R_BraA10g02580R	0.124110918	0.890035575
BraA08g34640R_BraA10g02700R	0.032383338	0
BraA08g34630R_BraA10g02710R	0.850417545	0
BraA08g34610R_BraA10g02790R	0.168634241	0
BraA09g64590R_BraA10g02820R	0.000532893	0
BraA08g34550R_BraA10g02910R	0	0
BraA09g64500R_BraA10g03020R	0.156594899	0
BraA09g64400R_BraA10g03170R	0	0
BraA09g64360R_BraA10g03260R	0.024363617	0
BraA08g34380R_BraA10g03290R	0.058323102	0.396391687
BraA08g34360R_BraA10g03350R	0.709631376	0
BraA09g64230R_BraA10g03420R	0.386495226	0.68415045
BraA08g34260R_BraA10g03490R	0.451151948	0
BraA08g34230R_BraA10g03560R	0	0
BraA08g34210R_BraA10g03580R	0.047688622	0.704633571
BraA09g64150R_BraA10g03590R	0.079106876	0
BraA08g34050R_BraA10g03850R	0	0
BraA08g34010R_BraA10g03880R	0.001132845	0
BraA08g33990R_BraA10g03980R	0.023637019	5.31E-05
BraA09g63840R_BraA10g04370R	0.178182571	0
BraA09g63720R_BraA10g04620R	0.030390134	0
BraA08g33810R_BraA10g04770R	0.913798655	0.000370268
BraA08g33800R_BraA10g04790R	0.001668488	0
BraA08g33710R_BraA10g04980R	0	0
BraA08g33420R_BraA10g05560R	0.440096341	0
BraA08g33410R_BraA10g05570R	0.002126944	0.057669836
BraA09g63260R_BraA10g05600R	0.649588119	6.61E-05
BraA08g33360R_BraA10g05720R	0.994992879	0
BraA09g63150R_BraA10g05800R	0	0
BraA09g63120R_BraA10g05820R	0.213970317	0
BraA09g63100R_BraA10g05860R	0	0.856959111
BraA08g33310R_BraA10g05900R	0.376930226	0
BraA08g33270R_BraA10g05990R	0.731930036	0
BraA09g62850R_BraA10g06320R	0.700149887	0
BraA09g62650R_BraA06g05290R	0.780345389	0
BraA08g32920R_BraA06g05390R	0.100089622	4.04E-05
BraA09g62630R_BraA06g05440R	0.276094333	0.516308583
BraA09g62580R_BraA06g05490R	0.703257211	1.37E-05
BraA09g62550R_BraA06g05550R	0.183552231	0.343246976
BraA09g62510R_BraA06g05630R	0.633428511	0.000456618
BraA09g62490R_BraA06g05710R	0.119794783	0.00197516
BraA08g32750R_BraA06g05770R	0.000562816	0
BraA09g62290R_BraA06g06050R	0	0.016195696
BraA09g62280R_BraA06g06060R	0.351663212	0
BraA08g32560R_BraA06g06080R	0	0
BraA08g32480R_BraA06g06220R	0.324660945	0.114110977
BraA09g62150R_BraA06g06250R	0	0
BraA08g32350R_BraA06g06370R	0	0.00141558
BraA08g32310R_BraA06g06400R	0.973595169	0
BraA08g32170R_BraA06g06550R	0	0
BraA09g61990R_BraA06g06540R	0.440873222	0
BraA09g61890R_BraA06g06770R	0.351717732	0
BraA09g61870R_BraA06g06830R	0.251521422	0
BraA08g31940R_BraA06g06890R	0	0
BraA08g31930R_BraA06g06920R	0.241135394	0
BraA08g31860R_BraA06g06950R	0.038200517	0
BraA08g31820R_BraA06g07040R	0.304457993	0
BraA08g31810R_BraA06g07050R	0.521975986	0
BraA08g31790R_BraA06g07120R	0.418773736	0
BraA09g61720R_BraA06g07160R	0.000577799	0
BraA09g61700R_BraA06g07180R	0.081501552	0
BraA09g61640R_BraA06g07240R	0.052347327	0
BraA08g31610R_BraA06g07320R	0.993810085	4.05E-05
BraA08g31420R_BraA06g07670R	0.025439018	0
BraA08g31340R_BraA06g07810R	0.901664109	0
BraA09g61380R_BraA06g07880R	0.199644351	0
BraA09g61240R_BraA06g08000R	0.112345883	0.001853261
BraA09g61060R_BraA06g08290R	0.873894427	0
BraA08g30990R_BraA06g08330R	0.994261492	0
BraA08g30840R_BraA06g08510R	0.108875417	0
BraA09g60670R_BraA06g09800R	0	0
BraA08g30670R_BraA06g09810R	0.257820752	0
BraA08g30590R_BraA06g09530R	0	0.074529883
BraA09g60580R_BraA06g09480R	0.000343377	0
BraA09g60500R_BraA06g09450R	0.003879858	0
BraA09g60410R_BraA06g09370R	0.446924465	0
BraA08g30410R_BraA06g09350R	0.756753258	0
BraA08g30390R_BraA06g09320R	7.97E-05	0
BraA09g60350R_BraA06g09300R	0	0
BraA08g30360R_BraA06g09240R	0.606317346	0
BraA09g60190R_BraA06g09060R	0.009161057	0
BraA09g60130R_BraA06g08940R	0.552542216	5.34E-05
BraA09g59760R_BraA06g08700R	0	0
BraA08g29960R_BraA06g08630R	0.029031723	0.032086367
BraA09g59870R_BraA06g09680R	0.061907553	0.039427301
BraA08g29840R_BraA06g10000R	0.193652105	0
BraA09g59340R_BraA06g10200R	0.000634192	0
BraA09g59320R_BraA06g10210R	0.686473532	0
BraA09g59310R_BraA06g10220R	0.405105013	0
BraA09g59300R_BraA06g10230R	0.450837997	0
BraA08g29690R_BraA06g10270R	0.527738675	0
BraA09g59180R_BraA06g10320R	0.015144208	0
BraA08g29650R_BraA06g10330R	0	0
BraA09g59090R_BraA06g10410R	0.001183712	0
BraA08g29570R_BraA06g10520R	0	0
BraA08g29500R_BraA06g10640R	0.003176041	0
BraA09g58870R_BraA06g10700R	0.448222743	0
BraA09g58800R_BraA06g10780R	0.109705049	0
BraA09g58790R_BraA06g10790R	0.782945704	0.000779705
BraA09g58780R_BraA06g10810R	0.099234128	0.117336247
BraA08g29420R_BraA06g10830R	0	0
BraA09g58710R_BraA06g10900R	0.556371534	0
BraA09g58700R_BraA06g10910R	0.683470496	0
BraA08g29390R_BraA06g10920R	0.005632399	0.001293943
BraA09g58690R_BraA06g10930R	0.296155854	0.000357912
BraA09g58640R_BraA06g10970R	0.003875275	0
BraA09g58630R_BraA06g10990R	0.002231844	0.026327441
BraA09g58610R_BraA06g11020R	0.13694976	0
BraA08g29360R_BraA06g11030R	0.005815816	0
BraA08g29320R_BraA06g11090R	0.513120977	0
BraA09g58580R_BraA06g11100R	0.000212444	0.000282438
BraA09g58560R_BraA06g11120R	0.579529317	0
BraA09g58530R_BraA06g11200R	0.535918468	0.066218149
BraA09g58490R_BraA06g11240R	0.03824549	0
BraA09g58500R_BraA06g11250R	0.001186881	0.002539803
BraA08g29210R_BraA06g11300R	0.599673633	0
BraA08g29200R_BraA06g11360R	0	0
BraA09g58230R_BraA06g11700R	0	0
BraA09g58170R_BraA06g11830R	0.10931166	0
BraA09g57980R_BraA06g12150R	0.023385189	0.036634376
BraA09g57930R_BraA06g12240R	0.119691	0.000345628
BraA08g28900R_BraA06g12360R	0.004034733	0
BraA09g57850R_BraA06g12370R	0.691577713	0
BraA09g57810R_BraA06g12400R	0.3504891	0.424428297
BraA08g28850R_BraA06g12450R	0.002301057	0
BraA08g28760R_BraA06g12620R	0.269564675	0.588611361
BraA08g28730R_BraA06g12670R	0.0002145	0
BraA08g28690R_BraA06g12700R	0.000180497	0
BraA08g28560R_BraA06g12910R	0.484444015	0
BraA08g28470R_BraA06g13060R	0.010220984	0.000940257
BraA09g55070R_BraA06g13410R	0.362234488	0.695495949
BraA08g28170R_BraA06g13620R	0.113472186	0.292325856
BraA08g28130R_BraA06g13690R	0.053659679	0
BraA08g28080R_BraA06g13740R	0.253184455	0
BraA09g54830R_BraA06g13860R	0.073103421	0
BraA08g28000R_BraA06g13930R	0	0
BraA08g27980R_BraA06g13970R	0	0
BraA09g54780R_BraA08g27970R	0	0.974068118
BraA09g54770R_BraA06g14030R	0.352363233	0
BraA09g54720R_BraA08g27910R	0.065245882	0
BraA09g54710R_BraA06g14080R	0.061973781	0
BraA09g54700R_BraA06g14090R	0	0.172834226
BraA08g27830R_BraA06g14180R	0	0
BraA08g27790R_BraA06g14220R	0	0
BraA09g54570R_BraA06g14390R	0.508332085	0.047818038
BraA08g27680R_BraA06g14400R	0.621647401	0
BraA08g27650R_BraA06g14430R	0	0.580276697
BraA08g27590R_BraA06g14510R	0	0
BraA08g27570R_BraA06g14560R	0.007760175	0
BraA08g27550R_BraA06g14570R	0	0.032914451
BraA09g54380R_BraA06g14640R	0	0
BraA08g27450R_BraA06g14810R	0.342498318	0
BraA08g27400R_BraA06g14870R	0	0
BraA08g27390R_BraA06g14880R	0.001210073	0
BraA08g27380R_BraA06g14920R	0.001645059	0
BraA08g27370R_BraA06g15010R	0.239530886	0
BraA07g15080R_BraA06g15050R	0	0
BraA08g27310R_BraA06g15070R	0.000214327	0.952237291
BraA08g27270R_BraA06g15160R	0.028571427	0
BraA07g14990R_BraA08g27240R	0	0
BraA07g14980R_BraA08g27230R	0	0
BraA07g14970R_BraA06g15200R	0.00014691	1.38E-05
BraA07g14800R_BraA08g27120R	0.003877565	0.000407047
BraA08g27110R_BraA06g15380R	0.021263809	0.000156092
BraA07g14710R_BraA06g15580R	0.197948511	0.063548339
BraA08g26980R_BraA06g15750R	0	0
BraA07g14580R_BraA08g26950R	0.131042855	0.053393881
BraA08g26840R_BraA06g15910R	0.208239875	0
BraA08g26810R_BraA06g15990R	0	0.381189052
BraA07g14390R_BraA08g26740R	0.237811217	0
BraA08g26700R_BraA06g16220R	0.00568526	0.008013454
BraA08g26650R_BraA06g16240R	0.042773196	0
BraA08g26590R_BraA06g16520R	0.155556854	0
BraA07g14250R_BraA06g16560R	0.82114279	0
BraA08g26530R_BraA06g16640R	0.027297512	0
BraA08g26520R_BraA06g16650R	0	0
BraA07g14180R_BraA06g16700R	0	0
BraA08g26470R_BraA06g16740R	0.56881825	0
BraA07g14170R_BraA08g26460R	0.696108831	0.000143421
BraA08g26290R_BraA09g39270R	0.002644922	0
BraA08g26270R_BraA09g39210R	0.000981024	0.216813007
BraA08g26260R_BraA09g39200R	0.201506884	0
BraA07g14000R_BraA09g39140R	0.73557383	0
BraA07g13970R_BraA09g39110R	0.387864582	0
BraA07g13910R_BraA09g39060R	0.138163708	0
BraA08g26110R_BraA09g38990R	0.031760018	0
BraA07g13760R_BraA08g26090R	0.372187016	0
BraA07g13720R_BraA08g26070R	0.455221414	0
BraA07g13710R_BraA09g38770R	0	0.000181256
BraA07g13680R_BraA09g38710R	0.514916598	0
BraA07g13560R_BraA08g25980R	0	0.000269835
BraA07g13530R_BraA09g38460R	0.466117281	0
BraA07g13490R_BraA09g38420R	0.202480679	0
BraA08g25900R_BraA09g38350R	0.001749114	0
BraA07g13400R_BraA09g38330R	0.072769125	0
BraA07g13390R_BraA09g38290R	0	0.002206638
BraA07g13320R_BraA09g38020R	0.107003448	0
BraA07g13170R_BraA09g37670R	0.047520996	0
BraA07g13110R_BraA09g37510R	0.000560305	0
BraA07g13100R_BraA09g37490R	0.187431156	0
BraA08g24380R_BraA09g35640R	0	0
BraA08g24450R_BraA09g35720R	0.323247038	0
BraA07g12110R_BraA09g35750R	0.002806386	0
BraA08g24500R_BraA09g35810R	0	0
BraA07g12270R_BraA08g24580R	0	0
BraA08g24640R_BraA09g35980R	0.05316978	0
BraA08g24670R_BraA09g36050R	0	0
BraA07g12440R_BraA09g36140R	0.860058059	0.723676035
BraA08g24800R_BraA09g36320R	0	0
BraA07g12550R_BraA08g24840R	0.000245304	0
BraA08g24870R_BraA09g36370R	0.308833262	0
BraA08g24880R_BraA09g36480R	0.031446212	0.621321033
BraA08g24920R_BraA09g36520R	0.092937306	0.054750561
BraA07g12600R_BraA08g24950R	0.004435579	0
BraA08g25080R_BraA09g36610R	0.517697092	0
BraA08g25200R_BraA09g36770R	0	0
BraA07g12800R_BraA09g36800R	0.312902154	0
BraA08g25250R_BraA09g36830R	0.129835187	0
BraA08g25260R_BraA09g36940R	0	0
BraA07g12840R_BraA09g36970R	0.527664505	0
BraA08g25360R_BraA09g37060R	0.447579789	0
BraA08g25420R_BraA09g37110R	0	0.945020392
BraA08g25440R_BraA09g37130R	0.078371929	0.004900139
BraA08g25480R_BraA09g37200R	0	0
BraA08g25520R_BraA09g37270R	0.038267947	2.73E-05
BraA07g13050R_BraA09g37300R	0.443858089	0
BraA07g13060R_BraA09g37310R	0	0.00097511
BraA07g11890R_BraA09g35540R	0.061103514	0
BraA07g11870R_BraA09g35520R	0.000115143	0
BraA07g11820R_BraA09g35440R	1.002746807	0
BraA07g11710R_BraA08g24250R	0.791140378	0
BraA08g24220R_BraA09g35420R	0.806045932	0
BraA08g24200R_BraA09g35390R	0.522283785	0
BraA07g11670R_BraA08g24180R	0.379642278	1.37E-05
BraA07g11660R_BraA08g24160R	0.000744521	0
BraA07g11650R_BraA08g24150R	0.005103282	0
BraA07g11630R_BraA08g24110R	0.064397078	0
BraA08g24100R_BraA09g35290R	0.000146667	0.018513743
BraA08g24050R_BraA09g35230R	0.002845141	0
BraA07g11550R_BraA09g35200R	0	0
BraA07g11450R_BraA09g34900R	0.00351445	0
BraA07g11370R_BraA08g23700R	0.167741859	0
BraA07g11360R_BraA09g34750R	0.472169537	0
BraA08g23640R_BraA09g34640R	0.041471263	0
BraA08g23610R_BraA09g34620R	0.00074766	0
BraA08g23530R_BraA09g34600R	0.15192985	5.35E-05
BraA07g06880R_BraA09g34530R	0.029299745	0.388227519
BraA07g06900R_BraA08g23490R	0	0
BraA07g07020R_BraA09g34340R	0.003575	0
BraA07g07090R_BraA08g23370R	0	0
BraA07g07140R_BraA08g23310R	0	0.497913218
BraA07g07170R_BraA08g23280R	0	0
BraA07g07160R_BraA08g23290R	0.383080593	0
BraA08g23230R_BraA09g34060R	0.995218714	0
BraA07g07270R_BraA09g33990R	0.000114548	0
BraA07g07410R_BraA08g23090R	0	0.415916593
BraA07g07440R_BraA08g23080R	0.008649756	0
BraA08g23010R_BraA09g33780R	0	0
BraA07g07560R_BraA09g33690R	0.242964457	0
BraA07g07600R_BraA08g22980R	0.596811621	0
BraA08g22900R_BraA09g33470R	0	0
BraA07g07640R_BraA09g33450R	0.014633642	0
BraA08g22860R_BraA09g33430R	0.265006658	0
BraA08g22830R_BraA09g33400R	0	0.429575542
BraA07g07670R_BraA09g33380R	0.000554533	0
BraA08g22780R_BraA09g33280R	0	1.37E-05
BraA08g22740R_BraA09g33180R	0.966250766	5.37E-05
BraA08g22730R_BraA09g33170R	0	0
BraA07g07840R_BraA08g22710R	0.000179184	0.39127891
BraA08g22670R_BraA09g33100R	0.412657678	1.39E-05
BraA07g09980R_BraA08g10810R	0.000114351	2.72E-05
BraA07g10010R_BraA09g32830R	0.000182278	0
BraA07g10100R_BraA09g32670R	0.01028213	0.223601087
BraA07g10130R_BraA09g32640R	0.173153414	0
BraA08g10710R_BraA09g32480R	0.221486913	0
BraA08g10690R_BraA09g32460R	0	0
BraA07g09910R_BraA09g32100R	0.718100708	0
BraA08g10440R_BraA09g32060R	0.024085967	0
BraA05g22680R_BraA09g31870R	0.041987596	0
BraA05g22670R_BraA09g31860R	0.080102017	0
BraA05g22610R_BraA09g31710R	0	0
BraA05g22600R_BraA09g31670R	1.005059893	0
BraA05g22510R_BraA09g31640R	0.369460816	0
BraA08g09230R_BraA09g31420R	0.035104568	0
BraA05g22310R_BraA09g31360R	0.216426828	0.217918555
BraA05g22190R_BraA09g31270R	0.199249606	0
BraA05g22130R_BraA09g31230R	0.000180203	0
BraA08g09020R_BraA09g31100R	0.272894114	0
BraA08g09060R_BraA09g31040R	0.522642773	0
BraA08g09160R_BraA09g30920R	0	0.003065242
BraA08g08790R_BraA09g30710R	0.000244917	0.000928246
BraA08g08760R_BraA09g30690R	0.375927374	0
BraA08g08750R_BraA09g30680R	0.002857366	0.44533368
BraA05g21530R_BraA09g30090R	0.518967778	0
BraA05g21520R_BraA09g30070R	1.004327369	0
BraA05g21420R_BraA08g08540R	0.2668666	0
BraA05g21390R_BraA09g29970R	0.397280495	0.001317717
BraA08g08530R_BraA09g29940R	0	0
BraA08g08520R_BraA09g29860R	0.038468019	0
BraA08g08500R_BraA09g29810R	0.532069187	0
BraA08g08450R_BraA09g29690R	0.030416949	0
BraA08g08440R_BraA09g29680R	0.91105027	0
BraA05g21380R_BraA09g29660R	0	0
BraA05g21320R_BraA09g29600R	0.800671389	2.73E-05
BraA05g21300R_BraA09g29440R	0.077304619	0
BraA05g21170R_BraA09g29210R	0	0
BraA05g21120R_BraA08g08370R	0.215561696	0
BraA05g18970R_BraA06g03980R	0	0
BraA02g30810R_BraA06g39450R	1.002990086	0
BraA08g06530R_BraA10g07890R	0.236187546	0
BraA08g06490R_BraA10g08130R	0.180959144	0
BraA08g06460R_BraA10g08200R	0.777865619	0.026299614
BraA08g06260R_BraA10g07450R	0.003273765	0
BraA05g20150R_BraA08g06120R	0.037937772	0
BraA08g06030R_BraA10g07180R	0.049150128	0
BraA05g20040R_BraA08g05930R	0	0
BraA08g05890R_BraA10g07090R	0.55927505	0
BraA08g05670R_BraA10g06880R	0.286898351	0
BraA05g19860R_BraA08g05660R	0.727518241	0
BraA05g19880R_BraA08g05590R	0.311892718	0.324722075
BraA08g05350R_BraA06g05080R	0	0
BraA05g19580R_BraA08g05130R	0.954891318	0
BraA05g19550R_BraA08g05000R	0.114192885	0.474380384
BraA05g19540R_BraA06g04740R	0	0
BraA05g19480R_BraA08g04940R	0.000146545	0.003818417
BraA08g04920R_BraA06g04630R	0	0
BraA05g19250R_BraA08g04670R	0	0
BraA05g19140R_BraA08g04440R	0.161650152	0
BraA08g04130R_BraA06g04090R	0	0
BraA05g18960R_BraA08g04060R	0	0
BraA08g04010R_BraA06g03960R	0.027260879	0
BraA05g18940R_BraA06g03940R	0.014451988	0
BraA05g18870R_BraA06g03840R	0.88218735	0.208678034
BraA08g03770R_BraA06g03730R	0.002784273	0
BraA05g18680R_BraA06g03600R	0	0
BraA05g18630R_BraA06g03520R	0.003267831	0
BraA05g18390R_BraA08g03300R	0.606344636	0.009096378
BraA08g03370R_BraA06g03090R	0.535967984	0
BraA08g03400R_BraA06g03060R	0.03388408	0
BraA05g18230R_BraA08g03460R	0.050265872	0
BraA05g18210R_BraA08g03470R	0.00897581	0
BraA05g17970R_BraA08g03190R	1.006098261	0.072668246
BraA05g17940R_BraA08g03170R	0.005629206	0
BraA08g03160R_BraA06g02780R	0.006959491	0.715656582
BraA05g17910R_BraA06g02740R	0.746670805	0
BraA08g03080R_BraA06g02670R	0.000244531	0.236647484
BraA05g17640R_BraA08g03000R	0.272109228	0
BraA08g02960R_BraA06g02620R	0.029341163	0
BraA08g02850R_BraA06g02430R	0.083653318	0
BraA05g17560R_BraA08g02840R	0.282368667	0.701552659
BraA05g17520R_BraA06g02410R	0	0
BraA05g17510R_BraA06g02380R	0.34637691	0.312728586
BraA05g17500R_BraA06g02370R	0	0
BraA05g17410R_BraA06g02340R	0	0
BraA05g17290R_BraA06g02240R	0.604734103	0
BraA05g17220R_BraA08g02590R	0.452977053	0
BraA08g02560R_BraA06g01960R	7.95E-05	0
BraA05g17140R_BraA08g02550R	0.175727953	5.38E-05
BraA05g17040R_BraA06g01850R	0.249962692	0
BraA05g16970R_BraA08g02430R	0.002029091	0.129080163
BraA05g16960R_BraA08g02410R	0	0
BraA08g02370R_BraA06g01770R	0.086062539	0
BraA05g16860R_BraA06g01750R	0.000636011	0
BraA05g16790R_BraA06g01690R	0	0
BraA03g05380R_BraA10g25550R	0.006918129	0
BraA08g02300R_BraA06g01660R	0.000149511	0
BraA05g16670R_BraA06g01630R	0.002229038	0.588189977
BraA05g16630R_BraA06g01580R	0.752601991	0
BraA05g16580R_BraA06g01540R	0.123957087	0
BraA05g16570R_BraA06g01520R	0.023501263	0.061690791
BraA05g16530R_BraA06g01500R	0.004894399	0
BraA05g16490R_BraA08g02210R	0	0.534846556
BraA05g16380R_BraA08g01980R	0	0.217327252
BraA05g16340R_BraA08g01810R	0.06440534	0
BraA05g16200R_BraA08g01670R	0.484555159	0.064370054
BraA05g16150R_BraA08g01640R	0.004131577	0
BraA05g16120R_BraA08g01590R	0.000213467	0.660586811
BraA05g16100R_BraA08g01570R	0.997771966	0.022641292
BraA05g16090R_BraA08g01550R	0.911626194	0.035186723
BraA05g16080R_BraA08g01530R	0	0
BraA08g01420R_BraA06g01200R	0.400072414	0
BraA08g01380R_BraA06g01150R	0.036139883	0
BraA08g01360R_BraA06g01140R	0.032975227	0.334398431
BraA05g15940R_BraA08g01180R	0	0
BraA01g18810R_BraA09g18770R	0	0
BraA01g18830R_BraA09g18760R	0.02595487	0
BraA01g19360R_BraA09g18520R	0.195624589	0
BraA01g19450R_BraA09g17900R	0.091543252	0
BraA01g19530R_BraA09g17990R	0.013226029	0.01551198
BraA01g19740R_BraA09g18030R	0.425099211	0
BraA01g19870R_BraA09g18100R	0.746967793	0.131591507
BraA03g60840R_BraA01g20020R	0.046886761	0
BraA03g60750R_BraA01g20170R	0	0
BraA01g20260R_BraA09g17510R	0	0
BraA01g20730R_BraA09g17030R	0.000114745	0
BraA01g20820R_BraA09g17090R	0	0.411066741
BraA01g20900R_BraA09g16930R	0.763309975	0
BraA01g20950R_BraA09g16840R	0.000629688	0
BraA01g21420R_BraA09g16690R	0	0
BraA01g21430R_BraA09g16680R	1.004678356	0.058883751
BraA01g21650R_BraA09g16580R	0.770537818	0
BraA07g26330R_BraA07g37050R	0.328332778	0
BraA01g21850R_BraA09g16520R	0.767663411	0
BraA01g21980R_BraA09g16480R	0.029683253	0
BraA01g22070R_BraA09g16450R	0	0.0009384
BraA01g22140R_BraA09g16430R	0	0
BraA01g22170R_BraA09g16420R	0.095503571	0
BraA02g17150R_BraA07g29840R	0.006838923	0.012537778
BraA02g17340R_BraA07g29890R	0.866872666	0.440366475
BraA02g17390R_BraA07g29920R	0.532299601	0
BraA02g17550R_BraA07g30060R	0.260512298	0
BraA02g17640R_BraA07g30160R	0	0
BraA02g17660R_BraA07g30230R	0.705261352	0
BraA02g17670R_BraA07g30240R	0.027273623	0
BraA02g17680R_BraA07g30280R	0.010727627	0
BraA02g17810R_BraA07g30380R	0	0
BraA02g17970R_BraA07g30630R	0.047360783	0
BraA02g17990R_BraA07g30700R	0	0
BraA02g18140R_BraA07g30850R	0.234162737	0
BraA02g18280R_BraA07g30880R	0.164222146	0
BraA02g18340R_BraA07g30900R	0.143384841	0
BraA07g29700R_BraA07g30980R	0.575981246	0
BraA02g18670R_BraA07g31310R	0	0
BraA02g18710R_BraA07g31380R	0.500156434	0
BraA02g18730R_BraA07g31410R	0.184988968	0.594559333
BraA07g29440R_BraA02g18760R	0.000501849	0
BraA07g29320R_BraA02g18840R	0.52798634	0.00018115
BraA07g29300R_BraA07g31610R	0.013463016	0.335496039
BraA02g18870R_BraA07g31620R	0.000147767	0
BraA07g29280R_BraA07g31630R	0	0
BraA07g29270R_BraA07g31650R	0.689512918	0.000456487
BraA07g29260R_BraA07g31680R	0.506867547	0.862930405
BraA02g19020R_BraA07g31730R	0.979429807	0.396731754
BraA02g19060R_BraA07g31790R	0.030221282	0
BraA02g19140R_BraA07g31850R	0.151174638	0
BraA02g19200R_BraA07g31910R	0.001885168	0
BraA02g19270R_BraA07g31950R	0.783509805	0.162576366
BraA07g29080R_BraA02g19290R	4.05E-05	0
BraA07g29030R_BraA07g32080R	0.810114832	0.06923386
BraA07g28970R_BraA07g32150R	0.057679059	0
BraA07g28900R_BraA07g32240R	0.01982271	4.05E-05
BraA02g19670R_BraA07g32360R	0.001001979	0
BraA02g19680R_BraA07g32370R	0.00884682	0
BraA02g19760R_BraA07g32460R	0.237990567	0
BraA02g19830R_BraA07g32530R	0.316455027	0.000143759
BraA02g19850R_BraA07g32560R	0.230094511	0.553480427
BraA02g19870R_BraA07g32570R	0.0007723	0
BraA07g28720R_BraA07g32790R	0.004293337	0
BraA02g20110R_BraA07g32860R	0.701863228	0.232463256
BraA07g28680R_BraA07g32900R	0.061646119	0.652061101
BraA02g20250R_BraA07g32940R	0.037999969	0.974779349
BraA07g28610R_BraA07g33000R	0.532178195	0.001684045
BraA02g20460R_BraA07g33380R	0	0
BraA02g20490R_BraA07g33280R	0.000718527	0
BraA07g28460R_BraA02g20550R	0.491228013	5.34E-05
BraA07g28410R_BraA02g20600R	0.000441602	0
BraA02g20610R_BraA07g33060R	0.362077116	0
BraA07g28360R_BraA07g33050R	0.855294905	0
BraA07g28340R_BraA07g33030R	0.139506285	0
BraA02g20680R_BraA07g33510R	0	0
BraA07g28330R_BraA02g20700R	0.231934325	0.002218349
BraA07g28320R_BraA07g33530R	0	0
BraA02g20710R_BraA07g33550R	0	0.001244526
BraA02g20720R_BraA07g33570R	0	0.017152814
BraA07g28290R_BraA02g20760R	0	0
BraA02g20850R_BraA07g33700R	0.019856372	0
BraA02g20970R_BraA07g33810R	0.029573856	0
BraA07g28230R_BraA07g33830R	0.074423147	0.11802765
BraA07g28130R_BraA07g33970R	0.012521562	0.011492963
BraA02g21180R_BraA07g34010R	0.214114944	0.3809932
BraA02g21210R_BraA07g34020R	0.201634884	0.546646459
BraA07g28110R_BraA02g21280R	0	0
BraA02g21430R_BraA07g34330R	0.205305197	0
BraA07g27880R_BraA02g21540R	0.657371335	0
BraA07g27870R_BraA07g34580R	0	0
BraA07g27860R_BraA07g34590R	0.000533695	0
BraA07g27850R_BraA07g34600R	0	0
BraA07g27830R_BraA07g34620R	0.00011357	0
BraA02g21630R_BraA07g34670R	0.191674621	0
BraA02g21640R_BraA07g34690R	0.263702627	4.05E-05
BraA02g21650R_BraA07g34700R	0	0
BraA07g27680R_BraA02g21870R	0.001928624	0
BraA02g21970R_BraA07g34940R	0.737347789	0
BraA07g27590R_BraA07g35100R	0.283994357	0
BraA02g22250R_BraA07g35200R	0.160933424	0
BraA02g22320R_BraA07g35260R	0.074630168	0
BraA02g22350R_BraA07g35310R	0.074629271	0.000143168
BraA02g22360R_BraA07g35320R	0	0.525355884
BraA02g22380R_BraA07g35340R	0	0
BraA02g22410R_BraA07g35350R	0.111955698	0
BraA07g27440R_BraA07g35400R	0.763262949	0
BraA02g22540R_BraA07g35440R	0.641192271	0
BraA02g22550R_BraA07g35460R	0.032398111	0
BraA07g27240R_BraA07g35570R	0.985833846	0.000168604
BraA07g27200R_BraA07g35690R	0.03536841	0.008104357
BraA07g27180R_BraA07g35710R	0.617616359	0.119100008
BraA07g27010R_BraA07g35980R	0.0102282	0
BraA07g27000R_BraA07g36000R	0.961744756	0.754179637
BraA07g26990R_BraA07g36010R	0.447365694	0
BraA07g26980R_BraA07g36060R	0.110733443	4.08E-05
BraA07g26940R_BraA02g22990R	0.899195688	0
BraA07g26930R_BraA07g36130R	0	0
BraA02g23240R_BraA07g36490R	1.004765918	0.01170803
BraA07g26740R_BraA07g36640R	0.901447623	0
BraA02g23300R_BraA07g36650R	0.323598007	0.377359125
BraA02g23440R_BraA07g36760R	0.015652487	0
BraA07g26520R_BraA07g36870R	0	0
BraA07g26510R_BraA02g23480R	0	0
BraA07g26480R_BraA07g36910R	0.30326195	0.004089394
BraA07g26420R_BraA02g23550R	0	0
BraA07g26310R_BraA07g37080R	0.027796667	0.462447279
BraA02g23650R_BraA07g37110R	0.044659375	0.000457403
BraA02g23700R_BraA07g37130R	0.020451711	0.000143547
BraA02g23740R_BraA07g37210R	0.320245558	0
BraA02g23770R_BraA07g37230R	0	0
BraA02g24020R_BraA07g37400R	0.205898606	0
BraA02g24040R_BraA07g37410R	0.528118958	0
BraA02g24090R_BraA07g37460R	0.424768291	0
BraA02g24100R_BraA07g37470R	0	0.320638278
BraA07g26090R_BraA07g37490R	0	0
BraA02g24130R_BraA07g37530R	0	0
BraA02g24240R_BraA07g37660R	0	0
BraA02g24250R_BraA07g37720R	0.900549628	0
BraA02g24310R_BraA07g37820R	0.000637383	0
BraA07g26000R_BraA02g24340R	0.506588123	1.38E-05
BraA07g25870R_BraA07g38120R	0.697410779	0
BraA02g24550R_BraA07g38170R	0	0
BraA02g24610R_BraA07g38250R	0.351728496	0
BraA07g25830R_BraA07g38260R	0.322253477	0.531376162
BraA07g25820R_BraA02g24620R	0	0.002846208
BraA07g25790R_BraA02g24660R	0	0
BraA07g25760R_BraA07g38390R	0	0
BraA02g24760R_BraA07g38410R	0.950561559	0
BraA02g24810R_BraA07g38440R	0.028129325	0
BraA07g25680R_BraA07g38490R	0.435792706	0.000143929
BraA07g25610R_BraA07g38530R	0.076912638	0
BraA07g25580R_BraA07g38540R	0.936830867	0
BraA07g25570R_BraA07g38550R	0.517387262	0
BraA07g25410R_BraA02g24900R	0.322259826	0
BraA07g25530R_BraA02g24990R	0	0
BraA07g25430R_BraA07g38880R	0.164139546	0
BraA07g25380R_BraA02g25240R	0.005187015	0
BraA02g25360R_BraA07g38970R	0	0
BraA07g25300R_BraA07g39010R	0	0.138219633
BraA07g25290R_BraA02g25380R	0.009604045	0.011156364
BraA07g25270R_BraA07g39070R	0.794356998	6.62E-05
BraA02g25470R_BraA07g39230R	0	0
BraA02g25610R_BraA07g39400R	0.048707802	0
BraA02g25760R_BraA07g39600R	0.067471272	0
BraA07g25060R_BraA02g25770R	0	0
BraA02g25800R_BraA07g39640R	1.005909645	1.37E-05
BraA07g25020R_BraA07g39740R	0.945284974	0.594561149
BraA02g25950R_BraA07g39870R	0.093889368	0
BraA07g24920R_BraA02g25970R	0.002670814	0
BraA07g24910R_BraA07g39880R	0.067930534	0
BraA02g26110R_BraA07g40010R	0.263285516	0
BraA07g24690R_BraA02g26310R	0	0
BraA07g24630R_BraA02g26420R	0	0
BraA07g24600R_BraA07g40320R	0.000112418	0.376405295
BraA02g27200R_BraA07g24060R	0.003597184	0
BraA07g40920R_BraA02g27170R	0.012940062	0
BraA02g27060R_BraA07g24170R	0.128346836	0
BraA07g40820R_BraA02g26920R	0	0
BraA07g40680R_BraA07g24340R	0.000247654	0
BraA02g26710R_BraA07g24370R	0	0.022002108
BraA02g26610R_BraA07g24460R	0.438220256	0.023568435
BraA07g40530R_BraA02g26600R	0.376204877	0
BraA07g40520R_BraA07g24470R	0.100304441	0
BraA07g40510R_BraA02g26550R	0.397254	0
BraA02g35300R_BraA06g38740R	0.09164507	0
BraA02g35310R_BraA06g38730R	0.000115043	0.117500131
BraA02g35350R_BraA06g38690R	0.074888951	0
BraA09g22910R_BraA06g38670R	0	0
BraA09g22930R_BraA02g35540R	0.039747529	0.347567316
BraA02g35680R_BraA06g38470R	0.700261413	0.000974835
BraA09g23110R_BraA06g38370R	0.647120876	0
BraA02g35840R_BraA06g38270R	0.487244954	0
BraA02g35860R_BraA06g38240R	0.858394903	0
BraA02g36000R_BraA06g38130R	0	0
BraA09g23240R_BraA06g38070R	0.081556728	0.937249939
BraA09g23300R_BraA02g36210R	0	0
BraA09g23310R_BraA06g38040R	0.046372147	0
BraA09g23440R_BraA02g36310R	0.000245498	0.891816479
BraA02g36390R_BraA06g37870R	0.366020952	0.134254353
BraA02g36570R_BraA06g37820R	0.345396723	0
BraA09g23480R_BraA06g37800R	0.040776532	0
BraA02g36640R_BraA06g37720R	0.004646051	0
BraA02g36680R_BraA06g37690R	0	0
BraA02g36930R_BraA06g37460R	0.69083872	0.161974153
BraA02g36980R_BraA06g37360R	0.004897215	0
BraA02g37060R_BraA06g37210R	0.079783495	0
BraA03g41630R_BraA07g06610R	0.496814939	0
BraA03g41670R_BraA09g10670R	0	0
BraA03g41730R_BraA09g10730R	0.001669571	0
BraA03g42030R_BraA09g10820R	0.008904298	0.677773743
BraA03g42040R_BraA09g10830R	0.042261787	0
BraA09g11010R_BraA07g05780R	0.508522986	0
BraA09g11020R_BraA07g05690R	0.941313132	0
BraA03g43970R_BraA09g11090R	0.225052035	0
BraA09g11100R_BraA07g05630R	0.606266195	0
BraA09g11120R_BraA07g05530R	0.389840162	0
BraA03g43870R_BraA07g05460R	0.128247342	0.62968984
BraA03g43860R_BraA07g05450R	0.649318389	0.565082861
BraA03g43820R_BraA07g05140R	0.051680638	0
BraA03g43780R_BraA07g05070R	0	0
BraA03g43750R_BraA07g04940R	0	0
BraA03g43710R_BraA07g04780R	0	0.381948642
BraA09g11310R_BraA07g04690R	0.012390373	0
BraA03g43500R_BraA09g11340R	0.031843818	0
BraA03g43400R_BraA07g04510R	0	0
BraA03g43390R_BraA07g04500R	0.091578706	0
BraA06g28890R_BraA07g04310R	0.000749239	0
BraA06g28880R_BraA07g04270R	0.334636275	0.003169912
BraA06g28870R_BraA09g11470R	0.974546834	1.37E-05
BraA09g11480R_BraA07g04220R	0.149802093	0
BraA06g28860R_BraA07g04170R	0.821242227	0
BraA09g11490R_BraA07g04160R	0.000531296	0
BraA06g28790R_BraA07g04090R	0	0
BraA09g11560R_BraA07g04010R	0.815270794	0.011510453
BraA06g28750R_BraA09g11570R	0	0
BraA06g28680R_BraA07g03860R	0.444656782	0
BraA09g11640R_BraA07g03830R	0.076925588	0
BraA06g28490R_BraA07g03730R	1.004816688	0
BraA06g28450R_BraA07g03690R	0.008287783	0
BraA06g28440R_BraA07g03640R	0	0
BraA06g28430R_BraA07g03580R	0.165395791	0.000143844
BraA06g28420R_BraA07g03530R	0	0
BraA06g28300R_BraA07g03380R	0	0
BraA06g28260R_BraA07g03330R	0.042791981	0
BraA09g12030R_BraA07g03230R	1.00178466	1.38E-05
BraA09g12070R_BraA07g03210R	0	9.22E-05
BraA09g12090R_BraA07g03180R	0.009165977	0
BraA06g28170R_BraA07g03140R	0.003275748	0
BraA09g12210R_BraA07g02960R	1.004630403	0
BraA09g12280R_BraA07g02850R	0.329975703	0
BraA09g12310R_BraA07g02770R	0.014445115	0
BraA09g12340R_BraA07g02730R	0	0
BraA06g28010R_BraA07g02720R	0.412989991	0
BraA06g28000R_BraA09g12360R	0.059949817	0.003251679
BraA06g27980R_BraA09g12400R	0.001886383	0
BraA09g12550R_BraA07g02420R	0.777561069	0
BraA09g12600R_BraA07g02230R	0	0
BraA09g54290R_BraA07g02190R	0	0
BraA09g54160R_BraA09g12800R	0	0
BraA09g54150R_BraA07g01980R	0	0
BraA09g54130R_BraA09g12820R	0.209855642	0
BraA09g12840R_BraA07g01960R	0	0
BraA09g12870R_BraA07g01870R	0	0
BraA09g54050R_BraA07g01660R	0.355854703	0
BraA09g12930R_BraA07g01600R	0.772944717	0
BraA09g12990R_BraA07g01470R	0.465050818	0.623030695
BraA09g13000R_BraA07g01460R	0.074659182	0.031895976
BraA09g53910R_BraA07g01360R	0.3332934	0
BraA09g53870R_BraA07g01290R	0	5.31E-05
BraA09g53860R_BraA07g01280R	0.005387064	0
BraA09g53790R_BraA07g01170R	0.237776646	0
BraA04g14770R_BraA09g53600R	0.824446373	0
BraA04g14780R_BraA09g53560R	0	0
BraA04g14930R_BraA09g53440R	0	0
BraA04g14940R_BraA09g53420R	0.322291081	0
BraA03g25370R_BraA09g53410R	0.095651416	0.005482763
BraA04g14990R_BraA09g53350R	0.122129314	0
BraA04g15050R_BraA09g53310R	0.670839196	0
BraA04g15090R_BraA09g53250R	0.428919937	0.000219328
BraA04g15100R_BraA09g53240R	0.941370454	0
BraA04g15120R_BraA09g53230R	0.001903917	0
BraA04g15270R_BraA09g53100R	0.024960491	0.652526502
BraA04g15330R_BraA09g53080R	0.639774365	0
BraA04g15450R_BraA09g52970R	0.041215342	0
BraA04g15460R_BraA09g52960R	0.006293765	0
BraA04g15630R_BraA09g52890R	0.015390801	0
BraA04g15730R_BraA09g52800R	8.03E-05	0
BraA04g15740R_BraA09g52790R	0	0
BraA04g15850R_BraA09g52750R	0.249885023	0
BraA04g15870R_BraA09g52720R	0.7030056	0.024430756
BraA04g15890R_BraA09g52710R	0.320068959	0.622103849
BraA04g15900R_BraA09g52670R	0.201227293	0.617021217
BraA04g15930R_BraA09g52620R	0	0.000181309
BraA04g15980R_BraA09g52540R	0.233216901	0
BraA04g16140R_BraA09g52430R	0.00175138	0
BraA04g16150R_BraA09g52420R	0.920798935	0.382233272
BraA04g16420R_BraA09g52320R	0.133087002	0
BraA03g25270R_BraA09g52310R	0.431651708	4.06E-05
BraA04g16570R_BraA09g52210R	0	0
BraA04g16460R_BraA09g52180R	0.159801487	0.241141316
BraA04g16620R_BraA09g52100R	0.342502024	0
BraA04g16760R_BraA09g52040R	0.000115744	0.079865972
BraA04g16800R_BraA09g52010R	0	0
BraA04g16840R_BraA09g52000R	0	0
BraA03g25240R_BraA09g51970R	0.305632661	0
BraA04g17010R_BraA09g51930R	0.110500147	0
BraA04g17100R_BraA09g51880R	1.005040094	0
BraA04g17120R_BraA09g51850R	0.070655421	0.000904181
BraA03g25230R_BraA09g51810R	7.88E-05	0
BraA04g17270R_BraA09g51700R	0.355120976	0
BraA04g17420R_BraA09g51630R	0	0
BraA04g17530R_BraA09g51520R	0.00802922	0
BraA04g17560R_BraA09g51500R	0.009147082	0.319298423
BraA04g17580R_BraA09g51470R	0.262193808	0.023979712
BraA04g17730R_BraA09g51400R	0.000376258	0
BraA04g17930R_BraA09g51280R	0.110525248	0
BraA04g17970R_BraA09g51250R	0.863019067	0.059552156
BraA04g18020R_BraA09g51210R	0	0.000369842
BraA04g18030R_BraA09g51170R	1.005729925	0
BraA04g18120R_BraA09g51070R	0.006827557	0
BraA04g18480R_BraA09g50820R	0	0.020012095
BraA04g18510R_BraA09g50840R	0.182468593	0.702576339
BraA04g18560R_BraA09g50760R	0	0
BraA04g18620R_BraA09g50730R	0.000146788	0
BraA07g12100R_BraA09g35740R	0.149518485	0
BraA04g18750R_BraA07g16500R	0.019334499	0.106376351
BraA03g24790R_BraA07g16540R	0	0
BraA03g24720R_BraA07g16600R	0.024114845	0
BraA04g18800R_BraA07g16610R	0.2763889	9.22E-05
BraA03g24690R_BraA04g18870R	0.114770602	0.002622062
BraA04g18880R_BraA07g16660R	0	0.157250199
BraA03g24670R_BraA04g18890R	0.841410807	0
BraA04g19010R_BraA07g16700R	0	0.019038642
BraA03g24600R_BraA04g19110R	0.039965805	0.120708866
BraA04g19120R_BraA07g16750R	0.36566941	0
BraA04g19210R_BraA07g16840R	0.016333281	0
BraA04g19360R_BraA07g16940R	0.213077239	0
BraA04g19380R_BraA07g16980R	0.048217928	0
BraA04g19500R_BraA07g17040R	0.762011835	0
BraA04g19540R_BraA07g17110R	0.514115245	0
BraA03g24390R_BraA07g17150R	0.047095823	0
BraA04g19590R_BraA07g17180R	0	0.010363779
BraA04g19620R_BraA07g17230R	0.264533834	0
BraA04g19630R_BraA07g17240R	0.570026884	0
BraA04g19660R_BraA07g17330R	0.728751317	0
BraA04g19680R_BraA07g17400R	7.81E-05	0
BraA03g24360R_BraA07g17460R	0.845894534	0.002800433
BraA03g24350R_BraA07g17520R	0	0
BraA04g19840R_BraA07g17620R	0.85107979	0
BraA03g24270R_BraA07g17630R	0	0
BraA03g24230R_BraA04g19880R	0.349291913	0
BraA04g20030R_BraA07g17790R	0.308681551	0.000940523
BraA04g20160R_BraA07g17920R	0.076448073	0.000257209
BraA04g20180R_BraA07g17940R	0.100296414	0.0386672
BraA04g20240R_BraA07g17980R	0	0.002371968
BraA03g24120R_BraA05g14870R	0	0
BraA04g20540R_BraA05g14790R	0.297862798	0
BraA03g15680R_BraA04g20690R	0	0
BraA03g15910R_BraA04g20950R	0.121891057	0
BraA03g16050R_BraA04g21070R	0	0.676209226
BraA03g16060R_BraA05g14070R	0	0
BraA03g16130R_BraA04g21230R	0.386257431	0
BraA03g16190R_BraA04g21340R	1.001637929	0
BraA03g16200R_BraA04g21350R	0.949724334	0
BraA03g16230R_BraA05g13920R	0.076128114	0.600777834
BraA04g21460R_BraA05g13870R	0.046754297	0
BraA04g21480R_BraA05g13860R	0	0
BraA03g16260R_BraA04g21500R	0	0
BraA03g16290R_BraA04g21560R	0.071973586	0
BraA04g21780R_BraA05g13720R	0.095097472	0
BraA03g16380R_BraA05g13750R	0.859124242	0
BraA04g21790R_BraA05g13760R	0.042771828	0.059525943
BraA04g21800R_BraA05g13610R	0.170239622	0
BraA03g16400R_BraA05g13500R	0	0.00149998
BraA04g22040R_BraA05g13480R	0.00430338	0
BraA03g16440R_BraA04g21980R	0.12491514	0
BraA03g16680R_BraA04g22100R	0	0
BraA04g22150R_BraA05g13090R	0.000147276	0
BraA03g16830R_BraA04g22290R	0.982574604	0
BraA03g16850R_BraA05g12400R	0.02559107	0
BraA03g16860R_BraA05g12420R	0.000442279	0.042182605
BraA03g16870R_BraA05g12440R	0.548014258	0.007865
BraA04g22550R_BraA05g12620R	0.001399895	1.37E-05
BraA03g17020R_BraA04g22750R	0.549154594	0
BraA03g17040R_BraA04g22770R	0	0
BraA03g17080R_BraA04g22810R	0.506737546	0
BraA03g17310R_BraA05g12120R	0.015889772	0
BraA04g22890R_BraA05g12010R	0	0
BraA03g17220R_BraA05g12000R	0	0
BraA03g17450R_BraA05g11600R	0.730378778	0
BraA04g23240R_BraA05g11520R	0.02033863	0
BraA04g23310R_BraA05g11480R	0.475411793	0.150945197
BraA03g17540R_BraA05g11420R	0.392378469	0
BraA04g23440R_BraA05g11390R	0.697282274	0
BraA03g17670R_BraA05g11280R	0.005700643	0.165665216
BraA03g17680R_BraA05g11270R	0.561685062	0
BraA04g23590R_BraA05g11230R	0	0.39537051
BraA03g17760R_BraA05g11170R	0	0
BraA04g23680R_BraA05g11160R	0.103526563	0
BraA04g23820R_BraA05g10940R	0	0.624348499
BraA03g17870R_BraA05g10900R	0	0
BraA03g17880R_BraA04g23850R	0.000245693	0
BraA04g23940R_BraA05g10760R	0.218101818	0
BraA04g23950R_BraA05g10750R	0.565404655	0
BraA03g17960R_BraA05g10610R	0.405038526	0.018709575
BraA04g24030R_BraA05g10530R	0.001206859	0
BraA03g18070R_BraA04g24110R	0.044620752	0
BraA03g18120R_BraA05g10270R	0.000559058	0
BraA03g18140R_BraA05g10220R	0.282900603	0
BraA03g18170R_BraA05g10150R	0.374276196	0.595124829
BraA04g24360R_BraA05g10080R	0.626398628	0.323566065
BraA04g24390R_BraA05g09980R	0	0
BraA04g24470R_BraA05g09870R	0.934881655	0
BraA03g18340R_BraA05g09780R	0	0
BraA03g18370R_BraA04g24670R	0.18141554	0
BraA03g18390R_BraA04g24700R	0.000442619	0
BraA03g18410R_BraA04g24710R	0	0
BraA03g18430R_BraA04g24740R	0	0
BraA03g18450R_BraA04g24750R	0.974329566	0
BraA03g18460R_BraA05g09700R	0.002031674	5.37E-05
BraA03g18510R_BraA04g24790R	0.000531694	0
BraA04g24980R_BraA05g09670R	0.007225595	0
BraA04g24990R_BraA05g09660R	0	0
BraA04g25100R_BraA05g09550R	0.039546612	0.002011634
BraA03g18640R_BraA05g09540R	0	0
BraA03g18680R_BraA05g09470R	0.000246082	0
BraA03g18690R_BraA05g09460R	0	0
BraA04g25390R_BraA05g09120R	0.009814412	0.013507072
BraA03g18900R_BraA04g25490R	0.001374347	0
BraA03g18910R_BraA05g08940R	0.352027625	0
BraA04g25510R_BraA05g08910R	0.001208464	1.38E-05
BraA04g25550R_BraA05g08820R	0.24024	0.011159339
BraA03g18980R_BraA05g08810R	0	0
BraA03g19000R_BraA05g08800R	0.016274453	0
BraA03g19010R_BraA04g25600R	0.217072849	0
BraA03g19020R_BraA04g25610R	0.047507366	0
BraA03g19030R_BraA04g25620R	0.065587342	0.039207524
BraA04g25820R_BraA05g08550R	0.00164613	0.161165941
BraA03g19290R_BraA05g08380R	0.006787723	0
BraA03g19380R_BraA05g08220R	0	0.003147259
BraA03g19450R_BraA05g08130R	0.085312703	0
BraA03g19530R_BraA04g26230R	0.297100839	0
BraA03g19660R_BraA05g07990R	0.453012185	0
BraA04g26320R_BraA05g07980R	0.920177258	0
BraA04g26370R_BraA05g07890R	0.000550482	9.23E-05
BraA04g26400R_BraA05g07850R	0	0
BraA04g26410R_BraA05g07840R	0.258773504	0.001146573
BraA03g19810R_BraA04g26470R	0.058687295	0
BraA03g19920R_BraA05g07570R	0.552632894	0
BraA04g26670R_BraA05g07490R	0.278991584	0.034067364
BraA03g20150R_BraA05g07440R	0.045239036	0
BraA03g20170R_BraA04g26750R	7.99E-05	0
BraA03g20190R_BraA04g26780R	0.065292954	0
BraA03g20220R_BraA05g07400R	0.308526209	0
BraA03g20270R_BraA05g07360R	0.658495294	0
BraA04g27640R_BraA05g07190R	0.0026675	0
BraA04g27540R_BraA05g07090R	0	0
BraA04g27420R_BraA05g06910R	0.043085649	0
BraA03g20650R_BraA05g06890R	0.000554941	0
BraA03g20670R_BraA05g06870R	0	0
BraA03g20710R_BraA04g27310R	0.06198484	0
BraA03g20740R_BraA05g06800R	0.024963135	0
BraA04g27230R_BraA05g06650R	0.000112513	0
BraA03g20840R_BraA05g06620R	0	0
BraA03g20920R_BraA05g06570R	0	0
BraA03g20950R_BraA05g06500R	0	0.027069375
BraA03g20960R_BraA05g06490R	0.336047805	0
BraA04g27030R_BraA05g06420R	0	0.734061631
BraA03g23080R_BraA05g05640R	0.000149259	0
BraA04g27790R_BraA05g06340R	0	0
BraA04g27920R_BraA05g02680R	0	0
BraA03g21240R_BraA04g28010R	0	0
BraA03g21260R_BraA04g28030R	0.49345637	0.007141923
BraA03g21330R_BraA05g02810R	0.6439138	1.37E-05
BraA03g21400R_BraA05g02880R	0.051658674	0.002314368
BraA03g21430R_BraA05g02940R	0.020352089	0
BraA03g21440R_BraA05g02970R	0	0
BraA03g21480R_BraA04g28320R	0.405502434	0
BraA04g28470R_BraA05g03090R	0.194991065	0.000168851
BraA03g21600R_BraA04g28490R	0.123927705	0
BraA03g21660R_BraA05g03190R	0	0
BraA03g21710R_BraA05g03330R	0.269594402	0.859258622
BraA03g21740R_BraA05g03390R	0.781694157	0
BraA03g21750R_BraA04g28790R	0	0
BraA03g21830R_BraA05g03530R	0	0
BraA04g28880R_BraA05g03540R	0.846637968	0
BraA04g28940R_BraA05g03590R	0	0.000219264
BraA04g28950R_BraA05g03600R	0.947612547	0.001195416
BraA04g28980R_BraA05g03630R	0	0.00093946
BraA03g21870R_BraA05g03760R	0	0
BraA03g21910R_BraA04g29120R	0	0
BraA03g21970R_BraA05g03890R	0	0.723509634
BraA04g29160R_BraA05g03900R	0.312667979	0
BraA03g22010R_BraA05g04080R	0.004298353	0
BraA03g22020R_BraA05g04070R	0.035332327	0
BraA04g29240R_BraA05g04000R	0.17732	0
BraA04g29250R_BraA05g03990R	0.837633472	0.011716713
BraA03g22050R_BraA05g04100R	0.585631979	0
BraA03g22090R_BraA05g04120R	0	0
BraA03g22120R_BraA04g29350R	0.768216224	0.512320524
BraA04g29410R_BraA05g04260R	0.005722418	0
BraA03g22170R_BraA05g04270R	0.748349178	0
BraA03g22200R_BraA05g04320R	0	0
BraA03g22270R_BraA04g29510R	0.01174595	0
BraA03g22280R_BraA04g29580R	0.001290026	0
BraA03g22290R_BraA04g29590R	0.034412237	0.000206727
BraA03g22310R_BraA05g04410R	0	0
BraA03g22420R_BraA05g04610R	1.004443747	0
BraA03g22460R_BraA05g04630R	0.821356735	0.074544751
BraA03g22500R_BraA05g04670R	0.969343116	0
BraA04g29960R_BraA05g04700R	0.005694912	0
BraA03g22560R_BraA05g04730R	0	0
BraA03g22650R_BraA04g30010R	0	0
BraA03g22690R_BraA04g30020R	0.253159776	0.652416373
BraA03g22700R_BraA04g30030R	0	0
BraA03g22710R_BraA05g04830R	0.336288114	0.363649034
BraA03g22740R_BraA05g04890R	0	0
BraA03g22780R_BraA05g04920R	0.529093732	0
BraA03g22930R_BraA05g05270R	0	0
BraA04g30490R_BraA05g05410R	1.001256743	0
BraA04g30560R_BraA05g05530R	0.759377595	0
BraA03g23040R_BraA04g30610R	0.000631481	0
BraA03g23050R_BraA05g05610R	0.240373592	0
BraA03g23170R_BraA04g30670R	0.567648094	0
BraA03g23200R_BraA05g05670R	0.387677902	0
BraA03g23210R_BraA04g30690R	0	0
BraA04g30710R_BraA05g05750R	0.008486166	0
BraA04g30730R_BraA05g05790R	0.178274326	0
BraA04g30790R_BraA05g05860R	0	0
BraA04g30820R_BraA05g05880R	0.939334338	0.008566585
BraA03g23330R_BraA04g30930R	0.052294373	0
BraA03g23340R_BraA05g05980R	0.002846881	0.207329178
BraA03g23350R_BraA05g05990R	0.049154259	0
BraA04g31010R_BraA05g06070R	0.882200186	0.571277971
BraA04g31110R_BraA05g06170R	0	0
BraA03g23450R_BraA05g06190R	0.00120446	0.051331271
BraA04g31140R_BraA05g06200R	0.679121819	0
BraA03g23540R_BraA05g02490R	0	0
BraA03g23560R_BraA05g02440R	0	0
BraA02g38710R_BraA06g35710R	0.014095714	0
BraA03g23580R_BraA05g02370R	0.009085385	0
BraA03g23590R_BraA05g02360R	0.79121932	0
BraA03g23600R_BraA05g02340R	0.103767907	0
BraA03g23660R_BraA05g02230R	0.253668514	0
BraA03g23650R_BraA04g31380R	0	0
BraA04g31420R_BraA05g02170R	0.642298621	0.608147352
BraA04g31480R_BraA05g02100R	0	1.37E-05
BraA04g31490R_BraA05g02070R	0.001080487	0
BraA04g31510R_BraA05g02050R	0.412804574	0
BraA04g31530R_BraA05g02040R	0	0.01314833
BraA04g31540R_BraA05g02020R	0	0
BraA04g31560R_BraA05g01970R	0.78755102	0.010405548
BraA04g31570R_BraA05g01960R	0.000608137	0
BraA03g23710R_BraA04g31580R	0	0
BraA03g23820R_BraA05g01650R	0.972455745	0
BraA04g31730R_BraA05g01610R	0.868243937	0
BraA03g23890R_BraA05g01520R	0.110458085	0.281544612
BraA04g31780R_BraA05g01480R	0.668701708	0
BraA03g23920R_BraA05g01470R	0.031791812	0
BraA03g23940R_BraA05g01430R	0.529214431	0.000456879
BraA04g31810R_BraA05g01410R	0	0
BraA04g31860R_BraA05g01330R	0.084319029	0
BraA03g23950R_BraA05g01280R	0.000182729	0
BraA04g31910R_BraA05g01270R	0.001029522	0.918442393
BraA03g23970R_BraA04g31920R	0.06531979	0
BraA04g31960R_BraA05g01150R	0.005109134	0
BraA04g32030R_BraA05g01080R	0.597100603	0
BraA03g30270R_BraA05g37970R	0	0.022623987
BraA01g36220R_BraA05g38000R	0.087294138	0
BraA03g30240R_BraA05g38010R	0	0.000244562
BraA01g36230R_BraA05g38040R	0.049783669	0
BraA03g30170R_BraA01g36440R	0.830950543	0
BraA03g30160R_BraA05g40480R	0	0
BraA01g36450R_BraA05g40490R	0.868646404	0.248375833
BraA03g30140R_BraA05g40580R	0	0
BraA01g36270R_BraA05g40600R	0.000473756	0
BraA03g30080R_BraA01g36340R	0	0
BraA01g36160R_BraA05g37950R	0.010341332	0
BraA03g30320R_BraA01g36090R	0.000745042	0
BraA03g30350R_BraA05g40230R	0.644028925	0
BraA03g30360R_BraA05g40220R	0	0
BraA03g30390R_BraA05g40260R	0.34635251	0
BraA01g35990R_BraA05g40360R	0.000181087	0
BraA03g30460R_BraA01g36000R	0.761115608	0
BraA03g30610R_BraA05g40440R	0	0
BraA01g35660R_BraA05g39830R	0	0
BraA03g30670R_BraA01g35860R	0.006831341	0
BraA01g35420R_BraA05g39670R	0	0
BraA03g30800R_BraA05g39590R	0	0
BraA01g35290R_BraA05g39420R	0	0
BraA03g30870R_BraA01g35220R	0.656227074	0.211673838
BraA03g31010R_BraA05g39200R	0	0
BraA01g34930R_BraA05g39010R	0.061218496	0
BraA01g34840R_BraA05g38980R	0.0006351	0
BraA01g34750R_BraA05g38910R	0.971252593	0
BraA01g34740R_BraA05g38890R	0	0
BraA03g31130R_BraA01g34690R	0.977656216	0
BraA03g31340R_BraA05g38870R	0	0
BraA01g34480R_BraA05g38820R	0.000112703	0
BraA03g31450R_BraA05g38730R	0.767080442	0
BraA03g31490R_BraA05g38680R	0	0
BraA01g34410R_BraA05g38670R	0.493785912	0
BraA03g31500R_BraA05g38660R	0	0
BraA03g31620R_BraA05g38390R	0.092549799	0
BraA03g31760R_BraA05g38150R	0.052805956	0.005309989
BraA03g31770R_BraA05g38130R	0.691138765	0
BraA03g31790R_BraA05g37860R	0.017930493	0
BraA03g31830R_BraA05g37810R	0.539295962	0
BraA03g31960R_BraA05g37440R	0.00479174	0
BraA03g32020R_BraA05g37370R	0.005192943	0
BraA03g32110R_BraA05g39910R	0.003124107	0
BraA03g32180R_BraA05g40030R	0.625887392	0.000181044
BraA03g32190R_BraA05g40040R	0	0
BraA01g33920R_BraA05g35890R	0.000213982	0
BraA03g32430R_BraA01g33690R	0.73700595	0
BraA01g33400R_BraA05g37010R	0.024105228	0
BraA03g32730R_BraA05g36990R	0.000974955	0
BraA01g33380R_BraA05g36970R	0.033989005	4.08E-05
BraA03g33790R_BraA05g36330R	0.00929385	0.003099317
BraA03g33730R_BraA05g36160R	0.007156303	0
BraA03g33700R_BraA05g35740R	0.377206802	0
BraA03g33610R_BraA05g35590R	0.204277228	0.646991722
BraA03g33440R_BraA05g35400R	0.123871902	0
BraA03g33370R_BraA05g35340R	0	0
BraA01g33270R_BraA05g35070R	0.364316834	0.192681447
BraA01g33140R_BraA05g34700R	0.425042702	0.649546071
BraA01g33130R_BraA05g34690R	0	0
BraA01g33070R_BraA05g34630R	0.003269807	0
BraA03g33860R_BraA05g34590R	0	0
BraA01g32950R_BraA05g34490R	0.009251271	0
BraA01g32920R_BraA05g34470R	0.000471954	0
BraA03g33930R_BraA05g34440R	0.343648645	0.377433417
BraA03g33960R_BraA01g32810R	0	0
BraA03g33970R_BraA05g34380R	0.033257566	0
BraA03g34000R_BraA01g32750R	0.877210957	9.21E-05
BraA01g32720R_BraA05g34320R	0.207213833	0
BraA01g32660R_BraA05g34220R	0	0.021682014
BraA01g32630R_BraA05g34200R	1.004396946	0.731979649
BraA01g32620R_BraA05g34190R	0	0
BraA03g34100R_BraA05g34120R	0.0449301	0
BraA03g34160R_BraA05g34060R	0.028301889	0
BraA01g32540R_BraA05g34040R	0.206828145	0
BraA03g34170R_BraA05g34030R	0.376791814	0
BraA01g32450R_BraA05g33900R	0.087745802	0
BraA03g34250R_BraA05g33870R	0.851081939	0.002336394
BraA01g32390R_BraA05g33820R	0	0.010111597
BraA01g32350R_BraA05g33720R	0.802297081	0.407978009
BraA01g32340R_BraA05g33710R	0.221442504	0.26205134
BraA03g34350R_BraA05g33690R	0.438387172	0.950034645
BraA03g34360R_BraA05g33680R	0.078113608	0
BraA01g32250R_BraA05g33580R	0.08760699	0
BraA01g32230R_BraA05g33550R	0	0.003606138
BraA01g32220R_BraA05g33540R	0.904079111	0.518322412
BraA03g34460R_BraA01g32210R	0.004834605	0
BraA03g34490R_BraA05g33460R	0.040183887	0
BraA03g34620R_BraA05g33330R	0.700131817	0
BraA03g34640R_BraA05g33320R	0.033121505	0.582168926
BraA03g34720R_BraA05g33010R	0.080525253	0
BraA01g31890R_BraA05g32990R	0.054736454	0
BraA01g31880R_BraA05g32980R	0.638005908	0.001232426
BraA03g34820R_BraA05g32910R	0.970464488	0.013503492
BraA01g31760R_BraA05g32890R	0.073723104	0
BraA01g31750R_BraA05g32880R	0	0
BraA03g34950R_BraA01g31590R	0.003225955	0
BraA01g31580R_BraA05g32770R	0.289593601	0
BraA03g34970R_BraA01g31560R	0.088159973	0
BraA01g31490R_BraA05g32670R	0	0
BraA01g31470R_BraA05g32650R	0.115906893	0.000219392
BraA01g31400R_BraA05g32550R	0.245013697	0.015172016
BraA03g35300R_BraA01g31130R	0.628243038	0
BraA01g31120R_BraA05g32330R	0	0
BraA01g31020R_BraA05g32250R	0.802351	1.38E-05
BraA01g31000R_BraA05g32210R	0	0.665134537
BraA01g30920R_BraA05g32030R	0.172059982	0
BraA01g30890R_BraA05g31940R	0.944342076	0.882535156
BraA01g30860R_BraA05g31870R	0.000116454	0
BraA03g35610R_BraA05g31770R	0.021855224	0
BraA01g30710R_BraA05g31700R	0.4508528	0
BraA01g30690R_BraA05g31670R	0	0
BraA03g35690R_BraA05g31650R	0.609895	0
BraA01g30660R_BraA05g31610R	0.316443101	0
BraA03g35780R_BraA05g31540R	0.679531481	0
BraA03g35810R_BraA05g31490R	0.023058407	0
BraA01g30470R_BraA05g31430R	0	0.003817373
BraA01g30420R_BraA05g31380R	0	0.153146021
BraA03g35850R_BraA01g30400R	0.000631032	0
BraA03g35860R_BraA05g31340R	0.000530898	0
BraA03g35880R_BraA05g31280R	0.000578637	0
BraA01g30310R_BraA05g31240R	0.613559517	0
BraA01g30170R_BraA05g31090R	0.00024319	0
BraA01g29580R_BraA05g30930R	0.000148137	0
BraA03g36130R_BraA05g30880R	1.002033161	0
BraA01g29510R_BraA05g30820R	0	0
BraA01g29470R_BraA05g30800R	0.480654782	6.61E-05
BraA01g29460R_BraA05g30790R	0	0
BraA03g36240R_BraA01g29380R	0.000212784	0
BraA03g36310R_BraA05g30510R	0.064111372	0.643402409
BraA03g36360R_BraA05g30480R	0.017771738	0
BraA01g29300R_BraA05g30450R	0.387897316	0
BraA03g36410R_BraA01g29280R	0.732386632	0
BraA01g29220R_BraA05g30330R	0.18168862	0
BraA01g29140R_BraA05g30280R	0.000579477	0
BraA01g29010R_BraA05g30060R	0.145416438	0.001134429
BraA03g36610R_BraA01g28850R	0.343067423	0.00097456
BraA01g28840R_BraA05g29880R	0.116448955	0
BraA01g28800R_BraA05g29820R	0	0
BraA03g36690R_BraA05g29750R	0.152627274	0
BraA01g28410R_BraA05g29510R	0	0
BraA03g37020R_BraA05g29400R	0.016762698	0
BraA03g37040R_BraA05g29350R	0.899043509	0
BraA03g37160R_BraA05g29170R	0	0
BraA01g28240R_BraA05g29110R	0.09133938	0.000156137
BraA01g28150R_BraA05g29060R	0.062663333	0.005903482
BraA01g28060R_BraA05g28970R	0	0
BraA03g37240R_BraA05g28960R	0.801826858	0
BraA03g37260R_BraA01g27970R	0.10755805	0
BraA01g27430R_BraA05g28560R	0.272583249	0
BraA01g27370R_BraA05g28480R	0.003263887	0.000457272
BraA03g37530R_BraA01g27320R	0	0
BraA03g37590R_BraA05g28320R	0	0
BraA01g27200R_BraA05g28270R	0	0
BraA03g37670R_BraA01g27170R	0.390547953	0
BraA01g27140R_BraA05g28150R	0.011522098	0
BraA03g37700R_BraA01g27130R	0.078769921	0
BraA03g37770R_BraA05g28040R	0.992727985	0.000618852
BraA01g27050R_BraA05g28000R	0.815317009	0
BraA03g37780R_BraA01g27010R	0	0
BraA01g26950R_BraA05g27870R	0.008103852	0
BraA03g37800R_BraA05g27860R	0.097638013	0
BraA03g37820R_BraA01g26880R	0.49142865	0.897025852
BraA01g26850R_BraA05g27760R	0.980587431	0
BraA01g26820R_BraA05g27700R	0.000532492	0
BraA03g37850R_BraA01g26810R	0	0
BraA01g26740R_BraA05g27610R	0.927940988	0
BraA03g37970R_BraA05g27380R	0.926266455	0.259690444
BraA03g38070R_BraA01g26420R	0	0
BraA03g38080R_BraA05g27060R	0.002664195	0.809346668
BraA03g38090R_BraA05g27010R	0.011181088	0
BraA03g38100R_BraA01g26350R	0.000659299	0
BraA03g38290R_BraA01g26260R	0.699484573	0
BraA01g26170R_BraA05g26580R	0.008092943	0
BraA01g26150R_BraA05g26570R	0	0.000130999
BraA01g26140R_BraA05g26530R	0.066874971	0.297751987
BraA01g26510R_BraA05g26470R	0	0
BraA01g26090R_BraA05g26420R	0.384727166	0
BraA01g26030R_BraA05g26370R	0	0
BraA01g25920R_BraA05g26160R	0.874294455	0.000718048
BraA03g38550R_BraA05g26150R	0.214477874	0
BraA03g38560R_BraA01g25850R	0.3678131	0
BraA03g38650R_BraA05g25890R	0	0.377524124
BraA03g38660R_BraA05g25870R	0.230353997	0.002777508
BraA01g25660R_BraA05g25850R	0.012838993	0
BraA01g25590R_BraA05g25750R	0.233594595	0
BraA01g24730R_BraA05g25710R	0.21708618	0
BraA01g25380R_BraA05g25380R	0.008033603	0
BraA01g25320R_BraA05g25340R	0.014156561	0
BraA03g38910R_BraA05g25040R	0.013556018	4.07E-05
BraA01g25200R_BraA05g25020R	0.048989309	0
BraA01g25110R_BraA05g24870R	0	0.576715054
BraA01g25100R_BraA05g24850R	0	0
BraA03g39000R_BraA05g24760R	0.412769875	0
BraA03g39110R_BraA05g24580R	0.460901248	0
BraA01g24860R_BraA05g24570R	0.005673035	0
BraA01g24840R_BraA05g24550R	0.790807452	0
BraA01g24830R_BraA05g24540R	0.065541569	0
BraA01g24770R_BraA05g24450R	0.020486485	0
BraA01g24670R_BraA05g24300R	0.670173416	5.34E-05
BraA03g39240R_BraA01g24660R	0.03322735	0
BraA01g24560R_BraA05g24230R	0.433918327	0.823770477
BraA01g24540R_BraA05g24220R	1.002823266	0.426958994
BraA03g39320R_BraA05g24180R	0.057629	0
BraA01g24480R_BraA05g24150R	0.990299621	0
BraA03g39440R_BraA01g24380R	0.000562396	0.281170528
BraA01g24270R_BraA05g23680R	0.36777727	0
BraA03g39520R_BraA05g23650R	0.369579872	0
BraA03g39600R_BraA05g23470R	0.386382955	0
BraA03g39610R_BraA05g23460R	0	0
BraA03g39630R_BraA05g23430R	0.950284618	0
BraA03g39660R_BraA05g23370R	0.173198441	0
BraA01g24050R_BraA05g23350R	0	0
BraA01g24000R_BraA05g23290R	0.009921813	0
BraA03g39690R_BraA05g23260R	0.05315478	0
BraA03g39740R_BraA01g23920R	0.805161624	1.37E-05
BraA01g23850R_BraA05g23090R	0.705283033	0
BraA03g39860R_BraA05g22890R	0.90518658	5.34E-05
BraA03g39910R_BraA01g23600R	0.00027663	0
BraA03g39930R_BraA05g22850R	0.062337342	0
BraA01g23580R_BraA05g22810R	0.70670373	0
BraA03g39970R_BraA05g22720R	0.000115845	0
BraA01g23320R_BraA07g09790R	0.001696154	0.091427824
BraA01g23310R_BraA07g09780R	0	0
BraA01g22840R_BraA07g09290R	0.504982416	0
BraA01g22810R_BraA07g09270R	0.949758502	0.003861625
BraA01g22670R_BraA07g09210R	0.001182133	0.000556973
BraA01g22610R_BraA07g09140R	0.009688326	0
BraA01g22590R_BraA07g09040R	0	0
BraA03g40390R_BraA07g08490R	0	0
BraA01g22330R_BraA07g08510R	0.901759647	0
BraA03g40360R_BraA07g08540R	0.755714024	0.000143378
BraA03g40270R_BraA07g08610R	0.494118525	0.00029485
BraA03g40280R_BraA01g22400R	0.043085103	0
BraA01g22440R_BraA07g08690R	0.000628349	0
BraA03g40320R_BraA07g08720R	0.1479627	0
BraA01g22850R_BraA07g09300R	0.000530105	0
BraA01g22470R_BraA07g08740R	0.980627402	0
BraA03g40440R_BraA07g08410R	0.391340388	0
BraA01g22270R_BraA07g08370R	0.002683348	0.010307376
BraA03g40590R_BraA07g08250R	0.313370584	0
BraA03g40600R_BraA07g08180R	0.272660839	0.379402627
BraA03g40700R_BraA07g10310R	0.25055206	0
BraA03g40740R_BraA07g10450R	0.785536444	0.441200602
BraA02g37470R_BraA06g37020R	0.003792941	0
BraA02g37450R_BraA06g37010R	0.065476756	0
BraA09g24270R_BraA06g37000R	0.021887404	0
BraA02g37510R_BraA06g36990R	0.012133872	0
BraA02g37610R_BraA06g36910R	0.837449629	0.000345528
BraA02g37620R_BraA06g36900R	0.023584747	0.000282357
BraA09g24430R_BraA06g36820R	0.07277553	0
BraA02g37660R_BraA06g36810R	0.46154466	0
BraA09g24440R_BraA06g36800R	0.781490712	0
BraA09g24450R_BraA06g36780R	0.542236445	0.003509964
BraA02g37690R_BraA06g36750R	0.283177836	0
BraA09g24520R_BraA06g36650R	0.198542455	0
BraA02g37870R_BraA06g36560R	0.049729167	1.38E-05
BraA02g37970R_BraA06g36500R	0.505194485	0
BraA09g03460R_BraA06g36490R	0.194539972	0
BraA02g38040R_BraA06g36410R	0.890285265	0
BraA02g38060R_BraA06g36310R	0.026838969	0
BraA02g38080R_BraA06g36290R	4.05E-05	0.018118497
BraA02g38090R_BraA06g36280R	0	0.010408324
BraA02g38260R_BraA06g36130R	0.347849994	0
BraA02g38370R_BraA06g36040R	0.122285126	0
BraA02g38400R_BraA06g36020R	0.083040459	0.012719554
BraA09g03720R_BraA02g38480R	0.103262427	0.031651137
BraA02g38500R_BraA06g35940R	0	0
BraA02g38520R_BraA06g35910R	0	0.12954754
BraA09g03750R_BraA06g35850R	0	0
BraA09g03770R_BraA06g35840R	0.521704643	0
BraA02g38610R_BraA06g35800R	0.455167576	0
BraA02g38620R_BraA06g35790R	0.132892856	0
BraA02g38660R_BraA06g35750R	0.906264551	0
BraA02g38700R_BraA06g35720R	0.923585572	0
BraA09g03870R_BraA06g35650R	0.528020636	0
BraA02g38770R_BraA06g35630R	0.080825744	0
BraA02g38780R_BraA06g35610R	0	0.480941651
BraA02g38830R_BraA06g35480R	0.944726208	0.205669309
BraA02g20150R_BraA07g32890R	0.982658623	0
BraA09g04000R_BraA06g35170R	0	0
BraA09g04010R_BraA02g38970R	0.000112323	0
BraA02g38980R_BraA06g35150R	0.092585588	0
BraA09g04020R_BraA06g35120R	0	0
BraA09g04070R_BraA06g35100R	0.472695027	0.262366082
BraA02g39060R_BraA06g35030R	0.142807301	0
BraA09g04110R_BraA06g35000R	0.052362701	0
BraA09g04180R_BraA02g39120R	0.59644	0.031373063
BraA09g04190R_BraA02g39130R	0.019923596	0.244362485
BraA09g04280R_BraA06g34640R	0	0
BraA02g39390R_BraA06g34590R	0.181449075	0
BraA02g39550R_BraA06g34490R	0.532202705	1.37E-05
BraA02g39590R_BraA06g34430R	0	0.507310135
BraA09g04540R_BraA06g34090R	0	0
BraA09g04560R_BraA06g34000R	0.047561997	0
BraA08g16140R_BraA03g57710R	0.453991204	0
BraA06g22140R_BraA06g21090R	0.476029859	0
BraA01g14730R_BraA06g20590R	0	0
BraA06g22270R_BraA06g20460R	0.009363824	0
BraA01g14860R_BraA06g17090R	0	0
BraA06g22310R_BraA06g20170R	0	0
BraA01g14890R_BraA06g19930R	0.221368587	0
BraA01g15020R_BraA06g19900R	0.000112895	0.074492448
BraA06g22610R_BraA06g19100R	0.92363999	0
BraA06g22660R_BraA06g19030R	0.823042135	0
BraA06g22670R_BraA06g18990R	0.031606213	0
BraA01g15430R_BraA06g18890R	0.204313319	0
BraA06g22750R_BraA06g18790R	0.001643988	0.971683546
BraA01g15490R_BraA06g18680R	0.054442315	0.324289184
BraA01g15560R_BraA06g18580R	0.712054872	0
BraA06g22870R_BraA06g18550R	0.005651133	0
BraA01g15600R_BraA06g18540R	0	0
BraA06g22900R_BraA01g15620R	0.787719349	0.809359408
BraA01g15820R_BraA06g18160R	0.000557404	0
BraA01g15870R_BraA06g18110R	8.09E-05	0
BraA06g23210R_BraA06g18090R	0.174642245	0
BraA06g23220R_BraA01g15890R	0	0
BraA01g15980R_BraA06g18020R	0	0
BraA01g16030R_BraA06g17950R	0.066060037	0
BraA06g23350R_BraA06g17940R	0	0
BraA01g16090R_BraA06g17920R	1.00088312	0
BraA06g23400R_BraA06g17740R	0.561765004	0
BraA06g23420R_BraA06g17690R	0.069828285	0
BraA06g23560R_BraA06g17510R	0	0
BraA06g23680R_BraA06g17300R	0	0
BraA06g23700R_BraA01g16490R	0.581989741	0.004374989
BraA01g16590R_BraA06g17150R	0	0
BraA03g44350R_BraA09g40200R	0.767478417	0
BraA03g44540R_BraA09g40580R	0.316563795	0.043554082
BraA03g44550R_BraA09g40590R	0.433133858	0.44542902
BraA03g44560R_BraA09g40600R	0.337070928	1.37E-05
BraA03g44610R_BraA09g40700R	0.456080955	0
BraA03g44780R_BraA09g41100R	0.012031443	0.031979696
BraA03g44860R_BraA09g41220R	0	0.00016895
BraA03g44870R_BraA09g41240R	0.343033305	0
BraA04g08330R_BraA09g41250R	0.988658514	9.20E-05
BraA04g08200R_BraA09g41460R	0	0
BraA03g45010R_BraA09g41500R	0.003512341	0
BraA04g08100R_BraA09g41550R	0.43887209	0.888766617
BraA04g08090R_BraA09g41560R	1.001315265	0
BraA04g08080R_BraA09g41570R	0	0
BraA04g08030R_BraA09g41620R	0	0
BraA03g45270R_BraA04g07860R	0.422336059	0
BraA04g07660R_BraA09g42010R	0.760670625	0
BraA04g07650R_BraA09g42020R	0.941231747	0
BraA07g19470R_BraA09g42240R	0.006842721	0
BraA07g19490R_BraA04g07490R	0	0
BraA04g07480R_BraA09g42280R	0.522213255	0
BraA07g19580R_BraA04g07160R	0.017128509	0
BraA04g07100R_BraA09g42630R	0.343280606	0
BraA04g07090R_BraA09g42650R	0.054732077	0
BraA07g19750R_BraA09g42700R	0.089744579	0
BraA04g06840R_BraA09g42880R	0.171266534	0
BraA04g06830R_BraA09g42890R	0.631324357	0
BraA07g19920R_BraA09g42960R	0.810833007	0
BraA04g06750R_BraA09g42990R	0.000114944	0.349066658
BraA07g19960R_BraA09g43100R	0.073437178	0
BraA07g20020R_BraA04g06610R	0.000606386	0.001706903
BraA04g06530R_BraA09g43260R	0.391642512	0
BraA07g20110R_BraA09g43300R	0.003843337	0.002801206
BraA04g06480R_BraA09g43310R	0.505187046	0
BraA07g20130R_BraA09g43330R	0.828365756	0.000307402
BraA04g06400R_BraA09g43360R	0.002665846	0
BraA04g06360R_BraA09g43390R	0	0.053607579
BraA07g20160R_BraA04g06320R	0.052041201	5.33E-05
BraA07g20170R_BraA09g43440R	0	0
BraA04g06300R_BraA09g43460R	0	0.005484247
BraA07g20190R_BraA04g06270R	0	0.487504092
BraA04g06100R_BraA09g43650R	0	0
BraA07g20240R_BraA09g43670R	0.736787795	0
BraA04g05900R_BraA09g43770R	0.235406071	0.15674885
BraA07g20300R_BraA09g43810R	0.275465086	0
BraA04g05860R_BraA09g43850R	0.179103656	0
BraA07g20320R_BraA09g43900R	1.001667656	0.310589617
BraA07g20340R_BraA09g43960R	0.015353646	0
BraA04g05700R_BraA09g44120R	0	4.06E-05
BraA04g05690R_BraA09g44130R	7.99E-05	0.000718456
BraA04g05560R_BraA09g44250R	0.000557816	0
BraA04g05400R_BraA09g44330R	0.0854193	0
BraA04g05370R_BraA09g44370R	0.363548548	0
BraA04g05280R_BraA09g44440R	0.000633738	0
BraA04g05270R_BraA09g44500R	0.543977605	0.008137874
BraA04g05170R_BraA09g44640R	0	0
BraA04g05030R_BraA09g44720R	0.024714027	0
BraA07g20590R_BraA09g44810R	0.055142649	0
BraA04g04910R_BraA09g44940R	0	0
BraA07g20630R_BraA09g44980R	0	0
BraA07g20650R_BraA09g44990R	0.21399762	0.001097339
BraA07g20760R_BraA09g45170R	1.002453612	0.323723822
BraA07g20770R_BraA04g04710R	1.00271935	0
BraA04g04700R_BraA09g45230R	0.660780746	0.020205147
BraA04g04600R_BraA09g45400R	0.146120093	0
BraA04g04480R_BraA09g45570R	0.413566149	0
BraA04g04460R_BraA09g45690R	7.91E-05	0.000581294
BraA07g20940R_BraA04g04440R	0.22764533	0
BraA04g04180R_BraA09g45930R	0	0.224690332
BraA04g04160R_BraA09g46070R	0.203180426	0
BraA04g04020R_BraA09g46110R	0.000243763	0
BraA07g21230R_BraA09g46120R	0	0
BraA07g21290R_BraA04g03920R	0.0018602	0
BraA04g03910R_BraA09g46240R	0.97168834	2.73E-05
BraA07g21300R_BraA09g46250R	0.917477774	0
BraA07g21330R_BraA09g46290R	0	1.39E-05
BraA04g03880R_BraA09g46320R	0.004600041	5.31E-05
BraA07g21550R_BraA04g03650R	0.251978771	0
BraA07g21620R_BraA09g46640R	0	0
BraA07g21680R_BraA09g46680R	0.073645862	0
BraA07g21700R_BraA09g46690R	0.00205466	0
BraA07g21950R_BraA09g46930R	0.312916831	0
BraA04g03330R_BraA09g46960R	0.045547432	0.318226455
BraA04g03310R_BraA09g46990R	0.762634401	0.189749074
BraA04g03250R_BraA09g47060R	0.001905138	0
BraA04g03230R_BraA09g47100R	0.004433	0
BraA07g22110R_BraA04g03180R	0.003508129	0.291211347
BraA07g22310R_BraA04g03040R	0.61418179	0
BraA04g03010R_BraA09g47530R	0	0
BraA07g22390R_BraA09g47650R	0.353704204	0
BraA04g02880R_BraA09g47690R	0.000551691	1.39E-05
BraA07g22420R_BraA04g02870R	0.586988307	0
BraA07g22440R_BraA09g47800R	0.198611166	0
BraA04g02640R_BraA09g48000R	0	0.135329577
BraA04g02630R_BraA09g48010R	0.000607698	0
BraA07g22570R_BraA09g48090R	0.000344177	0
BraA04g02500R_BraA09g48210R	0.999580851	0.209621633
BraA07g22700R_BraA09g48300R	0.023132393	0.695529822
BraA07g22710R_BraA09g48310R	0.128905261	0.168715865
BraA07g22760R_BraA04g02380R	0	0.00030758
BraA04g02330R_BraA09g48420R	0	5.33E-05
BraA07g22830R_BraA09g48650R	0.627431939	0
BraA07g22900R_BraA09g48730R	0.988353769	0
BraA07g22910R_BraA09g48770R	0.175681012	0
BraA04g02050R_BraA09g48830R	0.386326769	0.263178275
BraA04g02030R_BraA09g48850R	0	0.497047634
BraA04g01920R_BraA09g49020R	0	0
BraA04g01910R_BraA09g49030R	0.000310482	0
BraA07g23110R_BraA04g01870R	0.308078858	0
BraA07g23180R_BraA04g01860R	0	4.08E-05
BraA07g23190R_BraA09g49160R	0.700311569	0
BraA07g23250R_BraA09g49230R	0.00369857	5.35E-05
BraA07g23270R_BraA09g49290R	0.015904144	4.07E-05
BraA07g23320R_BraA09g49350R	0	1.38E-05
BraA07g23360R_BraA04g01750R	0.442042862	0
BraA07g23390R_BraA04g01740R	0.010599133	0
BraA04g01730R_BraA09g49370R	0.241170933	1.38E-05
BraA07g23430R_BraA09g49530R	0.002669156	0
BraA04g01610R_BraA09g49630R	0.002892262	0
BraA07g23500R_BraA09g49710R	0.199454637	0
BraA04g01520R_BraA09g49780R	0.006721159	0
BraA07g23630R_BraA09g49850R	0.047486862	0
BraA07g23640R_BraA09g49860R	0	0
BraA04g01490R_BraA09g49890R	0.001425308	0.019315548
BraA07g23660R_BraA09g49950R	0.466135907	0
BraA07g23670R_BraA09g49980R	0.382689804	0
BraA04g01430R_BraA09g50080R	0.128147775	0
BraA04g01420R_BraA09g50100R	0.814650096	0
BraA04g01380R_BraA09g50140R	0.051498255	0
BraA04g01340R_BraA09g50220R	0	0
BraA04g01310R_BraA09g50260R	0.511526449	0.27693555
BraA04g01300R_BraA09g50270R	0.011504966	0.234553313
BraA07g23820R_BraA09g50280R	0.11024896	0
BraA07g23870R_BraA04g01220R	0.618610841	0
BraA04g01190R_BraA09g50400R	0	0
BraA04g01150R_BraA09g50430R	0.920996874	0
BraA04g01140R_BraA09g50450R	0.231989745	1.37E-05
BraA04g01130R_BraA09g50460R	0.150598377	0
BraA03g32330R_BraA05g35960R	0.016389613	0
BraA03g29790R_BraA09g01290R	0.341784436	0
BraA03g29780R_BraA09g01310R	0.003882154	0.069909776
BraA03g29720R_BraA09g01390R	0.000469811	0
BraA03g29620R_BraA09g01460R	0	0
BraA03g29610R_BraA09g01470R	0.945431152	1.37E-05
BraA03g29600R_BraA09g01500R	0	0
BraA03g29320R_BraA09g01860R	0.310698982	0
BraA03g29360R_BraA09g01750R	0.021231172	0
BraA03g29400R_BraA09g01720R	0.007090844	0
BraA03g29430R_BraA09g01680R	0.012949567	0
BraA02g27620R_BraA09g01640R	0	0
BraA03g29500R_BraA09g01620R	0	0
BraA03g29540R_BraA09g01560R	0.986352771	0
BraA03g29550R_BraA09g01550R	0.09691139	0.282220665
BraA03g29230R_BraA09g01910R	0.018851732	0
BraA03g29200R_BraA09g02020R	0.748745469	0.461762067
BraA03g28940R_BraA09g02260R	0.941351954	0.000369629
BraA03g28900R_BraA09g02290R	0	0.031468543
BraA03g28790R_BraA09g02390R	0.255879494	0
BraA02g28170R_BraA09g02490R	0.001000609	0
BraA02g28180R_BraA03g28770R	0	0
BraA02g28640R_BraA03g28490R	0.471860435	0
BraA03g28450R_BraA09g02880R	0.782908945	0.003088816
BraA03g28420R_BraA09g02910R	0.000744	0
BraA03g28410R_BraA09g02970R	0.000771762	0.087223484
BraA02g28700R_BraA03g28380R	0	1.38E-05
BraA03g28310R_BraA09g03120R	0.65984652	0.659979947
BraA03g28300R_BraA09g03150R	0.286347838	0
BraA03g28290R_BraA09g03160R	0	0
BraA03g28280R_BraA09g03180R	0.532154004	0
BraA03g28190R_BraA09g03220R	0.599961702	0
BraA03g28170R_BraA09g03250R	0.051878335	0.744147778
BraA03g28140R_BraA09g03300R	0	0.031578795
BraA03g28130R_BraA09g03330R	0.000771225	0
BraA09g25650R_BraA03g27690R	0.09294061	0.002419787
BraA09g25580R_BraA03g27710R	7.93E-05	0
BraA09g25200R_BraA03g27980R	0.058143776	0.002313726
BraA09g25140R_BraA03g28010R	0.23418378	0
BraA09g24960R_BraA03g28020R	0.001079026	0
BraA09g24930R_BraA03g28040R	0.249459503	0
BraA09g24680R_BraA03g28060R	0.485092593	0
BraA03g15360R_BraA10g08950R	0.003224	0
BraA03g26010R_BraA09g28240R	0	0
BraA03g26240R_BraA09g28660R	0.024497052	0.797828516
BraA03g26530R_BraA09g28870R	0.055002727	0
BraA03g26590R_BraA09g28110R	0.672089245	0
BraA03g26610R_BraA09g28090R	0.051988026	0
BraA03g26800R_BraA09g27650R	0.874343302	0
BraA02g30260R_BraA09g27630R	0.041887845	0
BraA02g30150R_BraA09g27610R	0.54996417	0
BraA03g26870R_BraA09g27550R	0	5.32E-05
BraA02g30030R_BraA09g27400R	0.240219296	0.000244846
BraA03g26940R_BraA09g27380R	0	0
BraA02g29960R_BraA09g27210R	0.351906227	1.38E-05
BraA03g27100R_BraA09g27140R	0.015838553	0
BraA03g27170R_BraA09g26990R	0	0
BraA03g27200R_BraA09g26840R	8.04E-05	0
BraA02g29680R_BraA09g26570R	0.002685006	0
BraA02g29550R_BraA09g26470R	0	0
BraA02g29450R_BraA09g26360R	0.234158597	0.082187483
BraA03g27360R_BraA09g26250R	0.073580314	0.001511954
BraA03g27410R_BraA09g26160R	0.000609017	0
BraA02g29310R_BraA09g26120R	0.455328106	0
BraA02g29240R_BraA09g26100R	0.517211891	0
BraA02g29210R_BraA09g26080R	0.095483927	0
BraA03g27480R_BraA02g29160R	0.527861451	0
BraA06g23360R_BraA01g16070R	0.991945206	0
BraA08g07880R_BraA04g09540R	0.852542376	0
BraA08g07910R_BraA04g09490R	0.115929817	0
BraA08g07980R_BraA04g09410R	0.010246195	0.009236406
BraA08g10860R_BraA04g08430R	0.074689118	0
BraA08g11180R_BraA01g14290R	0.075928608	0
BraA05g15710R_BraA01g14260R	0.213080132	0
BraA05g15790R_BraA01g14120R	0.964912524	0.029484176
BraA03g45350R_BraA08g11340R	0.23230625	0
BraA03g45360R_BraA01g14010R	0.0003751	0
BraA08g11360R_BraA01g13970R	0.982912325	0
BraA03g45390R_BraA08g11370R	7.85E-05	0
BraA08g11380R_BraA01g13880R	0.00113437	0
BraA03g45450R_BraA01g13820R	0	0
BraA03g45470R_BraA08g11440R	0.000247259	0.215785203
BraA03g45640R_BraA08g11650R	0.010208338	0
BraA08g11880R_BraA01g13210R	0.543561615	0
BraA08g11960R_BraA01g13120R	0.065430862	0
BraA08g11990R_BraA01g13060R	0.577714638	0
BraA08g12000R_BraA03g46050R	0.062597555	0
BraA03g46070R_BraA01g13030R	0.138165584	0
BraA03g46310R_BraA01g12740R	0	0
BraA08g12120R_BraA01g12690R	0	0
BraA08g12170R_BraA01g12550R	0	0
BraA03g46430R_BraA01g12420R	0.398606746	0
BraA03g46440R_BraA01g12410R	0.029327265	0.135816744
BraA08g12260R_BraA01g12390R	0.026809986	0
BraA08g12270R_BraA01g12380R	0.216874856	0
BraA08g12330R_BraA01g12300R	0	0.139822778
BraA08g12610R_BraA01g01920R	0.355040693	5.32E-05
BraA03g46680R_BraA01g01960R	7.98E-05	0
BraA03g46710R_BraA01g01990R	0.003939865	0.011784372
BraA03g46960R_BraA01g02140R	0	0
BraA03g46970R_BraA01g02150R	0.00235356	0
BraA03g46980R_BraA01g02160R	0.427661645	0.00129358
BraA03g47000R_BraA01g02240R	0	0
BraA08g12710R_BraA01g02250R	0.123730684	0.844362182
BraA03g47100R_BraA01g02330R	0.335804857	0
BraA03g47110R_BraA01g02340R	0.018543985	0
BraA08g12750R_BraA03g47150R	0.563434659	0.032291171
BraA03g47370R_BraA01g02590R	0.233088579	0.724114401
BraA03g47380R_BraA01g02610R	0.606981806	0
BraA03g47470R_BraA01g02790R	0	0
BraA03g47560R_BraA01g02920R	0	0
BraA08g13320R_BraA01g02990R	0	0
BraA03g47600R_BraA01g03010R	0.796837812	0.001329776
BraA03g47770R_BraA01g03140R	0.000179328	0.002823333
BraA03g47830R_BraA01g03250R	0.203736753	0
BraA08g13600R_BraA01g03330R	0	0
BraA08g13610R_BraA01g03340R	0.815518571	0
BraA03g47890R_BraA01g03350R	0	0
BraA08g13640R_BraA01g03380R	0	0
BraA08g13650R_BraA01g03410R	0.018159012	0
BraA08g13680R_BraA01g03510R	0	0
BraA03g48060R_BraA01g03580R	0.380095529	0
BraA08g13890R_BraA01g03900R	0	0.002611253
BraA08g13910R_BraA01g03910R	0.767671009	0
BraA03g48130R_BraA01g03930R	0.037598334	0
BraA08g14090R_BraA01g04180R	0.000114647	0
BraA03g48360R_BraA01g04230R	0	0
BraA08g14150R_BraA01g04270R	0.765394206	0
BraA03g48410R_BraA01g04360R	0.322353649	0
BraA03g48510R_BraA01g04530R	0	0
BraA03g48520R_BraA01g04560R	0.03755571	0
BraA08g14680R_BraA01g04600R	0.075513373	0
BraA03g48630R_BraA01g04780R	0.100308883	0
BraA08g14510R_BraA03g48650R	0.893840815	0
BraA03g48730R_BraA01g04990R	0.227818422	0.771386696
BraA03g48770R_BraA01g05020R	0.855298076	0
BraA08g14460R_BraA01g05030R	0.822556856	0
BraA08g14440R_BraA01g05110R	0.01867911	0
BraA08g14360R_BraA03g48800R	0.649684499	0
BraA03g48980R_BraA01g05400R	0.142976253	0.001353872
BraA03g49250R_BraA01g05770R	0.000212614	0
BraA08g14880R_BraA01g05820R	0.346239781	0
BraA03g49290R_BraA01g05860R	0	0
BraA03g49310R_BraA01g05870R	0	0.000706454
BraA03g49330R_BraA01g05880R	0.012304961	0
BraA08g15080R_BraA01g06130R	0	0.028036791
BraA03g49720R_BraA01g06390R	0.395536993	0.885843859
BraA08g15190R_BraA01g06410R	0.778540775	0
BraA08g15270R_BraA01g06550R	0.361233555	0
BraA03g49800R_BraA01g06570R	0.002251241	0.000345728
BraA03g50090R_BraA01g06940R	0.001133607	0
BraA03g50230R_BraA01g07090R	0	0
BraA03g50390R_BraA01g07380R	0.098139904	0.006851217
BraA03g50480R_BraA01g07510R	0	0.003771992
BraA03g50540R_BraA01g07560R	0	0
BraA03g50620R_BraA01g07680R	0.17878126	0
BraA03g50630R_BraA01g07690R	0.081213399	0
BraA03g50660R_BraA01g07720R	0.000213125	0.004563382
BraA03g50740R_BraA01g07830R	0.107522046	0.171963
BraA03g50760R_BraA01g07870R	0	0
BraA03g50890R_BraA01g08110R	0.681110665	0
BraA03g50910R_BraA01g08210R	0.000554125	0
BraA03g51010R_BraA01g08330R	0	0
BraA03g51020R_BraA01g08380R	0.09387027	5.32E-05
BraA03g51040R_BraA01g08440R	0	0
BraA03g51050R_BraA01g08450R	0.398372876	0
BraA03g51080R_BraA01g08500R	0.723031347	0
BraA03g51150R_BraA01g08580R	0.352739378	0
BraA03g51170R_BraA01g08640R	0	0
BraA03g51260R_BraA01g08720R	0.002128288	0.064160355
BraA03g51430R_BraA01g08930R	0.93933235	0.000892129
BraA03g51440R_BraA01g08940R	0.017767358	0
BraA03g51460R_BraA01g08950R	1.001451358	0
BraA08g19960R_BraA01g09060R	0.000629241	0
BraA08g19950R_BraA03g51590R	0.325644967	0
BraA03g51760R_BraA01g09260R	0.846042766	0
BraA03g51770R_BraA01g09270R	0.065486261	0
BraA03g51860R_BraA01g09430R	0.465132494	0.000880062
BraA03g51890R_BraA01g09560R	0.420549849	0
BraA08g19750R_BraA01g09710R	0	0
BraA03g52040R_BraA01g09740R	0.014452485	0.307307312
BraA03g52150R_BraA01g09940R	0.013494707	0.000143716
BraA03g52160R_BraA01g09950R	0.150855038	0
BraA03g52190R_BraA01g09990R	0.14436404	0
BraA03g52210R_BraA01g10030R	0	0
BraA03g52230R_BraA01g10070R	0	0.000206667
BraA03g52300R_BraA01g10240R	0.519133739	0
BraA08g19650R_BraA03g52350R	0.387822078	0
BraA03g52330R_BraA01g10340R	0.000146424	0
BraA08g19460R_BraA03g52490R	7.90E-05	0
BraA03g52500R_BraA01g10630R	0	0
BraA03g52650R_BraA01g10910R	0.016601496	0.628569538
BraA03g52670R_BraA01g10980R	0.041113133	0
BraA03g52740R_BraA01g11120R	0.010023662	0
BraA03g52750R_BraA01g11190R	0.744184539	0.853243873
BraA03g52780R_BraA01g11200R	0.000552095	0
BraA08g19280R_BraA03g52790R	0.779121915	0.000232094
BraA03g52850R_BraA01g11340R	7.80E-05	0.580008334
BraA03g52900R_BraA01g11420R	0	0.051207811
BraA08g19240R_BraA01g11460R	0.255523996	0
BraA08g19170R_BraA01g11540R	0	0
BraA03g53090R_BraA01g11620R	0.003838778	0
BraA03g53110R_BraA01g11650R	0.872932746	0
BraA03g53230R_BraA01g11750R	0	0.00014359
BraA03g53260R_BraA01g11790R	0.892557645	0.311105639
BraA08g19070R_BraA03g53270R	0.570001381	0.226440079
BraA08g19020R_BraA03g53320R	0.154847262	0
BraA03g53460R_BraA01g01730R	0.161896789	0
BraA03g53610R_BraA01g01600R	0.076301975	0
BraA08g18780R_BraA03g53670R	0	0
BraA03g53720R_BraA01g01410R	0.175913925	0.00091648
BraA03g53750R_BraA01g01380R	0.945309276	0
BraA03g53770R_BraA01g01360R	0.002035561	0.005311429
BraA03g53990R_BraA01g01050R	0.032184795	0
BraA08g18490R_BraA03g54230R	0.133490448	0.578051594
BraA08g18310R_BraA03g54550R	0.369562315	0
BraA08g18250R_BraA03g54650R	0.289671438	0.147873557
BraA08g18220R_BraA03g54740R	0	0
BraA08g18150R_BraA03g54970R	0.232754533	0
BraA08g18080R_BraA03g55110R	0	0
BraA08g17970R_BraA03g55310R	0.369663753	0
BraA08g17880R_BraA03g55500R	0.845871067	0
BraA08g17850R_BraA03g55530R	0.222212451	0
BraA08g17770R_BraA03g55660R	0.892628026	0.000143294
BraA08g17580R_BraA03g55750R	0	0
BraA08g17420R_BraA03g55920R	0.010190265	0
BraA08g17390R_BraA03g55960R	0.000277713	0
BraA08g17310R_BraA03g56060R	0.724633262	0.005565238
BraA08g17290R_BraA03g56080R	0.306570485	0.002505075
BraA08g17200R_BraA03g56230R	0.989913613	0
BraA08g17080R_BraA03g56410R	0	0
BraA08g17010R_BraA03g56530R	0.045200733	0
BraA08g16820R_BraA03g56630R	0.155612173	0
BraA08g16810R_BraA03g56640R	0.161598587	0
BraA08g16800R_BraA03g56650R	0.683303331	0
BraA08g16590R_BraA03g57050R	0.37469279	0
BraA08g16470R_BraA03g57250R	0	0
BraA08g16350R_BraA03g57520R	0.000115643	0
BraA08g16290R_BraA03g57600R	0	0
BraA08g16270R_BraA03g57620R	0	0
BraA08g16260R_BraA03g57630R	0	0
BraA08g15920R_BraA03g58040R	0.006963341	0
BraA08g15860R_BraA03g58090R	0.994378335	0.002023412
BraA08g15850R_BraA03g58100R	0.022984349	0.078846403
BraA08g15840R_BraA03g58110R	0.063550639	0
BraA08g15800R_BraA03g58150R	7.89E-05	4.06E-05
BraA08g15780R_BraA03g58160R	0.031754258	0
BraA08g15530R_BraA03g58410R	0.904697345	0
BraA08g15520R_BraA03g58420R	7.86E-05	0
BraA03g58620R_BraA08g20260R	0.458794103	0.219730197
BraA03g59020R_BraA08g20530R	1.004860318	0.564747785
BraA03g59210R_BraA08g20630R	0.837461691	0
BraA03g59530R_BraA08g20870R	0	0
BraA03g60020R_BraA08g21130R	0.002831892	0.9619239
BraA03g60030R_BraA08g21140R	0.006846522	0
BraA03g60110R_BraA08g21170R	0	0
BraA03g60130R_BraA08g21180R	0.439001796	0
BraA03g60270R_BraA08g21250R	0.004453595	0
BraA06g42600R_BraA08g22390R	0	0
BraA06g42580R_BraA08g22370R	0.11818035	0
BraA06g42570R_BraA08g22360R	0.019278649	0.006783254
BraA06g42300R_BraA08g22070R	0	0.344041908
BraA06g42290R_BraA08g22050R	0.231334309	0
BraA06g42280R_BraA08g22010R	0.155651055	0
BraA06g42270R_BraA08g22000R	0.707272732	0
BraA03g60470R_BraA08g21540R	0.154665602	0.525315715
BraA02g01290R_BraA10g31900R	0	0.040822446
BraA03g01360R_BraA10g31890R	0	0
BraA05g18130R_BraA08g03540R	0	0
BraA02g01450R_BraA10g31760R	0.148021163	0
BraA03g01620R_BraA02g01530R	0.003942185	0
BraA03g01640R_BraA10g31440R	0.013501638	0
BraA03g01650R_BraA10g31430R	0.8476325	0
BraA02g01610R_BraA10g31370R	0	0
BraA02g01620R_BraA10g31360R	0.433009107	0.178165531
BraA03g01740R_BraA10g31340R	0.513592436	0
BraA02g01630R_BraA10g31290R	0.518414043	0.02263536
BraA02g01670R_BraA10g31240R	8.07E-05	0
BraA03g01790R_BraA10g31200R	0.996602939	0
BraA02g01690R_BraA10g31190R	0	0
BraA02g01750R_BraA10g31110R	0	0
BraA03g01860R_BraA02g01770R	0.552006021	0
BraA02g01830R_BraA10g31020R	0.00034391	0
BraA03g01920R_BraA10g31010R	0.030058402	0.000681418
BraA03g01940R_BraA02g01850R	0	0
BraA03g01950R_BraA10g30960R	0.42315	0
BraA02g01870R_BraA10g30940R	0.004643362	0
BraA02g01940R_BraA10g30880R	0.472686601	0
BraA03g02180R_BraA10g30720R	0	0
BraA03g02190R_BraA10g30700R	0.693738235	0
BraA03g02260R_BraA10g30610R	0.878059751	0.210597564
BraA03g02280R_BraA02g02120R	0.321623601	0
BraA03g02290R_BraA10g30600R	0.000975626	0
BraA03g02390R_BraA10g30390R	0.019564394	0
BraA03g02430R_BraA10g30340R	0	0.075213346
BraA03g02450R_BraA10g30240R	0	0.004934917
BraA03g02520R_BraA10g30100R	0.087451157	0
BraA03g02550R_BraA10g30050R	0	0.01239967
BraA02g02400R_BraA10g30010R	0.209356933	0
BraA02g02410R_BraA10g30000R	0.085049726	0
BraA02g02420R_BraA10g29970R	0.020418536	0
BraA03g02580R_BraA02g02430R	0.086792017	0
BraA02g02500R_BraA10g29860R	0.000246866	0
BraA02g02510R_BraA10g29750R	0.255318902	0
BraA03g02770R_BraA02g02530R	0.049504044	0
BraA03g02800R_BraA10g29590R	0.13542412	0.004208085
BraA03g02930R_BraA02g02610R	0.69800657	0
BraA03g03050R_BraA10g29180R	0.001400816	0
BraA03g03070R_BraA10g29120R	0	0
BraA03g03110R_BraA10g29040R	0.901702831	0
BraA03g03220R_BraA02g02910R	0.657813389	0
BraA02g02970R_BraA10g28640R	0.005225689	0.133955143
BraA02g02980R_BraA10g28600R	0	0
BraA03g03360R_BraA10g28520R	0.443921686	0.591628635
BraA03g03370R_BraA10g28500R	0.125721448	0.503073257
BraA02g03040R_BraA10g28400R	0.000983063	0
BraA03g03790R_BraA10g27820R	0	0
BraA03g03810R_BraA02g03340R	0.434010351	0
BraA03g03850R_BraA10g27920R	0.336753171	0
BraA02g03470R_BraA10g28010R	0.00286698	0
BraA03g04140R_BraA02g03560R	0.000148883	0
BraA02g03640R_BraA10g27350R	1.00535122	0
BraA03g04170R_BraA02g03650R	0.036974709	0.000780369
BraA03g04180R_BraA10g27320R	0	0
BraA03g04200R_BraA10g27310R	0.266766754	0
BraA03g04210R_BraA02g03670R	0	0
BraA03g04220R_BraA10g27290R	0	0
BraA03g04300R_BraA02g03720R	0.002109613	0
BraA03g04380R_BraA02g03790R	0.770275414	0
BraA03g04420R_BraA02g03800R	0.000148509	0
BraA03g04440R_BraA10g27130R	0.010233603	0
BraA03g04580R_BraA10g26970R	0	6.61E-05
BraA03g04600R_BraA10g26950R	0	0
BraA03g04610R_BraA02g03920R	0.558171373	0
BraA03g04630R_BraA10g26840R	0.000277063	0
BraA02g03990R_BraA10g26810R	0.159807688	0.008813735
BraA02g04030R_BraA10g26710R	0	0
BraA03g04720R_BraA02g04090R	0	0
BraA03g04820R_BraA10g26500R	0.018216	0
BraA02g04250R_BraA10g26480R	0.329776295	0
BraA02g04290R_BraA10g26430R	0.010287553	0
BraA03g04900R_BraA10g26360R	0.112386852	0.001743523
BraA02g04330R_BraA10g26350R	0.308794326	0.002540507
BraA02g04480R_BraA10g26130R	0	0.000244633
BraA03g05030R_BraA10g26090R	0.158296743	0
BraA03g05080R_BraA02g04530R	0.071608622	0
BraA03g05110R_BraA10g25950R	0.518141269	0
BraA03g05160R_BraA10g25940R	0	0
BraA03g05190R_BraA02g04590R	0.456753947	0
BraA03g05340R_BraA10g25640R	0.537587477	0
BraA03g05350R_BraA02g04770R	0	0
BraA03g05360R_BraA02g04820R	0.525881223	0
BraA02g04890R_BraA10g25460R	0	0
BraA03g05450R_BraA10g25370R	0	0
BraA03g05480R_BraA10g25190R	0.643815123	0
BraA03g05520R_BraA02g05050R	0.874404692	0
BraA02g05100R_BraA10g25100R	0	0
BraA02g05130R_BraA10g25070R	0.329949873	0
BraA03g05560R_BraA02g05140R	0.000579898	0
BraA03g05600R_BraA10g25020R	0	0
BraA02g05150R_BraA10g25010R	0.004041853	0
BraA03g05640R_BraA10g24990R	0.021469334	0
BraA03g05660R_BraA02g05200R	0.051664909	0
BraA03g05680R_BraA02g05240R	0.000149385	0.204045001
BraA03g05700R_BraA10g24930R	0	0
BraA03g05710R_BraA10g24910R	0.748867564	0
BraA03g05760R_BraA10g24860R	0.202519539	0
BraA02g05280R_BraA10g24850R	0.019666005	0
BraA03g05810R_BraA10g24780R	0.035188559	0
BraA02g05410R_BraA10g24730R	0	0
BraA03g05910R_BraA10g24680R	1.004894301	0.715553113
BraA03g05950R_BraA02g05450R	0	0
BraA03g06000R_BraA10g24550R	0.202917098	0
BraA03g06020R_BraA10g24510R	0.135423235	0
BraA03g06070R_BraA10g24440R	0	0
BraA02g05530R_BraA10g24410R	0.033869887	0.71269
BraA02g05570R_BraA10g24360R	0.036325972	0
BraA02g05620R_BraA10g24270R	0	0
BraA03g06160R_BraA02g05640R	0.390915933	0
BraA02g05650R_BraA10g24240R	0.059359312	0
BraA02g05660R_BraA10g24230R	0.771788409	0
BraA03g06200R_BraA10g24210R	0.0005525	0
BraA03g06210R_BraA10g24200R	0.990077656	0
BraA02g05680R_BraA10g24180R	0	0.00946624
BraA02g05720R_BraA10g24130R	0.006742111	0
BraA03g06330R_BraA10g24030R	0.029354759	0.055843991
BraA03g06410R_BraA10g23920R	0	0
BraA03g06420R_BraA02g05940R	0.000633286	0
BraA02g05960R_BraA10g23860R	0.221294649	0
BraA02g06020R_BraA10g23790R	0	0
BraA02g06030R_BraA10g23780R	0.020000449	0
BraA03g06490R_BraA02g06070R	0	0
BraA02g06110R_BraA10g23710R	0	0
BraA03g06530R_BraA10g23670R	0.123546923	0
BraA03g06760R_BraA10g23460R	0.020474905	0.024834993
BraA03g06800R_BraA10g23430R	0.269606351	0
BraA02g06310R_BraA10g23400R	0.052753263	0
BraA03g06840R_BraA10g23390R	0.039627439	0
BraA02g06370R_BraA10g23320R	0.680751815	0
BraA02g06610R_BraA10g23120R	0.002780849	0
BraA03g07070R_BraA10g23070R	0	0
BraA03g07080R_BraA10g23060R	0.099789083	0
BraA03g07110R_BraA02g06690R	0.756630974	0
BraA03g07120R_BraA10g23010R	0.007372113	0.02213592
BraA02g06710R_BraA10g22980R	0.001202866	0.17933949
BraA03g07150R_BraA02g06780R	0.230253762	0
BraA03g07160R_BraA10g22970R	0.019798707	0.042183158
BraA02g06810R_BraA10g22940R	0.031035078	0
BraA03g07270R_BraA02g06940R	0.236777795	0
BraA03g07280R_BraA10g22720R	0.609853808	0
BraA03g07300R_BraA10g22700R	0.002106939	0
BraA03g07410R_BraA10g22540R	0.470298723	0
BraA02g07050R_BraA10g22530R	0.96272789	0.034459783
BraA02g07130R_BraA10g22420R	0.002125603	0
BraA03g07530R_BraA10g22380R	0.000148385	0
BraA03g07570R_BraA10g22320R	0.007376161	0.004794386
BraA02g07260R_BraA10g22260R	0	0.00058146
BraA03g07640R_BraA10g22190R	0	0
BraA03g07660R_BraA02g07320R	0.018660652	0
BraA03g07700R_BraA10g22020R	0	0
BraA03g07720R_BraA10g22000R	0.004987761	0
BraA02g07440R_BraA10g21920R	0.022761177	0
BraA03g07780R_BraA10g21900R	0.136711014	0.058320593
BraA03g07830R_BraA02g07470R	0.321530514	0
BraA02g07600R_BraA10g21750R	0.000471596	0
BraA02g07610R_BraA10g21740R	0.071164618	0
BraA02g07630R_BraA10g21730R	0.000687772	0
BraA02g07640R_BraA10g21710R	0.80311843	0
BraA03g07960R_BraA10g21660R	0.001206058	0
BraA03g07990R_BraA10g21610R	7.82E-05	0
BraA03g08000R_BraA10g21580R	0.338189308	0
BraA03g08090R_BraA10g21470R	0.689895638	0
BraA02g08080R_BraA10g21120R	0.075313143	0.000432116
BraA03g08420R_BraA10g21050R	0.64807339	0
BraA02g08220R_BraA10g20960R	0.950237019	0.997109858
BraA03g08490R_BraA10g20910R	0.351095748	0
BraA03g08550R_BraA10g20820R	0.063524433	0
BraA03g08560R_BraA10g20800R	0.847868097	0
BraA03g08630R_BraA10g20670R	0.538094091	0
BraA03g08660R_BraA10g20600R	0	0
BraA03g08760R_BraA10g20460R	0.163428787	0
BraA03g08830R_BraA10g20400R	0.270360209	0
BraA03g08860R_BraA02g08710R	0.149649449	0.441369857
BraA03g08930R_BraA02g08780R	0.01989	0.000557132
BraA03g08940R_BraA02g08790R	0.873301	0.007143844
BraA03g08960R_BraA10g20250R	0.107986339	0
BraA03g08980R_BraA10g20200R	1.004129787	0
BraA03g09080R_BraA10g20120R	0.904425483	0
BraA02g08850R_BraA10g20090R	0.001024623	0
BraA03g09200R_BraA10g19950R	7.87E-05	5.31E-05
BraA03g09210R_BraA10g19930R	0.112634727	1.38E-05
BraA02g08910R_BraA10g19910R	0.036432355	0.594553257
BraA03g09240R_BraA10g19830R	0.365177677	0
BraA03g09260R_BraA10g19800R	0	0
BraA02g09030R_BraA10g19760R	0.639973066	0
BraA02g09040R_BraA10g19750R	0.003577137	0
BraA03g09310R_BraA10g19700R	0.377029022	0
BraA02g09050R_BraA10g19660R	0	0
BraA02g09060R_BraA10g19650R	0.734809481	0
BraA02g09070R_BraA10g19590R	0.336053511	0.549912506
BraA02g09080R_BraA10g19540R	0.127067368	0
BraA02g09160R_BraA10g19510R	0.00018035	0
BraA02g09200R_BraA10g19480R	0.538177086	0
BraA03g09410R_BraA02g09210R	0.000243954	0.970480296
BraA03g09430R_BraA10g19430R	0.00011625	0
BraA02g09290R_BraA10g19390R	0.012714806	0.211829234
BraA02g09390R_BraA10g19300R	0.59289017	0
BraA03g09540R_BraA10g19260R	0.011636625	0
BraA02g09440R_BraA10g19220R	0.004305898	0
BraA02g09450R_BraA10g19210R	0	0
BraA03g09610R_BraA02g09510R	0.851747672	0
BraA03g09620R_BraA02g09530R	0	0
BraA03g09630R_BraA02g09540R	0.042360211	0.395912759
BraA03g09640R_BraA02g09550R	0.640501263	0.000345429
BraA03g09660R_BraA02g09560R	0	0.001415183
BraA03g09670R_BraA02g09580R	0.00021381	0
BraA03g09680R_BraA02g09590R	0.41226125	0
BraA03g09700R_BraA10g19170R	0.474343487	0
BraA02g09610R_BraA10g19150R	0	0
BraA03g09770R_BraA10g19090R	0.131887828	0
BraA02g09660R_BraA10g19080R	0.024725729	0
BraA03g09870R_BraA02g09750R	0.063336419	0
BraA02g09780R_BraA10g18910R	0.144583509	0.00429156
BraA02g09820R_BraA10g18830R	0.89258391	4.06E-05
BraA03g10040R_BraA10g18650R	0.023856985	0
BraA03g10070R_BraA02g10060R	1.005246448	5.36E-05
BraA03g10150R_BraA02g10160R	0.179226006	0
BraA02g10170R_BraA10g18450R	0.073675462	0
BraA02g10220R_BraA10g18430R	0.407569606	0.003442752
BraA02g10290R_BraA10g18390R	0.033272676	0
BraA02g10300R_BraA10g18370R	0.897535941	0
BraA02g10350R_BraA10g18330R	0	0
BraA03g10210R_BraA10g18280R	0	0
BraA03g10300R_BraA10g18180R	0	0
BraA02g10430R_BraA10g18170R	0.005206374	0
BraA08g05560R_BraA10g06840R	0.458080863	0
BraA03g10450R_BraA02g10570R	0.061266711	0
BraA02g10620R_BraA10g17990R	0	0
BraA03g10500R_BraA02g10630R	0.066558354	0
BraA02g10660R_BraA10g17950R	0.970421928	0
BraA02g10710R_BraA10g17920R	0.295392871	0
BraA03g10550R_BraA10g17850R	0.578865531	0
BraA02g10820R_BraA10g17780R	0.00864507	0.000569307
BraA03g10570R_BraA02g10860R	1.005160742	5.32E-05
BraA03g10610R_BraA02g10890R	0.639535681	0.00374876
BraA03g10700R_BraA10g17590R	0.344379924	0
BraA03g10710R_BraA02g11030R	0.746784819	0.654144819
BraA09g07370R_BraA03g43060R	0.68042303	0
BraA09g07350R_BraA03g43070R	0.05203793	0
BraA02g43620R_BraA03g43110R	0.289214549	0
BraA02g43510R_BraA06g29080R	0	0
BraA09g07180R_BraA06g29130R	0.012025202	5.37E-05
BraA09g07130R_BraA02g43470R	0.243495243	0
BraA09g07110R_BraA06g29210R	0	0
BraA09g07070R_BraA06g29280R	0.028142427	0.429667311
BraA09g06910R_BraA06g29670R	0.372987548	0
BraA02g43340R_BraA06g29710R	0	0
BraA09g06890R_BraA06g29760R	0.003773327	0
BraA09g06780R_BraA06g29980R	0.001980281	0
BraA09g06760R_BraA06g30000R	0.001106754	0
BraA02g43060R_BraA06g30030R	0.011516088	0
BraA02g43050R_BraA06g30040R	0.283548181	0
BraA09g06740R_BraA06g30050R	0.00227618	0
BraA02g43000R_BraA06g30130R	0	0
BraA09g06720R_BraA06g30260R	0.34141425	0.114628858
BraA09g06710R_BraA06g30250R	0.022463375	0
BraA09g06670R_BraA06g30460R	0.068901692	0
BraA09g06660R_BraA06g30490R	0	0.118751409
BraA09g06600R_BraA02g42820R	0.008779643	0
BraA02g42740R_BraA06g30690R	0	0
BraA09g06570R_BraA02g42750R	0.03157419	0
BraA09g06560R_BraA02g42710R	0.000114155	0
BraA09g06530R_BraA06g30710R	0.000561139	0
BraA09g06510R_BraA06g30790R	0.013921255	4.04E-05
BraA02g42610R_BraA06g30820R	0.00055535	0.201423342
BraA02g42530R_BraA06g30950R	0.417510575	0
BraA02g42510R_BraA06g30990R	0.065466398	0
BraA02g42430R_BraA06g31090R	0.130242743	2.73E-05
BraA09g06370R_BraA06g31130R	0.21391316	0
BraA09g06300R_BraA06g31160R	0.802001015	0
BraA09g06290R_BraA06g31190R	0.562183368	0
BraA02g42400R_BraA06g31210R	0.057858804	0.031300574
BraA09g06190R_BraA02g42040R	0.019244538	0
BraA09g06160R_BraA06g31420R	0.933337297	0
BraA09g06130R_BraA02g42140R	0.062875663	0
BraA09g06120R_BraA06g31480R	0.000113861	0.235695256
BraA09g06110R_BraA02g42160R	0.49950565	0
BraA09g06080R_BraA06g31510R	0.308778499	0
BraA09g06010R_BraA06g31610R	0.593050771	5.37E-05
BraA02g42210R_BraA06g31540R	0	0
BraA09g05960R_BraA06g31690R	0.076309793	0
BraA09g05910R_BraA02g41790R	0	0
BraA09g05420R_BraA02g41410R	0.002277607	0.418341893
BraA09g05500R_BraA06g32180R	0	0
BraA09g05550R_BraA02g41510R	0.090533583	6.63E-05
BraA09g05560R_BraA02g41520R	0.275155642	0
BraA09g05630R_BraA02g41580R	0.155517328	0
BraA04g17750R_BraA09g51390R	0.06603304	0
BraA02g41640R_BraA06g31980R	0.625923747	0
BraA09g05790R_BraA06g31850R	0.503270078	0
BraA09g05800R_BraA02g41720R	0.272121508	0.493567241
BraA02g41370R_BraA06g32330R	0.475377802	0
BraA02g41350R_BraA06g32360R	0.001186087	0
BraA09g05360R_BraA06g32380R	0.553794538	0
BraA09g05350R_BraA06g32390R	0.365725819	0.000168555
BraA09g05340R_BraA06g32420R	0	0.004054204
[truncated: 2,434 more rows]
