# Supplementary material for: Expansion of the circadian transcriptome in Brassica rapa and genome-wide diversification of paralog expression patterns
Source: eLife. 2020 Sep 30;9:e58993. doi: 10.7554/eLife.58993 (PMC7655105; doi:10.7554/eLife.58993)
Supplement: Supplementary file 6. — Gene expression data from control samples in a time course performed in diel conditions (14 hr light 21°C/10 hr dark 18°C) were examined (Greenham et al., 2017). B. rapa paralogous pairs were identified and DiPALM was used to detect differential patterning and differential median expression between paralogs. This dataset reports these results. Column 1 are gene accessions, Column 2 are adjusted p-values for differential patterning, and Column 3 are adjusted p-values for differential median expression. [file elife-58993-supp6.csv.zip]

Archive with 1 entries (1 files):
- SupplementaryFile6.csv
