# Supplementary material for: Expansion of the circadian transcriptome in Brassica rapa and genome-wide diversification of paralog expression patterns
Source: eLife. 2020 Sep 30;9:e58993. doi: 10.7554/eLife.58993 (PMC7655105; doi:10.7554/eLife.58993)
Supplement: Supplementary file 6. — Gene expression data from control samples in a time course performed in diel conditions (14 hr light 21°C/10 hr dark 18°C) were examined (Greenham et al., 2017). B. rapa paralogous pairs were identified and DiPALM was used to detect differential patterning and differential median expression between paralogs. This dataset reports these results. Column 1 are gene accessions, Column 2 are adjusted p-values for differential patterning, and Column 3 are adjusted p-values for differential median expression. [file elife-58993-supp6.csv.zip › SupplementaryFile6.csv]

	Diel_Br1vsBr2_PatternChange_Pvalue	Diel_Br1vsBr2_ExpressionChange_Pvalue
BraA09g65110R_BraA10g01730R	0.013672279	0.602956286
BraA09g65120R_BraA10g01720R	0	4.70E-05
BraA09g65140R_BraA10g01690R	0.417435095	0.051068153
BraA09g65180R_BraA10g01620R	0	0
BraA09g65190R_BraA10g01610R	0.084487316	0
BraA09g65240R_BraA10g01460R	0.248205316	0.482171052
BraA09g65260R_BraA10g01430R	0	0
BraA09g65300R_BraA10g01370R	0	0
BraA09g65310R_BraA10g01360R	0.455448798	0
BraA09g65320R_BraA10g01350R	0.0001134	0
BraA09g65330R_BraA10g01340R	0.082134043	0.521955219
BraA09g65060R_BraA10g01940R	0	0
BraA08g34880R_BraA10g02150R	0	0
BraA08g34830R_BraA10g02240R	0	0
BraA09g64880R_BraA10g02310R	0	0.873528757
BraA09g64790R_BraA10g02450R	0.036172236	0
BraA09g64740R_BraA10g02510R	0.003703721	0
BraA09g64680R_BraA10g02570R	0	0.791585586
BraA09g64670R_BraA10g02580R	0	0.002548708
BraA08g34640R_BraA10g02700R	0.034583673	0
BraA08g34630R_BraA10g02710R	0.039783116	0
BraA08g34610R_BraA10g02790R	0.003927579	0
BraA09g64590R_BraA10g02820R	0	0
BraA08g34550R_BraA10g02910R	0	0
BraA09g64400R_BraA10g03170R	0.075320195	0
BraA09g64360R_BraA10g03260R	0.799463747	0
BraA08g34380R_BraA10g03290R	0	0.315167692
BraA08g34360R_BraA10g03350R	0	0
BraA08g34340R_BraA10g03390R	0	0
BraA09g64230R_BraA10g03420R	0.634093092	0.015487473
BraA08g34270R_BraA10g03470R	0.000129376	0.836669494
BraA08g34260R_BraA10g03490R	0	0
BraA08g34230R_BraA10g03560R	0	0
BraA08g34210R_BraA10g03580R	0	0.224947016
BraA09g64150R_BraA10g03590R	0	0
BraA08g34050R_BraA10g03850R	0	0
BraA08g34010R_BraA10g03880R	0	0
BraA08g33990R_BraA10g03980R	0	0.023238919
BraA09g63840R_BraA10g04370R	0	0
BraA09g63720R_BraA10g04620R	0	0
BraA08g33810R_BraA10g04770R	0.291367596	0.255037161
BraA08g33800R_BraA10g04790R	0	0
BraA08g33710R_BraA10g04980R	0	0.003221219
BraA08g33530R_BraA10g05340R	0	0
BraA08g33420R_BraA10g05560R	0.216310702	0
BraA08g33410R_BraA10g05570R	0	0
BraA09g63260R_BraA10g05600R	0	0
BraA08g33360R_BraA10g05720R	0.05382829	0.937572981
BraA09g63150R_BraA10g05800R	0.000113361	0
BraA09g63120R_BraA10g05820R	0	0.749543409
BraA09g63100R_BraA10g05860R	0	0.940958218
BraA09g63080R_BraA10g05880R	0	0
BraA08g33310R_BraA10g05900R	0.001724581	0
BraA08g33270R_BraA10g05990R	0.29093617	0
BraA09g62850R_BraA10g06320R	0.559128675	0
BraA09g62650R_BraA06g05290R	0.11377222	0
BraA08g32920R_BraA06g05390R	0	0
BraA09g62630R_BraA06g05440R	0.013490328	0.08278039
BraA09g62580R_BraA06g05490R	0	0.041300374
BraA09g62550R_BraA06g05550R	0	0.312033109
BraA09g62510R_BraA06g05630R	0.147819193	0.012281781
BraA09g62490R_BraA06g05710R	0.136965812	0.138443906
BraA08g32750R_BraA06g05770R	0	0
BraA09g62290R_BraA06g06050R	0	0.003831767
BraA09g62280R_BraA06g06060R	0.237197714	0
BraA08g32560R_BraA06g06080R	0	0
BraA08g32480R_BraA06g06220R	0.000208572	0.00079003
BraA08g32470R_BraA06g06230R	0.02235659	0
BraA09g62150R_BraA06g06250R	0	0
BraA08g32390R_BraA06g06300R	0.030412719	0
BraA08g32350R_BraA06g06370R	0	0.062541086
BraA08g32310R_BraA06g06400R	0.033289467	0
BraA08g32170R_BraA06g06550R	0	0
BraA09g61990R_BraA06g06540R	0	0
BraA09g61890R_BraA06g06770R	0	0
BraA09g61870R_BraA06g06830R	0	0
BraA08g31940R_BraA06g06890R	0	0
BraA08g31930R_BraA06g06920R	0	0
BraA08g31860R_BraA06g06950R	0	0
BraA08g31820R_BraA06g07040R	0.239051513	0
BraA08g31810R_BraA06g07050R	0	0
BraA08g31790R_BraA06g07120R	0	0
BraA08g31780R_BraA06g07130R	0.00574572	0
BraA09g61720R_BraA06g07160R	0	0
BraA09g61700R_BraA06g07180R	0	0
BraA09g61640R_BraA06g07240R	0	0
BraA08g31610R_BraA06g07320R	0.776114727	0
BraA08g31420R_BraA06g07670R	0	0.000205527
BraA08g31340R_BraA06g07810R	0.069484857	0
BraA09g61380R_BraA06g07880R	0.045230621	9.14E-05
BraA09g61240R_BraA06g08000R	0.030336161	0.022876701
BraA08g31180R_BraA06g08070R	0	0
BraA08g31120R_BraA06g08150R	0	0
BraA09g61060R_BraA06g08290R	0.091697927	0.018439363
BraA08g30990R_BraA06g08330R	0.019917878	0
BraA08g30840R_BraA06g08510R	0	0
BraA08g30670R_BraA06g09810R	0	0.094253132
BraA08g30660R_BraA06g09820R	0.013357853	0.210688397
BraA08g30590R_BraA06g09530R	0	0
BraA09g60580R_BraA06g09480R	6.51E-05	0
BraA09g60500R_BraA06g09450R	0.894169913	0
BraA09g60410R_BraA06g09370R	0	0.007686188
BraA08g30410R_BraA06g09350R	0.007495455	0
BraA08g30390R_BraA06g09320R	0	0
BraA09g60350R_BraA06g09300R	0	0
BraA08g30360R_BraA06g09240R	0	0
BraA09g60330R_BraA06g09210R	0	0.003805975
BraA09g60190R_BraA06g09060R	0	0
BraA09g60130R_BraA06g08940R	0	0.27932055
BraA09g59760R_BraA06g08700R	0	0
BraA08g29960R_BraA06g08630R	0	0.058359856
BraA09g59870R_BraA06g09680R	0	0.576965785
BraA08g29840R_BraA06g10000R	0	0.170351693
BraA09g59340R_BraA06g10200R	0	0
BraA09g59320R_BraA06g10210R	0.00512981	0
BraA09g59310R_BraA06g10220R	0	0
BraA09g59300R_BraA06g10230R	0	0
BraA08g29690R_BraA06g10270R	0	0
BraA09g59180R_BraA06g10320R	0.006009103	0
BraA08g29650R_BraA06g10330R	0	0
BraA09g59090R_BraA06g10410R	0	0
BraA08g29570R_BraA06g10520R	0.108847161	0
BraA08g29500R_BraA06g10640R	0	0
BraA09g58800R_BraA06g10780R	0	0
BraA09g58790R_BraA06g10790R	0.907079114	0.050047983
BraA09g58780R_BraA06g10810R	0.448628253	0.001182344
BraA08g29420R_BraA06g10830R	0	0
BraA09g58710R_BraA06g10900R	0	0.036435217
BraA09g58700R_BraA06g10910R	0	0.074910979
BraA08g29390R_BraA06g10920R	0	0
BraA09g58690R_BraA06g10930R	0	0.011919824
BraA09g58640R_BraA06g10970R	0	0
BraA09g58630R_BraA06g10990R	0	0.149279922
BraA09g58610R_BraA06g11020R	0.319666913	0
BraA08g29360R_BraA06g11030R	0	0
BraA08g29320R_BraA06g11090R	0	0.022895546
BraA09g58580R_BraA06g11100R	0	0.304073431
BraA09g58560R_BraA06g11120R	0.08332596	0
BraA09g58530R_BraA06g11200R	0.206691787	0.212764139
BraA09g58490R_BraA06g11240R	0.025951809	0
BraA09g58500R_BraA06g11250R	0	0.06566578
BraA08g29210R_BraA06g11300R	0.990275556	0.000119322
BraA08g29200R_BraA06g11360R	0.334810961	0
BraA09g58290R_BraA06g11610R	0.018545609	0.555874379
BraA09g58230R_BraA06g11700R	0.004465216	0
BraA09g58170R_BraA06g11830R	0	0
BraA09g57980R_BraA06g12150R	0	0.56959667
BraA09g57930R_BraA06g12240R	0.00011344	0.014676834
BraA08g28900R_BraA06g12360R	0	0
BraA09g57850R_BraA06g12370R	0	0
BraA09g57810R_BraA06g12400R	0	0.71276711
BraA08g28850R_BraA06g12450R	0	0
BraA08g28760R_BraA06g12620R	0	0.982297966
BraA08g28730R_BraA06g12670R	0.627819596	0
BraA08g28690R_BraA06g12700R	0	0
BraA08g28560R_BraA06g12910R	0.01363431	0
BraA09g55120R_BraA06g13040R	0.218020547	0
BraA08g28470R_BraA06g13060R	0	0.130196629
BraA09g55070R_BraA06g13410R	0	0.515053008
BraA08g28170R_BraA06g13620R	0	0
BraA08g28130R_BraA06g13690R	0.00230321	0
BraA08g28080R_BraA06g13740R	0	0.83704806
BraA09g54830R_BraA06g13860R	0	0
BraA08g28000R_BraA06g13930R	0	0
BraA08g27980R_BraA06g13970R	0	0.769498198
BraA09g54780R_BraA08g27970R	0.003970944	0.055900823
BraA09g54770R_BraA06g14030R	0	0
BraA09g54720R_BraA08g27910R	0	0.001641088
BraA09g54710R_BraA06g14080R	0	0
BraA09g54700R_BraA06g14090R	0	0.031658667
BraA08g27830R_BraA06g14180R	0	0
BraA08g27790R_BraA06g14220R	0.010327939	0
BraA09g54570R_BraA06g14390R	0	0
BraA08g27680R_BraA06g14400R	0.161680572	0
BraA08g27650R_BraA06g14430R	0	0.000844673
BraA08g27590R_BraA06g14510R	0	0
BraA08g27570R_BraA06g14560R	0	0
BraA08g27550R_BraA06g14570R	0	6.16E-05
BraA09g54380R_BraA06g14640R	0.000366993	0
BraA08g27450R_BraA06g14810R	0.002288801	0
BraA08g27400R_BraA06g14870R	0	0
BraA08g27390R_BraA06g14880R	0	0
BraA08g27380R_BraA06g14920R	0	0
BraA08g27370R_BraA06g15010R	0.470694938	0
BraA08g27310R_BraA06g15070R	0	0.541096129
BraA08g27270R_BraA06g15160R	0	0
BraA07g14990R_BraA08g27240R	0	0
BraA07g14980R_BraA08g27230R	0	0
BraA07g14970R_BraA06g15200R	0	0.000487926
BraA07g14800R_BraA08g27120R	0	0.257929634
BraA08g27110R_BraA06g15380R	0	0.45786149
BraA07g14710R_BraA06g15580R	0.006887028	0.001074269
BraA08g26980R_BraA06g15750R	0	0
BraA07g14580R_BraA08g26950R	0	0
BraA08g26840R_BraA06g15910R	0.012462796	0.000488076
BraA08g26810R_BraA06g15990R	0	0.00081701
BraA07g14390R_BraA08g26740R	0	0
BraA08g26700R_BraA06g16220R	0	0.768137923
BraA08g26650R_BraA06g16240R	0.031896087	0
BraA08g26590R_BraA06g16520R	0.000951837	0.185735413
BraA07g14250R_BraA06g16560R	0	0
BraA08g26530R_BraA06g16640R	0	0
BraA08g26520R_BraA06g16650R	0	0
BraA07g14180R_BraA06g16700R	0	0.31764675
BraA08g26470R_BraA06g16740R	0	0.008297354
BraA07g14170R_BraA08g26460R	0	0.022951822
BraA08g26290R_BraA09g39270R	0	0.000162457
BraA08g26270R_BraA09g39210R	1.67E-05	4.71E-05
BraA08g26260R_BraA09g39200R	0	0
BraA07g14000R_BraA09g39140R	0.847780546	0
BraA07g13970R_BraA09g39110R	0.000783339	0
BraA07g13910R_BraA09g39060R	0	0
BraA08g26110R_BraA09g38990R	0	0
BraA07g13760R_BraA08g26090R	0	0
BraA07g13720R_BraA08g26070R	0	0.148280753
BraA07g13710R_BraA09g38770R	0.000628148	0.003942542
BraA07g13680R_BraA09g38710R	0.189789104	1.60E-05
BraA07g13560R_BraA08g25980R	0	0
BraA07g13530R_BraA09g38460R	0.92075049	0
BraA07g13490R_BraA09g38420R	0	0
BraA08g25900R_BraA09g38350R	0.036669422	0.009413697
BraA07g13400R_BraA09g38330R	0	0
BraA07g13390R_BraA09g38290R	0	0.084759231
BraA07g13320R_BraA09g38020R	0	0
BraA07g13170R_BraA09g37670R	0	0.010284055
BraA07g13110R_BraA09g37510R	0	0
BraA07g13100R_BraA09g37490R	0	0
BraA08g24380R_BraA09g35640R	0.015072172	0
BraA08g24450R_BraA09g35720R	0.051404997	0
BraA07g12110R_BraA09g35750R	0.776684698	0
BraA08g24500R_BraA09g35810R	0	0
BraA07g12270R_BraA08g24580R	0	0.002136183
BraA08g24640R_BraA09g35980R	0	0.014953282
BraA08g24670R_BraA09g36050R	0	0
BraA07g12440R_BraA09g36140R	0	0.035809372
BraA08g24800R_BraA09g36320R	0	0
BraA08g24870R_BraA09g36370R	0	0.120028902
BraA08g24880R_BraA09g36480R	0.018399266	0.011412599
BraA08g24920R_BraA09g36520R	0.573792511	0.07683345
BraA07g12600R_BraA08g24950R	0.427580532	0
BraA08g25080R_BraA09g36610R	0.541172908	0.000911759
BraA08g25200R_BraA09g36770R	0.001560276	0
BraA07g12800R_BraA09g36800R	0	0
BraA08g25250R_BraA09g36830R	0	0.764275233
BraA08g25260R_BraA09g36940R	0	0
BraA07g12840R_BraA09g36970R	0	0.09204738
BraA08g25300R_BraA09g37030R	0.70215888	0
BraA08g25360R_BraA09g37060R	0.261562316	0
BraA08g25420R_BraA09g37110R	0	0
BraA08g25440R_BraA09g37130R	0.108732345	4.62E-05
BraA08g25480R_BraA09g37200R	0	0
BraA08g25520R_BraA09g37270R	0	0
BraA07g13050R_BraA09g37300R	0.009660529	0
BraA07g13060R_BraA09g37310R	0.006191409	0.075164616
BraA08g25580R_BraA09g37430R	0.019467729	0
BraA07g11890R_BraA09g35540R	0.000550742	0
BraA07g11880R_BraA09g35530R	0	0
BraA07g11870R_BraA09g35520R	0	0
BraA07g11820R_BraA09g35440R	0.505462873	0.050864681
BraA07g11710R_BraA08g24250R	0	0
BraA08g24220R_BraA09g35420R	0.539159251	0
BraA07g11670R_BraA08g24180R	0	0.863343749
BraA07g11660R_BraA08g24160R	0	0
BraA07g11650R_BraA08g24150R	0	0
BraA07g11630R_BraA08g24110R	0.741619415	0
BraA08g24100R_BraA09g35290R	0	0.587792502
BraA08g24050R_BraA09g35230R	0	0.0010206
BraA08g24030R_BraA09g35220R	0.030887772	0
BraA07g11550R_BraA09g35200R	0	0
BraA07g11540R_BraA09g35180R	0	0
BraA07g11450R_BraA09g34900R	0.30266598	0
BraA08g23890R_BraA09g34870R	0.078265667	0.008459855
BraA07g11370R_BraA08g23700R	0	0
BraA07g11360R_BraA09g34750R	0.555455439	0
BraA08g23640R_BraA09g34640R	0.012364628	0
BraA08g23610R_BraA09g34620R	0.013126733	0
BraA08g23530R_BraA09g34600R	0	0.000721456
BraA07g06880R_BraA09g34530R	0.053520465	0.032030471
BraA07g06900R_BraA08g23490R	0.005481008	0
BraA07g07020R_BraA09g34340R	0	0
BraA07g07090R_BraA08g23370R	0	0
BraA07g07140R_BraA08g23310R	0	0.429253956
BraA07g07170R_BraA08g23280R	0	0
BraA07g07160R_BraA08g23290R	0	0
BraA08g23230R_BraA09g34060R	0.532753045	0.000119551
BraA07g07270R_BraA09g33990R	0	0
BraA07g07410R_BraA08g23090R	0	1.60E-05
BraA07g07440R_BraA08g23080R	0.277333936	0.121347162
BraA08g23010R_BraA09g33780R	0	0
BraA07g07540R_BraA09g33730R	0	0
BraA07g07560R_BraA09g33690R	0.775534205	0.018027741
BraA07g07600R_BraA08g22980R	0.511041906	0
BraA08g22900R_BraA09g33470R	0	0
BraA07g07640R_BraA09g33450R	0	0
BraA08g22860R_BraA09g33430R	0	0
BraA08g22830R_BraA09g33400R	0	0.254508122
BraA07g07670R_BraA09g33380R	0	0
BraA08g22780R_BraA09g33280R	0	0.00150943
BraA08g22740R_BraA09g33180R	0.705149176	0.672249962
BraA07g07840R_BraA08g22710R	0	0.006928548
BraA08g22670R_BraA09g33100R	0.012280401	0.008932724
BraA07g09980R_BraA08g10810R	8.12E-05	0.136918359
BraA07g10010R_BraA09g32830R	0.058101068	0
BraA08g10780R_BraA09g32680R	0.000628995	0
BraA07g10100R_BraA09g32670R	0	0.243710423
BraA07g10130R_BraA09g32640R	0	0
BraA08g10710R_BraA09g32480R	0	0
BraA07g10170R_BraA09g32470R	0.018631177	0
BraA08g10690R_BraA09g32460R	0	0.002042728
BraA07g09910R_BraA09g32100R	0.177562613	0
BraA08g10440R_BraA09g32060R	0	0
BraA05g22610R_BraA09g31710R	0.183489102	4.74E-05
BraA05g22600R_BraA09g31670R	0.792900533	0
BraA05g22510R_BraA09g31640R	0.192294715	0.010446224
BraA08g09230R_BraA09g31420R	0.010097467	0
BraA05g22310R_BraA09g31360R	0	0.040909943
BraA05g22190R_BraA09g31270R	0.497350244	4.65E-05
BraA05g22130R_BraA09g31230R	0	0
BraA08g09020R_BraA09g31100R	0	0
BraA08g09060R_BraA09g31040R	0.014357228	0
BraA08g09160R_BraA09g30920R	0	0.053790425
BraA08g08790R_BraA09g30710R	0	0.770049159
BraA08g08760R_BraA09g30690R	0	0.647256881
BraA08g08750R_BraA09g30680R	0.613376817	0.833274758
BraA05g21530R_BraA09g30090R	0	0
BraA05g21520R_BraA09g30070R	0.591520162	0.000857715
BraA05g21420R_BraA08g08540R	0.016393405	0
BraA05g21390R_BraA09g29970R	0	0.417125094
BraA08g08530R_BraA09g29940R	0	0
BraA08g08520R_BraA09g29860R	0.00025644	0
BraA08g08500R_BraA09g29810R	3.27E-05	0
BraA08g08450R_BraA09g29690R	0.007454279	0
BraA08g08440R_BraA09g29680R	0	0
BraA05g21380R_BraA09g29660R	0	0
BraA05g21320R_BraA09g29600R	0	0.389071227
BraA05g21300R_BraA09g29440R	0	0
BraA05g21170R_BraA09g29210R	0.043470418	4.67E-05
BraA05g21120R_BraA08g08370R	0.000144795	0
BraA05g18970R_BraA06g03980R	0.020762411	0
BraA02g30810R_BraA06g39450R	0.803392443	0
BraA08g06530R_BraA10g07890R	0	0
BraA08g06500R_BraA10g07970R	0.18069022	0
BraA08g06460R_BraA10g08200R	0.00347144	0.943635963
BraA08g06450R_BraA10g08250R	0.960089683	0.000899355
BraA08g06260R_BraA10g07450R	0	0
BraA05g20150R_BraA08g06120R	0	6.13E-05
BraA08g06030R_BraA10g07180R	0	0
BraA05g20040R_BraA08g05930R	0	0.301134089
BraA08g05890R_BraA10g07090R	0.289217653	0
BraA08g05680R_BraA10g06900R	0	0
BraA05g19860R_BraA08g05660R	0.085867103	0.028321989
BraA05g19880R_BraA08g05590R	0	0.010877082
BraA08g05350R_BraA06g05080R	0	0.001401559
BraA05g19580R_BraA08g05130R	0.00062836	0
BraA05g19550R_BraA08g05000R	0.003777183	4.68E-05
BraA05g19540R_BraA06g04740R	0	0
BraA05g19480R_BraA08g04940R	0	0.355515686
BraA08g04920R_BraA06g04630R	0	0
BraA05g19250R_BraA08g04670R	0.04351059	0
BraA05g19140R_BraA08g04440R	0.064417921	0
BraA08g04120R_BraA06g04050R	0	0
BraA08g04130R_BraA06g04090R	0.077888548	0
BraA05g18960R_BraA08g04060R	0	0
BraA08g04010R_BraA06g03960R	3.29E-05	0
BraA05g18940R_BraA06g03940R	0	4.79E-05
BraA05g18870R_BraA06g03840R	0.185419284	0.721401946
BraA08g03770R_BraA06g03730R	0	0
BraA05g18720R_BraA08g03640R	0	0
BraA05g18680R_BraA06g03600R	0	0
BraA05g18630R_BraA06g03520R	0	0
BraA05g18390R_BraA08g03300R	0	0.018658516
BraA08g03370R_BraA06g03090R	0.009554672	0
BraA08g03400R_BraA06g03060R	0.020996909	0
BraA05g18230R_BraA08g03460R	0	0.658934934
BraA05g18210R_BraA08g03470R	0.276266271	0
BraA08g03550R_BraA06g02980R	0.383469764	0.024029685
BraA05g17970R_BraA08g03190R	0.058918406	0.003892259
BraA05g17940R_BraA08g03170R	0	0
BraA08g03160R_BraA06g02780R	0	0.245541627
BraA05g17910R_BraA06g02740R	0	0
BraA08g03080R_BraA06g02670R	0	0.93009389
BraA05g17640R_BraA08g03000R	0	0.010489162
BraA08g02960R_BraA06g02620R	0	0
BraA08g02850R_BraA06g02430R	0	0.000431985
BraA05g17560R_BraA08g02840R	0.039513345	0
BraA05g17520R_BraA06g02410R	0	0
BraA05g17510R_BraA06g02380R	0	0.052638289
BraA05g17500R_BraA06g02370R	0	0
BraA05g17410R_BraA06g02340R	0	0
BraA05g17340R_BraA08g02720R	0	4.79E-05
BraA05g17290R_BraA06g02240R	0	0
BraA05g17220R_BraA08g02590R	0	0.709806394
BraA08g02560R_BraA06g01960R	0.668627963	0
BraA05g17140R_BraA08g02550R	0.159731576	0.035547441
BraA05g17040R_BraA06g01850R	0.150954663	0.430798097
BraA05g16970R_BraA08g02430R	0	0.903596839
BraA05g16960R_BraA08g02410R	0	0
BraA08g02370R_BraA06g01770R	0	0
BraA05g16860R_BraA06g01750R	0.002726693	0
BraA05g16790R_BraA06g01690R	0	0
BraA03g05380R_BraA10g25550R	0	0.03753091
BraA08g02300R_BraA06g01660R	0	0
BraA05g16670R_BraA06g01630R	0	0.094790939
BraA05g16630R_BraA06g01580R	0	0
BraA05g16580R_BraA06g01540R	0.034593554	0
BraA05g16570R_BraA06g01520R	0.561236431	0.44497052
BraA05g16530R_BraA06g01500R	0.559828333	0
BraA05g16490R_BraA08g02210R	0	0
BraA05g16380R_BraA08g01980R	0	0.713324359
BraA05g16340R_BraA08g01810R	0	0
BraA05g16200R_BraA08g01670R	0.225251444	0.136539459
BraA05g16150R_BraA08g01640R	0	0
BraA05g16120R_BraA08g01590R	0	0.162842629
BraA05g16100R_BraA08g01570R	0.838795555	0.852972279
BraA05g16090R_BraA08g01550R	0.008465578	0.001563429
BraA05g16080R_BraA08g01530R	0	0.000487776
BraA08g01420R_BraA06g01200R	0	0
BraA08g01380R_BraA06g01150R	0	0
BraA08g01360R_BraA06g01140R	0	0.99926425
BraA05g15940R_BraA08g01180R	0	0
BraA01g18810R_BraA09g18770R	0	0.000105589
BraA01g18830R_BraA09g18760R	0	0
BraA01g19360R_BraA09g18520R	0.154885408	0
BraA01g19450R_BraA09g17900R	0.001830216	0.001962778
BraA01g19530R_BraA09g17990R	0	0.000105966
BraA01g19740R_BraA09g18030R	0	0.040520696
BraA01g19870R_BraA09g18100R	0.55882101	0.224721018
BraA03g60840R_BraA01g20020R	0.435592624	0
BraA03g60750R_BraA01g20170R	0	0
BraA01g20260R_BraA09g17510R	0	0
BraA01g20730R_BraA09g17030R	0.199997653	0.000543656
BraA01g20820R_BraA09g17090R	0	0.139336571
BraA01g20900R_BraA09g16930R	0.053328682	0.005148226
BraA01g20950R_BraA09g16840R	0	0
BraA01g20980R_BraA09g16830R	0.028442975	4.78E-05
BraA01g21420R_BraA09g16690R	0	0
BraA01g21430R_BraA09g16680R	0	0.000390959
BraA01g21650R_BraA09g16580R	0.067409771	0.024692495
BraA07g26330R_BraA07g37050R	0.221635408	0
BraA01g21850R_BraA09g16520R	0	0
BraA01g21980R_BraA09g16480R	0	0
BraA01g22070R_BraA09g16450R	0	0
BraA01g22170R_BraA09g16420R	0.000129331	0
BraA02g17150R_BraA07g29840R	0	0
BraA02g18520R_BraA07g31090R	0.540004581	0
BraA02g17340R_BraA07g29890R	0	0
BraA02g17550R_BraA07g30060R	0.037078601	0
BraA02g17640R_BraA07g30160R	0	0
BraA02g17660R_BraA07g30230R	0.3648712	0
BraA02g17670R_BraA07g30240R	0	0.791678573
BraA02g17680R_BraA07g30280R	0	0
BraA02g17810R_BraA07g30380R	0	0.710852562
BraA02g17970R_BraA07g30630R	0	0.006730329
BraA02g17990R_BraA07g30700R	0.027956962	0
BraA02g18280R_BraA07g30880R	0	0
BraA02g18340R_BraA07g30900R	0.303530337	0
BraA07g29700R_BraA07g30980R	0	0
BraA02g18670R_BraA07g31310R	0	0
BraA02g18710R_BraA07g31380R	0.019475742	0
BraA02g18730R_BraA07g31410R	0.00143058	0.924454107
BraA07g29440R_BraA02g18760R	0	0
BraA07g29320R_BraA02g18840R	0.046952234	0.177064499
BraA07g29300R_BraA07g31610R	0	0.163115173
BraA02g18870R_BraA07g31620R	0	0
BraA07g29280R_BraA07g31630R	0	4.72E-05
BraA07g29270R_BraA07g31650R	0.131712909	0
BraA07g29260R_BraA07g31680R	0.304938311	0.008956232
BraA02g19020R_BraA07g31730R	0.869894961	0.016218202
BraA02g19060R_BraA07g31790R	0.112416244	0
BraA02g19140R_BraA07g31850R	0	0
BraA02g19200R_BraA07g31910R	0	0
BraA02g19270R_BraA07g31950R	0.000412603	0.656533226
BraA07g29080R_BraA02g19290R	0.965727679	0
BraA07g29060R_BraA02g19320R	0	0
BraA07g29030R_BraA07g32080R	0.000397952	0.194369017
BraA07g28950R_BraA07g32160R	0.00243326	0.238458978
BraA02g19520R_BraA07g32230R	0	0
BraA07g28900R_BraA07g32240R	0	0.002870782
BraA02g19670R_BraA07g32360R	0.001265965	0
BraA02g19680R_BraA07g32370R	0	0
BraA02g19760R_BraA07g32460R	0	0
BraA02g19830R_BraA07g32530R	0.427916283	4.64E-05
BraA02g19850R_BraA07g32560R	0	0.105169998
BraA02g19870R_BraA07g32570R	0	0
BraA07g28720R_BraA07g32790R	0	0
BraA02g20110R_BraA07g32860R	0.006189471	0.660590671
BraA07g28680R_BraA07g32900R	0	0.003495301
BraA07g28610R_BraA07g33000R	0.01810323	0
BraA02g20360R_BraA07g33020R	0	0
BraA02g20460R_BraA07g33380R	0	0
BraA02g20490R_BraA07g33280R	0.00546976	0
BraA07g28460R_BraA02g20550R	0	0
BraA07g28410R_BraA02g20600R	0	0
BraA02g20610R_BraA07g33060R	0.004171178	0
BraA07g28360R_BraA07g33050R	0.952181287	0
BraA07g28340R_BraA07g33030R	0.584874869	0
BraA07g28330R_BraA02g20700R	0.113244076	0.00725889
BraA07g28320R_BraA07g33530R	0	0
BraA02g20710R_BraA07g33550R	0	9.13E-05
BraA02g20720R_BraA07g33570R	0	0
BraA02g20730R_BraA07g33580R	0	0
BraA07g28290R_BraA02g20760R	0	0
BraA02g20850R_BraA07g33700R	0	0
BraA02g20970R_BraA07g33810R	0	0
BraA07g28230R_BraA07g33830R	0.000129063	0
BraA07g28130R_BraA07g33970R	0	0.003011658
BraA02g21180R_BraA07g34010R	0.627247802	0.090799274
BraA02g21210R_BraA07g34020R	0.242058162	0.181626705
BraA02g21230R_BraA07g34050R	0	0.575810018
BraA07g28110R_BraA02g21280R	0	0
BraA02g21430R_BraA07g34330R	0.570644788	0
BraA02g21410R_BraA07g34390R	0.508923448	0.57116597
BraA07g27880R_BraA02g21540R	0	0
BraA07g27870R_BraA07g34580R	0	0
BraA07g27860R_BraA07g34590R	0	4.74E-05
BraA07g27850R_BraA07g34600R	0	0
BraA07g27830R_BraA07g34620R	0	0
BraA02g21570R_BraA07g34610R	0.008117584	0
BraA02g21630R_BraA07g34670R	0	0
BraA02g21650R_BraA07g34700R	0	0
BraA07g27680R_BraA02g21870R	0	0
BraA02g21970R_BraA07g34940R	0.468418907	0.000119246
BraA07g27590R_BraA07g35100R	0.093242688	0.430210635
BraA02g22250R_BraA07g35200R	0	0.794552678
BraA02g22320R_BraA07g35260R	0.001920471	0
BraA02g22330R_BraA07g35280R	0	0
BraA02g22350R_BraA07g35310R	0.043454637	0.4262827
BraA02g22360R_BraA07g35320R	0	0.68194849
BraA02g22380R_BraA07g35340R	0.001355008	0
BraA02g22410R_BraA07g35350R	0	0
BraA07g27440R_BraA07g35400R	0.791165143	0
BraA07g27360R_BraA02g22510R	0.474814377	0
BraA02g22540R_BraA07g35440R	0	0
BraA02g22550R_BraA07g35460R	0	0
BraA07g27240R_BraA07g35570R	0.982901131	0.00034871
BraA07g27200R_BraA07g35690R	0	0.006840708
BraA07g27180R_BraA07g35710R	0.15140356	0.34385141
BraA07g27010R_BraA07g35980R	1.65E-05	0
BraA07g27000R_BraA07g36000R	0.091685044	0.356579449
BraA07g26990R_BraA07g36010R	0.286157364	0.010173415
BraA07g26980R_BraA07g36060R	0.024333913	4.62E-05
BraA07g26940R_BraA02g22990R	0	0
BraA07g26930R_BraA07g36130R	0	0.038084878
BraA02g23240R_BraA07g36490R	0.239266526	0.294048212
BraA07g26740R_BraA07g36640R	0	0
BraA02g23300R_BraA07g36650R	0.679752308	0.913409655
BraA02g23440R_BraA07g36760R	0	0.314518779
BraA07g26520R_BraA07g36870R	0	0
BraA07g26510R_BraA02g23480R	0	0
BraA07g26480R_BraA07g36910R	0.080302131	0.61332335
BraA07g26420R_BraA02g23550R	0	0
BraA07g26320R_BraA02g23630R	0	0
BraA07g26310R_BraA07g37080R	0.474482255	0.987093127
BraA02g23650R_BraA07g37110R	0	0.012962651
BraA02g23700R_BraA07g37130R	0.003047287	0
BraA02g23740R_BraA07g37210R	0	0
BraA02g23770R_BraA07g37230R	0.02590508	0
BraA02g24020R_BraA07g37400R	0.684969878	0
BraA02g24040R_BraA07g37410R	0	0.873501007
BraA02g24090R_BraA07g37460R	0.410781937	0
BraA02g24100R_BraA07g37470R	0	0.467544868
BraA07g26090R_BraA07g37490R	0	0
BraA02g24130R_BraA07g37530R	0	0
BraA02g24140R_BraA07g37540R	0.117772719	0
BraA07g26050R_BraA07g37590R	0	0
BraA02g24240R_BraA07g37660R	0	0
BraA02g24250R_BraA07g37720R	0	0
BraA02g24310R_BraA07g37820R	0	0
BraA07g26000R_BraA02g24340R	0	0
BraA07g25900R_BraA07g38060R	0	0
BraA07g25870R_BraA07g38120R	0	0
BraA02g24550R_BraA07g38170R	0	0
BraA02g24610R_BraA07g38250R	0.218985574	0.001909561
BraA07g25830R_BraA07g38260R	0	0
BraA07g25820R_BraA02g24620R	0.00033554	0.19159942
BraA07g25790R_BraA02g24660R	0	0
BraA07g25760R_BraA07g38390R	0	0
BraA02g24720R_BraA07g38400R	0.001428696	0.512837588
BraA02g24760R_BraA07g38410R	0.355686871	0
BraA02g24810R_BraA07g38440R	0.538542922	0
BraA07g25680R_BraA07g38490R	0.231346374	0.075647805
BraA07g25670R_BraA07g38500R	0.452701463	0.573567606
BraA07g25610R_BraA07g38530R	0	0
BraA07g25580R_BraA07g38540R	0	0
BraA07g25570R_BraA07g38550R	0.819053632	0
BraA07g25410R_BraA02g24900R	0	0
BraA07g25530R_BraA02g24990R	0	0.731258917
BraA07g25430R_BraA07g38880R	0	0
BraA07g25380R_BraA02g25240R	0	0
BraA02g25360R_BraA07g38970R	0	0
BraA07g25300R_BraA07g39010R	0	0.40963684
BraA07g25290R_BraA02g25380R	0.136057474	0.003830663
BraA07g25270R_BraA07g39070R	0.372689579	0.000162715
BraA02g25450R_BraA07g39220R	0	0
BraA02g25470R_BraA07g39230R	0	0
BraA02g25610R_BraA07g39400R	0	0.001021518
BraA02g25760R_BraA07g39600R	0	3.20E-05
BraA07g25060R_BraA02g25770R	0.000366742	0
BraA02g25800R_BraA07g39640R	0.672141492	0.000735156
BraA07g25020R_BraA07g39740R	0	0
BraA02g25950R_BraA07g39870R	0	0
BraA07g24920R_BraA02g25970R	0	0
BraA07g24910R_BraA07g39880R	1.66E-05	0
BraA02g26110R_BraA07g40010R	0	0
BraA07g24690R_BraA02g26310R	0	0
BraA07g24630R_BraA02g26420R	0	0.002272451
BraA07g24620R_BraA07g40290R	0.000627937	0
BraA07g24600R_BraA07g40320R	0	0.000898814
BraA02g27200R_BraA07g24060R	0	0
BraA07g40920R_BraA02g27170R	0	0
BraA02g27120R_BraA07g24140R	0.15514427	0.868877261
BraA02g27060R_BraA07g24170R	0	0
BraA07g40850R_BraA02g26970R	0	0.000234519
BraA07g40820R_BraA02g26920R	0	4.77E-05
BraA07g40680R_BraA07g24340R	0	0.699839179
BraA02g26710R_BraA07g24370R	0	0.076248939
BraA02g26610R_BraA07g24460R	0.575237235	0.003366191
BraA07g40530R_BraA02g26600R	0.989676337	0
BraA07g40520R_BraA07g24470R	0.387489389	0.000162663
BraA07g40510R_BraA02g26550R	0.029810857	4.73E-05
BraA02g35300R_BraA06g38740R	0.054583113	0
BraA02g35310R_BraA06g38730R	0	0.028329481
BraA02g35350R_BraA06g38690R	0	0
BraA09g22910R_BraA06g38670R	0	0
BraA09g22930R_BraA02g35540R	8.12E-05	0.986132915
BraA09g22970R_BraA06g38590R	0	0.057659209
BraA02g35680R_BraA06g38470R	0	0.028499482
BraA09g23110R_BraA06g38370R	1.65E-05	0
BraA02g35840R_BraA06g38270R	0	0
BraA02g35860R_BraA06g38240R	0.038222565	0
BraA02g36000R_BraA06g38130R	0	0
BraA09g23240R_BraA06g38070R	0	0.001640603
BraA09g23290R_BraA02g36200R	0.158184949	0
BraA09g23300R_BraA02g36210R	0	0
BraA09g23310R_BraA06g38040R	0	0
BraA09g23440R_BraA02g36310R	0.09225905	0.049640093
BraA02g36390R_BraA06g37870R	0	0
BraA02g36570R_BraA06g37820R	0.671171117	0
BraA09g23480R_BraA06g37800R	0.00411442	0
BraA02g36640R_BraA06g37720R	0	0
BraA02g36680R_BraA06g37690R	0	0
BraA02g36760R_BraA06g37600R	0.064553017	0
BraA02g36930R_BraA06g37460R	0.105479672	0.627166508
BraA02g36980R_BraA06g37360R	0	0
BraA09g23960R_BraA06g37260R	0.306888733	1.61E-05
BraA02g37060R_BraA06g37210R	0.153044223	0
BraA03g41630R_BraA07g06610R	0	0
BraA03g41670R_BraA09g10670R	0	0
BraA03g41730R_BraA09g10730R	0	0
BraA03g42030R_BraA09g10820R	0.002347143	0.96077797
BraA03g42040R_BraA09g10830R	0.562981947	0
BraA09g11010R_BraA07g05780R	0	0
BraA09g11020R_BraA07g05690R	0.449856613	0
BraA03g43970R_BraA09g11090R	0	0
BraA09g11100R_BraA07g05630R	0	1.60E-05
BraA09g11120R_BraA07g05530R	0	0
BraA03g43870R_BraA07g05460R	0	0.049267266
BraA03g43860R_BraA07g05450R	0	0.823362791
BraA03g43820R_BraA07g05140R	0	0.003916848
BraA03g43780R_BraA07g05070R	0	0.000488227
BraA03g43750R_BraA07g04940R	0	0
BraA03g43710R_BraA07g04780R	0	0.010114387
BraA09g11310R_BraA07g04690R	0	0
BraA03g43500R_BraA09g11340R	0.134823656	0
BraA03g43400R_BraA07g04510R	0	0
BraA03g43390R_BraA07g04500R	0	0
BraA06g28890R_BraA07g04310R	0	0.000119782
BraA06g28880R_BraA07g04270R	0.011392977	0.000119437
BraA06g28870R_BraA09g11470R	0.003930086	0.019486661
BraA09g11480R_BraA07g04220R	0	0.014910551
BraA06g28860R_BraA07g04170R	0.165608206	0
BraA09g11490R_BraA07g04160R	0	0
BraA06g28790R_BraA07g04090R	0	0
BraA09g11560R_BraA07g04010R	0.001191928	0.099597536
BraA06g28750R_BraA09g11570R	0	0
BraA06g28680R_BraA07g03860R	0	0
BraA09g11640R_BraA07g03830R	0.484344251	0
BraA06g28490R_BraA07g03730R	0	0.024413902
BraA06g28450R_BraA07g03690R	0	0.100361161
BraA06g28440R_BraA07g03640R	0	0
BraA06g28430R_BraA07g03580R	0.326010582	0.000305979
BraA06g28420R_BraA07g03530R	0	0
BraA06g28300R_BraA07g03380R	0	0.001388922
BraA06g28260R_BraA07g03330R	0	0.013373111
BraA09g12030R_BraA07g03230R	0.01381407	0.000376947
BraA09g12070R_BraA07g03210R	0	0.003326599
BraA09g12090R_BraA07g03180R	0	0
BraA06g28170R_BraA07g03140R	0	0
BraA09g12210R_BraA07g02960R	0.018540124	0
BraA09g12280R_BraA07g02850R	0	0
BraA09g12310R_BraA07g02770R	0	0
BraA09g12340R_BraA07g02730R	0	0
BraA06g28010R_BraA07g02720R	0.742479043	0
BraA06g28000R_BraA09g12360R	0.263208064	0.152474294
BraA09g12380R_BraA07g02640R	0	0
BraA06g27980R_BraA09g12400R	0	0
BraA09g12600R_BraA07g02230R	0	0
BraA09g54290R_BraA07g02190R	0.387743102	0
BraA09g12780R_BraA07g02000R	0.002507202	0
BraA09g54160R_BraA09g12800R	0	0.945477857
BraA09g54150R_BraA07g01980R	0	0
BraA09g54130R_BraA09g12820R	0	0.005740512
BraA09g12840R_BraA07g01960R	0	0
BraA09g12870R_BraA07g01870R	0	0
BraA09g54050R_BraA07g01660R	0.527066106	0
BraA09g12930R_BraA07g01600R	0	0
BraA09g12990R_BraA07g01470R	0.041383308	0.005765388
BraA09g13000R_BraA07g01460R	0	0
BraA09g53910R_BraA07g01360R	0	4.70E-05
BraA09g53870R_BraA07g01290R	0	0.309860518
BraA09g53860R_BraA07g01280R	0	0
BraA09g53790R_BraA07g01170R	0	0
BraA04g14770R_BraA09g53600R	0.179115062	0
BraA04g14780R_BraA09g53560R	0	0
BraA04g14930R_BraA09g53440R	0	0
BraA04g14940R_BraA09g53420R	0.389662591	0
BraA03g25370R_BraA09g53410R	0.110874217	0.377319553
BraA04g14990R_BraA09g53350R	0	0
BraA04g15050R_BraA09g53310R	0.000366867	4.72E-05
BraA04g15090R_BraA09g53250R	0.844442885	0
BraA04g15100R_BraA09g53240R	0.959079033	0
BraA04g15120R_BraA09g53230R	0.236384442	0.042988125
BraA04g15270R_BraA09g53100R	0	0.751688212
BraA04g15330R_BraA09g53080R	0.230088362	0
BraA04g15450R_BraA09g52970R	0	0
BraA04g15460R_BraA09g52960R	0	0.002550945
BraA04g15630R_BraA09g52890R	0.034870157	0
BraA04g15730R_BraA09g52800R	0	0
BraA04g15740R_BraA09g52790R	0	0
BraA04g15850R_BraA09g52750R	0.001428225	0.139656949
BraA04g15870R_BraA09g52720R	0.044995264	0.000334285
BraA04g15890R_BraA09g52710R	0	0.066884049
BraA04g15900R_BraA09g52670R	0.249858775	0.166127346
BraA04g15930R_BraA09g52620R	0	0.00570236
BraA04g15980R_BraA09g52540R	0	0
BraA04g16140R_BraA09g52430R	0	0
BraA04g16150R_BraA09g52420R	0.253912405	0.976599036
BraA04g16420R_BraA09g52320R	0	0.826315561
BraA03g25270R_BraA09g52310R	0	0.950584394
BraA04g16570R_BraA09g52210R	0	0
BraA04g16460R_BraA09g52180R	0.009649161	0.195847473
BraA04g16620R_BraA09g52100R	0.753939367	0
BraA04g16760R_BraA09g52040R	0.018749749	0.002998964
BraA04g16800R_BraA09g52010R	0	0.311437668
BraA04g16840R_BraA09g52000R	0	0.002909901
BraA03g25240R_BraA09g51970R	0	0
BraA04g17010R_BraA09g51930R	0	0.005801852
BraA04g17100R_BraA09g51880R	0.487554072	0
BraA04g17120R_BraA09g51850R	1.65E-05	0
BraA03g25230R_BraA09g51810R	0	0
BraA04g17270R_BraA09g51700R	0	0
BraA04g17420R_BraA09g51630R	0	0
BraA04g17530R_BraA09g51520R	0	0
BraA04g17560R_BraA09g51500R	0	0.854595041
BraA04g17580R_BraA09g51470R	0	0.001482614
BraA04g17730R_BraA09g51400R	0	0
BraA04g17930R_BraA09g51280R	0	0.0006535
BraA04g17970R_BraA09g51250R	0	0.324533933
BraA04g18020R_BraA09g51210R	0	0.006904292
BraA04g18030R_BraA09g51170R	0.351622049	0
BraA04g18120R_BraA09g51070R	0	0
BraA04g18480R_BraA09g50820R	0	0.000334389
BraA04g18510R_BraA09g50840R	0	0.014987343
BraA04g18560R_BraA09g50760R	0	0
BraA04g18620R_BraA09g50730R	0.012508	0
BraA07g12100R_BraA09g35740R	0	0
BraA04g18750R_BraA07g16500R	0.111151516	0.112253974
BraA03g24790R_BraA07g16540R	0	0
BraA03g24720R_BraA07g16600R	0	0
BraA04g18800R_BraA07g16610R	0.878738616	0.348617378
BraA03g24690R_BraA04g18870R	0.798736925	0.193627008
BraA04g18880R_BraA07g16660R	0	0.00878404
BraA03g24670R_BraA04g18890R	0.358906432	0
BraA04g19010R_BraA07g16700R	0	0.960412086
BraA03g24600R_BraA04g19110R	0	0.000119666
BraA04g19120R_BraA07g16750R	3.27E-05	0
BraA04g19210R_BraA07g16840R	0.000128929	0
BraA04g19360R_BraA07g16940R	0.005060905	0.000120245
BraA04g19380R_BraA07g16980R	0.097991111	0
BraA04g19500R_BraA07g17040R	0	0.001114456
BraA04g19540R_BraA07g17110R	0	0
BraA03g24390R_BraA07g17150R	0.333232142	0
BraA04g19620R_BraA07g17230R	0	0
BraA04g19630R_BraA07g17240R	0.147353625	0
BraA04g19660R_BraA07g17330R	3.26E-05	0
BraA04g19680R_BraA07g17400R	0	0
BraA03g24360R_BraA07g17460R	0.632846108	0.092024217
BraA03g24350R_BraA07g17520R	0	0
BraA04g19840R_BraA07g17620R	0.012601973	0.000598863
BraA03g24270R_BraA07g17630R	0	0
BraA03g24230R_BraA04g19880R	0	0
BraA04g20030R_BraA07g17790R	0.0163844	0.006424025
BraA04g20160R_BraA07g17920R	0	0.110569567
BraA04g20180R_BraA07g17940R	0.00194968	0
BraA04g20240R_BraA07g17980R	0	0.000162354
BraA03g24120R_BraA05g14870R	0	0
BraA04g20540R_BraA05g14790R	0	0.145697195
BraA03g15680R_BraA04g20690R	3.26E-05	0.000106207
BraA03g15790R_BraA05g14300R	0	0
BraA03g15910R_BraA04g20950R	0.000335195	0
BraA03g15980R_BraA05g14120R	0.138172958	0
BraA03g16050R_BraA04g21070R	0	0.113952239
BraA03g16060R_BraA05g14070R	0	0
BraA03g16130R_BraA04g21230R	0	4.71E-05
BraA03g16190R_BraA04g21340R	0.025127436	0
BraA03g16200R_BraA04g21350R	0.064700758	0
BraA03g16230R_BraA05g13920R	0.012682807	0.017969524
BraA04g21460R_BraA05g13870R	0	0
BraA04g21480R_BraA05g13860R	0	0
BraA03g16260R_BraA04g21500R	0	0
BraA03g16290R_BraA04g21560R	1.67E-05	0
BraA04g21780R_BraA05g13720R	0	0
BraA03g16380R_BraA05g13750R	0.559690598	0
BraA04g21790R_BraA05g13760R	0	0.132202177
BraA04g21800R_BraA05g13610R	0.012459018	0
BraA03g16400R_BraA05g13500R	0	0.183936217
BraA04g22040R_BraA05g13480R	0.062144096	0
BraA03g16440R_BraA04g21980R	0.388567783	0
BraA03g16680R_BraA04g22100R	0	0.00027788
BraA04g22150R_BraA05g13090R	0	0
BraA03g16830R_BraA04g22290R	0.99530701	0
BraA03g16850R_BraA05g12400R	0.001500565	0.00354723
BraA03g16860R_BraA05g12420R	0.001384889	0.000911485
BraA03g16870R_BraA05g12440R	0.026641744	0.204683421
BraA04g22550R_BraA05g12620R	0	0.000776392
BraA03g17020R_BraA04g22750R	0.002959124	0
BraA03g17040R_BraA04g22770R	0	0
BraA03g17080R_BraA04g22810R	0	0
BraA03g17310R_BraA05g12120R	0	0
BraA04g22890R_BraA05g12010R	0.004013002	0
BraA03g17220R_BraA05g12000R	0	0
BraA03g17450R_BraA05g11600R	0.294906229	0
BraA04g23240R_BraA05g11520R	0	0
BraA04g23310R_BraA05g11480R	0	0.004691992
BraA03g17540R_BraA05g11420R	0	0
BraA04g23440R_BraA05g11390R	0	0
BraA03g17670R_BraA05g11280R	0	0
BraA03g17680R_BraA05g11270R	0	0
BraA04g23590R_BraA05g11230R	0	0.500513036
BraA03g17760R_BraA05g11170R	0.01752634	0
BraA04g23680R_BraA05g11160R	0.382161662	4.71E-05
BraA04g23820R_BraA05g10940R	0	0.064661085
BraA03g17870R_BraA05g10900R	0	0.000640268
BraA03g17880R_BraA04g23850R	0.005718202	0
BraA04g23940R_BraA05g10760R	0	0
BraA04g23950R_BraA05g10750R	0.221435893	0
BraA03g17960R_BraA05g10610R	0	0.000291956
BraA04g24030R_BraA05g10530R	0	0.43027285
BraA04g24190R_BraA05g10350R	0	0.000106172
BraA03g18120R_BraA05g10270R	0	0
BraA03g18140R_BraA05g10220R	0	6.14E-05
BraA03g18170R_BraA05g10150R	0.6130443	0.983229751
BraA04g24360R_BraA05g10080R	0.000550556	0.552955212
BraA04g24390R_BraA05g09980R	0	0.349631133
BraA04g24470R_BraA05g09870R	0	0
BraA03g18340R_BraA05g09780R	0	0
BraA03g18370R_BraA04g24670R	0	0
BraA03g18390R_BraA04g24700R	0.34927733	0
BraA03g18410R_BraA04g24710R	0	4.74E-05
BraA03g18430R_BraA04g24740R	0	0
BraA03g18450R_BraA04g24750R	0.582604746	0
BraA03g18460R_BraA05g09700R	0	0.020011843
BraA03g18510R_BraA04g24790R	0	4.68E-05
BraA04g24980R_BraA05g09670R	0	0
BraA04g25100R_BraA05g09550R	0.072765984	0
BraA03g18640R_BraA05g09540R	0	0
BraA03g18680R_BraA05g09470R	0.050039076	0
BraA03g18690R_BraA05g09460R	0	0.000162766
BraA04g25390R_BraA05g09120R	0.010237351	0.08953939
BraA03g18900R_BraA04g25490R	0	0
BraA03g18910R_BraA05g08940R	0.654940246	0.00705358
BraA04g25510R_BraA05g08910R	0.001265546	0.535691288
BraA04g25550R_BraA05g08820R	0.043456427	0.001536214
BraA03g18980R_BraA05g08810R	0.000922481	0
BraA03g18990R_BraA04g25560R	0.048473354	0
BraA03g19000R_BraA05g08800R	1.66E-05	0
BraA03g19010R_BraA04g25600R	0	0
BraA03g19020R_BraA04g25610R	0	0
BraA03g19030R_BraA04g25620R	0	0
BraA04g25740R_BraA05g08640R	0.046040548	0.069233854
BraA04g25820R_BraA05g08550R	0.051620971	0.019493964
BraA03g19290R_BraA05g08380R	0	0
BraA03g19380R_BraA05g08220R	0	0.217709378
BraA03g19450R_BraA05g08130R	0	0
BraA03g19550R_BraA05g08050R	0.083841846	0
BraA03g19530R_BraA04g26230R	0.403209969	0.04393343
BraA03g19660R_BraA05g07990R	0	0
BraA04g26320R_BraA05g07980R	0.483681642	0
BraA04g26340R_BraA05g07950R	0.095118764	9.13E-05
BraA04g26370R_BraA05g07890R	0	4.75E-05
BraA04g26400R_BraA05g07850R	0.117070679	0
BraA04g26410R_BraA05g07840R	0	0
BraA03g19810R_BraA04g26470R	0	0.001047933
BraA03g19920R_BraA05g07570R	0	0.011509072
BraA04g26670R_BraA05g07490R	0	0
BraA03g20150R_BraA05g07440R	0	0
BraA03g20170R_BraA04g26750R	0.00114625	0
BraA03g20190R_BraA04g26780R	0.002081329	0
BraA03g20220R_BraA05g07400R	0.014366911	0
BraA03g20270R_BraA05g07360R	0	0.000305884
BraA04g27640R_BraA05g07190R	0.062624661	0
BraA04g27540R_BraA05g07090R	0	0
BraA04g27420R_BraA05g06910R	0	0.007988715
BraA03g20650R_BraA05g06890R	0	0
BraA03g20670R_BraA05g06870R	0	0
BraA03g20710R_BraA04g27310R	0	0
BraA03g20740R_BraA05g06800R	0	0
BraA04g27230R_BraA05g06650R	0	0.259344145
BraA03g20840R_BraA05g06620R	0	0
BraA03g20920R_BraA05g06570R	0.230654325	0
BraA03g20950R_BraA05g06500R	0	0.07306577
BraA03g20960R_BraA05g06490R	0.019635	0
BraA04g27030R_BraA05g06420R	0	0
BraA03g23080R_BraA05g05640R	0	0
BraA04g27790R_BraA05g06340R	0	0
BraA04g27840R_BraA05g02620R	0.143991841	0
BraA04g27920R_BraA05g02680R	0	0
BraA03g21240R_BraA04g28010R	0.119089419	0
BraA03g21260R_BraA04g28030R	0	0.03760859
BraA03g21330R_BraA05g02810R	0	0.000119284
BraA03g21400R_BraA05g02880R	0	0.085958605
BraA03g21430R_BraA05g02940R	0.465298013	0
BraA03g21440R_BraA05g02970R	1.65E-05	0
BraA04g28470R_BraA05g03090R	0.44008497	0.172306054
BraA03g21600R_BraA04g28490R	0	0
BraA03g21660R_BraA05g03190R	0	0
BraA03g21710R_BraA05g03330R	0	0.009771203
BraA03g21740R_BraA05g03390R	1.67E-05	0
BraA03g21750R_BraA04g28790R	0	0
BraA03g21830R_BraA05g03530R	0.011681316	0
BraA04g28880R_BraA05g03540R	0	0
BraA04g28940R_BraA05g03590R	0.002697435	0.227244052
BraA04g28950R_BraA05g03600R	0	0.034255644
BraA04g28980R_BraA05g03630R	0	0
BraA03g21870R_BraA05g03760R	0	0
BraA03g21910R_BraA04g29120R	0	0
BraA03g21970R_BraA05g03890R	0	0.960538685
BraA04g29160R_BraA05g03900R	0	0
BraA03g22010R_BraA05g04080R	0.022075355	0
BraA03g22020R_BraA05g04070R	0	0
BraA04g29240R_BraA05g04000R	0	0
BraA04g29260R_BraA05g03970R	0	0
BraA03g22050R_BraA05g04100R	0	0
BraA03g22090R_BraA05g04120R	0	0
BraA03g22120R_BraA04g29350R	0.000752258	0.000857973
BraA04g29410R_BraA05g04260R	0.012514549	0
BraA03g22170R_BraA05g04270R	0.002051613	0
BraA03g22200R_BraA05g04320R	0	0
BraA03g22270R_BraA04g29510R	0	0
BraA03g22280R_BraA04g29580R	0	0
BraA03g22290R_BraA04g29590R	0	0.117947943
BraA03g22310R_BraA05g04410R	0.005771407	0
BraA03g22420R_BraA05g04610R	0.011610201	0
BraA03g22460R_BraA05g04630R	0	0
BraA03g22500R_BraA05g04670R	0	0
BraA04g29960R_BraA05g04700R	0	0
BraA03g22560R_BraA05g04730R	0	0
BraA03g22650R_BraA04g30010R	0	0
BraA03g22690R_BraA04g30020R	1.66E-05	0.367949846
BraA03g22700R_BraA04g30030R	0	0
BraA03g22710R_BraA05g04830R	0.023067634	0.004359128
BraA03g22740R_BraA05g04890R	0	0.552622632
BraA03g22780R_BraA05g04920R	0	0
BraA03g22930R_BraA05g05270R	1.67E-05	0
BraA04g30490R_BraA05g05410R	0	0
BraA04g30560R_BraA05g05530R	0.066771917	4.65E-05
BraA03g23040R_BraA04g30610R	0	0
BraA03g23050R_BraA05g05610R	0	0
BraA03g23060R_BraA05g05620R	0.00495919	0
BraA03g23090R_BraA04g30620R	0.000737329	1.61E-05
BraA03g23170R_BraA04g30670R	1.65E-05	0
BraA03g23200R_BraA05g05670R	0.218700338	0.016007152
BraA03g23210R_BraA04g30690R	0	0
BraA04g30710R_BraA05g05750R	0	0.114219935
BraA04g30730R_BraA05g05790R	0	0
BraA04g30790R_BraA05g05860R	0	0
BraA04g30820R_BraA05g05880R	0.295229061	0.005471435
BraA03g23330R_BraA04g30930R	0	0
BraA03g23340R_BraA05g05980R	0.247537566	0.503377105
BraA03g23350R_BraA05g05990R	0	0
BraA04g31010R_BraA05g06070R	0	0.051512118
BraA04g31090R_BraA05g06130R	0.279205288	0
BraA04g31110R_BraA05g06170R	0	0
BraA03g23450R_BraA05g06190R	0	0.709146138
BraA04g31140R_BraA05g06200R	0.900774272	0.004410086
BraA03g23540R_BraA05g02490R	0	0
BraA03g23560R_BraA05g02440R	0.008689254	0
BraA02g38710R_BraA06g35710R	0.354539476	0
BraA03g23580R_BraA05g02370R	0	0
BraA03g23590R_BraA05g02360R	0.215946567	0
BraA03g23600R_BraA05g02340R	0	0
BraA03g23660R_BraA05g02230R	0	0
BraA03g23650R_BraA04g31380R	0	0
BraA04g31420R_BraA05g02170R	0	0
BraA04g31480R_BraA05g02100R	0	0
BraA04g31500R_BraA05g02060R	0	0
BraA04g31510R_BraA05g02050R	0	0
BraA04g31530R_BraA05g02040R	0	0.162598374
BraA04g31540R_BraA05g02020R	0	0
BraA04g31560R_BraA05g01970R	0.284966892	0.245605439
BraA04g31570R_BraA05g01960R	0	0
BraA03g23710R_BraA04g31580R	0	0
BraA03g23820R_BraA05g01650R	0.510336077	0
BraA04g31730R_BraA05g01610R	0	0
BraA04g31760R_BraA05g01540R	0.002434049	0.93879268
BraA03g23890R_BraA05g01520R	0	0.112260856
BraA04g31780R_BraA05g01480R	0	0
BraA03g23920R_BraA05g01470R	0	0
BraA03g23930R_BraA05g01440R	0.001088267	0
BraA03g23940R_BraA05g01430R	0.661913214	0.533843224
BraA04g31810R_BraA05g01410R	0	0
BraA04g31860R_BraA05g01330R	3.29E-05	0.010117193
BraA03g23950R_BraA05g01280R	0.000335425	0
BraA04g31910R_BraA05g01270R	0	0.940021938
BraA03g23970R_BraA04g31920R	0	0
BraA04g31960R_BraA05g01150R	0.011517631	0
BraA04g32030R_BraA05g01080R	0.399001915	0.000106276
BraA03g30270R_BraA05g37970R	0	0.237557524
BraA01g36220R_BraA05g38000R	0.012456206	0.000501814
BraA03g30240R_BraA05g38010R	0	0.056027949
BraA01g36230R_BraA05g38040R	0	0
BraA03g30170R_BraA01g36440R	0	0
BraA03g30160R_BraA05g40480R	0	0
BraA01g36450R_BraA05g40490R	0	0.143280824
BraA03g30140R_BraA05g40580R	0.039837784	0.000133767
BraA01g36270R_BraA05g40600R	0	0.017895716
BraA03g30080R_BraA01g36340R	0	0
BraA01g36160R_BraA05g37950R	0	0.000305407
BraA03g30320R_BraA01g36090R	0	0
BraA03g30350R_BraA05g40230R	0.011826825	0
BraA03g30360R_BraA05g40220R	0.490246338	0
BraA03g30390R_BraA05g40260R	0	0
BraA01g35990R_BraA05g40360R	0	0
BraA03g30460R_BraA01g36000R	0.43050885	0
BraA03g30610R_BraA05g40440R	0	0.003868756
BraA01g35660R_BraA05g39830R	0	0.622513425
BraA03g30670R_BraA01g35860R	0.018252836	0
BraA01g35420R_BraA05g39670R	0.013072159	0
BraA03g30800R_BraA05g39590R	0	0.000390717
BraA01g35290R_BraA05g39420R	0	0
BraA03g30870R_BraA01g35220R	0.665603373	0.017898652
BraA03g31010R_BraA05g39200R	0	0
BraA03g31030R_BraA01g35000R	0.228596002	0.370177173
BraA01g34930R_BraA05g39010R	0	0
BraA01g34770R_BraA05g38930R	0	0.004008439
BraA01g34750R_BraA05g38910R	0.696022677	0
BraA01g34740R_BraA05g38890R	0	4.78E-05
BraA03g31100R_BraA01g34700R	0	0
BraA03g31130R_BraA01g34690R	0.925595858	0
BraA03g31340R_BraA05g38870R	0	0
BraA01g34480R_BraA05g38820R	0.001086456	0
BraA03g31450R_BraA05g38730R	0.999894386	0
BraA03g31490R_BraA05g38680R	0	0
BraA01g34410R_BraA05g38670R	0.424729121	0
BraA03g31500R_BraA05g38660R	0	0
BraA03g31620R_BraA05g38390R	0.003704907	0
BraA03g31760R_BraA05g38150R	0	0.660561057
BraA03g31770R_BraA05g38130R	0.000160717	0.000652903
BraA03g31790R_BraA05g37860R	0	0
BraA03g31830R_BraA05g37810R	0.077775317	0
BraA03g31940R_BraA05g37450R	0	0
BraA03g31960R_BraA05g37440R	0	0.091317571
BraA02g42220R_BraA06g31550R	0	0.137193988
BraA03g32020R_BraA05g37370R	0	0
BraA03g32030R_BraA05g37320R	0.111784046	0.017118612
BraA03g32070R_BraA05g37290R	0	0
BraA03g32100R_BraA01g34300R	0.63507855	0.060926342
BraA03g32110R_BraA05g39910R	0	0
BraA03g32180R_BraA05g40030R	0	0.520382368
BraA03g32190R_BraA05g40040R	0.009754865	0
BraA01g33920R_BraA05g35890R	0	0
BraA03g32430R_BraA01g33690R	0.929096651	0.000119208
BraA01g33400R_BraA05g37010R	0.243428271	0
BraA03g32730R_BraA05g36990R	0.142026323	0
BraA01g33380R_BraA05g36970R	0.01106132	0
BraA03g33790R_BraA05g36330R	0.348036957	0.034016743
BraA03g33730R_BraA05g36160R	0	0
BraA03g33700R_BraA05g35740R	0.627609443	0.021801169
BraA03g33610R_BraA05g35590R	0.004814642	0.055699223
BraA03g33440R_BraA05g35400R	0.103390683	0
BraA03g33370R_BraA05g35340R	1.66E-05	0
BraA01g33270R_BraA05g35070R	0.140919257	0.000817751
BraA03g33160R_BraA05g34890R	0	0
BraA01g33140R_BraA05g34700R	0	0.123639239
BraA01g33130R_BraA05g34690R	0	0
BraA01g33070R_BraA05g34630R	0	0
BraA03g33860R_BraA05g34590R	0	0
BraA01g32950R_BraA05g34490R	0.002961986	0
BraA01g32920R_BraA05g34470R	0	0
BraA03g33930R_BraA05g34440R	0.061739189	0.649591207
BraA03g33960R_BraA01g32810R	0	0
BraA03g33970R_BraA05g34380R	0	0
BraA03g34000R_BraA01g32750R	0	0
BraA01g32720R_BraA05g34320R	0.555870271	0.113980557
BraA03g34060R_BraA05g34270R	0	0
BraA01g32660R_BraA05g34220R	0	0.744587564
BraA01g32630R_BraA05g34200R	0	0.550076713
BraA01g32620R_BraA05g34190R	0	0
BraA03g34100R_BraA05g34120R	0.1914633	0
BraA03g34160R_BraA05g34060R	0.122961107	0
BraA01g32540R_BraA05g34040R	0	0
BraA03g34170R_BraA05g34030R	0.101193468	0
BraA01g32480R_BraA05g33960R	0	0.038453708
BraA01g32450R_BraA05g33900R	0.0005513	0.025828526
BraA03g34250R_BraA05g33870R	0.094398763	0
BraA01g32390R_BraA05g33820R	0	0.000119513
BraA01g32350R_BraA05g33720R	0.026903003	0.000305598
BraA01g32340R_BraA05g33710R	0.008729719	0.719363415
BraA03g34350R_BraA05g33690R	0.038518344	0.012310091
BraA03g34360R_BraA05g33680R	0	0
BraA01g32250R_BraA05g33580R	0	0
BraA01g32220R_BraA05g33540R	0.109133913	0.216296085
BraA03g34460R_BraA01g32210R	0.121419995	0
BraA03g34490R_BraA05g33460R	0	0
BraA03g34620R_BraA05g33330R	0.200181359	6.13E-05
BraA03g34640R_BraA05g33320R	0	0.017903498
BraA03g34720R_BraA05g33010R	0.118052921	0
BraA01g31890R_BraA05g32990R	0	0.001209803
BraA01g31880R_BraA05g32980R	0.269613327	0
BraA03g34820R_BraA05g32910R	0.273720487	0.00153667
BraA01g31760R_BraA05g32890R	0	0
BraA01g31750R_BraA05g32880R	0	0
BraA03g34950R_BraA01g31590R	0	0
BraA01g31580R_BraA05g32770R	0	0
BraA03g34970R_BraA01g31560R	0	0.067016699
BraA01g31490R_BraA05g32670R	0	0
BraA01g31470R_BraA05g32650R	0.02929655	0
BraA01g31400R_BraA05g32550R	0.002290289	0.617759604
BraA03g35290R_BraA05g32350R	0.008517998	0
BraA03g35300R_BraA01g31130R	0.612937909	0
BraA01g31120R_BraA05g32330R	0	0
BraA01g31020R_BraA05g32250R	0	0.035672341
BraA01g31000R_BraA05g32210R	0	0.961425024
BraA01g30920R_BraA05g32030R	0	0
BraA01g30890R_BraA05g31940R	0.956588111	4.64E-05
BraA01g30860R_BraA05g31870R	0	0
BraA03g35610R_BraA05g31770R	0	0
BraA01g30710R_BraA05g31700R	0	0.003546204
BraA01g30700R_BraA05g31690R	0	0
BraA01g30690R_BraA05g31670R	0	0
BraA03g35690R_BraA05g31650R	0.003088345	0
BraA03g35780R_BraA05g31540R	0	0
BraA03g35810R_BraA05g31490R	0	0
BraA01g30470R_BraA05g31430R	0.030210458	0.006461693
BraA01g30420R_BraA05g31380R	0	0.000148346
BraA03g35850R_BraA01g30400R	0	0
BraA03g35860R_BraA05g31340R	0	0
BraA03g35880R_BraA05g31280R	0	0.000291865
BraA01g30310R_BraA05g31240R	0	0
BraA01g30170R_BraA05g31090R	0	0
BraA01g29580R_BraA05g30930R	0	0
BraA03g36130R_BraA05g30880R	0.229061651	0
BraA01g29510R_BraA05g30820R	0	0
BraA01g29470R_BraA05g30800R	0.003222237	0
BraA01g29460R_BraA05g30790R	0	0
BraA03g36240R_BraA01g29380R	0	0
BraA03g36310R_BraA05g30510R	1.66E-05	0.143554286
BraA03g36360R_BraA05g30480R	0	9.16E-05
BraA01g29300R_BraA05g30450R	0.435270461	0
BraA03g36410R_BraA01g29280R	0	4.65E-05
BraA01g29220R_BraA05g30330R	0	0.233791368
BraA01g29140R_BraA05g30280R	1.65E-05	0
BraA01g29010R_BraA05g30060R	0	0.000432119
BraA03g36610R_BraA01g28850R	0.173384792	0.458131561
BraA01g28840R_BraA05g29880R	0.006094917	0
BraA01g28800R_BraA05g29820R	0	0
BraA01g28790R_BraA05g29810R	0.224403708	0
BraA03g36690R_BraA05g29750R	0	0
BraA01g28410R_BraA05g29510R	0.153455635	0
BraA03g37020R_BraA05g29400R	0	0
BraA03g37030R_BraA05g29360R	0	0
BraA03g37160R_BraA05g29170R	0	9.12E-05
BraA01g28240R_BraA05g29110R	0	0.003196005
BraA01g28150R_BraA05g29060R	0	0.009444762
BraA01g28060R_BraA05g28970R	0	0
BraA03g37240R_BraA05g28960R	0.063808411	0.004807836
BraA03g37260R_BraA01g27970R	0.090298732	0
BraA01g27430R_BraA05g28560R	0.097633894	0
BraA01g27370R_BraA05g28480R	0.117949495	0.588632596
BraA03g37530R_BraA01g27320R	0.082327996	0
BraA01g27240R_BraA05g28330R	0.46205486	0
BraA03g37590R_BraA05g28320R	0	0
BraA01g27200R_BraA05g28270R	0	0
BraA03g37670R_BraA01g27170R	0	0
BraA01g27140R_BraA05g28150R	0	0
BraA03g37700R_BraA01g27130R	0.001087542	0
BraA03g37730R_BraA05g28120R	0	0
BraA03g37770R_BraA05g28040R	0	0
BraA01g27050R_BraA05g28000R	0	0
BraA03g37780R_BraA01g27010R	0	0.550597585
BraA01g26950R_BraA05g27870R	0.398898483	0
BraA03g37800R_BraA05g27860R	0.097989859	0
BraA01g26930R_BraA05g27850R	0	1.60E-05
BraA03g37820R_BraA01g26880R	0.10323283	0.026216433
BraA01g26850R_BraA05g27760R	0.846622486	0
BraA01g26820R_BraA05g27700R	0	0.221257113
BraA03g37850R_BraA01g26810R	0	0
BraA01g26740R_BraA05g27610R	0.035903499	0.001576797
BraA03g37970R_BraA05g27380R	0.006737697	0.544635181
BraA03g38070R_BraA01g26420R	0	0
BraA03g38080R_BraA05g27060R	0.429675762	0.555991498
BraA03g38090R_BraA05g27010R	0	0
BraA03g38100R_BraA01g26350R	0	0
BraA03g38290R_BraA01g26260R	0	0
BraA01g26170R_BraA05g26580R	0	0
BraA01g26150R_BraA05g26570R	0	0.399901224
BraA01g26140R_BraA05g26530R	0	0.845689042
BraA01g26510R_BraA05g26470R	0	0
BraA01g26090R_BraA05g26420R	0	6.15E-05
BraA01g26030R_BraA05g26370R	0	0
BraA01g25920R_BraA05g26160R	0.030421481	0
BraA03g38550R_BraA05g26150R	0.132007533	0
BraA03g38560R_BraA01g25850R	0.240411544	0
BraA01g25760R_BraA05g25950R	0	0
BraA03g38650R_BraA05g25890R	0	0.087366062
BraA03g38660R_BraA05g25870R	4.89E-05	0
BraA01g25660R_BraA05g25850R	0	0.000910938
BraA03g38680R_BraA05g25780R	0	0
BraA01g25590R_BraA05g25750R	0	0.09359672
BraA01g24730R_BraA05g25710R	0	3.20E-05
BraA01g25380R_BraA05g25380R	0	0
BraA03g38910R_BraA05g25040R	0	0.310512659
BraA01g25200R_BraA05g25020R	0	4.76E-05
BraA01g25110R_BraA05g24870R	0	0.014906485
BraA01g25100R_BraA05g24850R	0	0
BraA03g39000R_BraA05g24760R	0	0
BraA01g24910R_BraA05g24680R	0.099659708	0.236622199
BraA03g39110R_BraA05g24580R	0	0
BraA01g24860R_BraA05g24570R	0	0
BraA01g24840R_BraA05g24550R	0.289720687	0
BraA01g24830R_BraA05g24540R	0.736175525	0.002136811
BraA01g24770R_BraA05g24450R	0.002668158	0
BraA01g24670R_BraA05g24300R	0	0.131957073
BraA03g39240R_BraA01g24660R	0.178650914	0
BraA01g24560R_BraA05g24230R	0.018094772	0.606057269
BraA01g24540R_BraA05g24220R	0	0.309332133
BraA03g39320R_BraA05g24180R	0	0
BraA01g24480R_BraA05g24150R	0.873603468	0.000105725
BraA03g39350R_BraA01g24470R	1.66E-05	0.642635115
BraA03g39440R_BraA01g24380R	0	0.507742907
BraA01g24270R_BraA05g23680R	0.001086818	0
BraA03g39520R_BraA05g23650R	0.13235022	0.00416333
BraA03g39600R_BraA05g23470R	0.131490647	0
BraA03g39610R_BraA05g23460R	0	0
BraA03g39630R_BraA05g23430R	0	0
BraA03g39660R_BraA05g23370R	0.000397274	0
BraA01g24050R_BraA05g23350R	0	0.073396569
BraA01g24000R_BraA05g23290R	0	0
BraA03g39690R_BraA05g23260R	0	0
BraA03g39740R_BraA01g23920R	0.672073051	0.006209858
BraA01g23850R_BraA05g23090R	0.047004172	0
BraA03g39860R_BraA05g22890R	0.630047839	0.003649853
BraA03g39910R_BraA01g23600R	0	0
BraA03g39930R_BraA05g22850R	0	0
BraA01g23580R_BraA05g22810R	0	0
BraA03g39970R_BraA05g22720R	0	0
BraA03g40020R_BraA07g09840R	0	0
BraA01g23320R_BraA07g09790R	0	0.001575862
BraA01g23310R_BraA07g09780R	0	0
BraA01g22840R_BraA07g09290R	0.632743065	0
BraA01g22810R_BraA07g09270R	0.910082623	0.074220499
BraA01g22680R_BraA07g09230R	0.000937802	0.028117363
BraA01g22670R_BraA07g09210R	0	0.018285501
BraA01g22610R_BraA07g09140R	0.00110161	0
BraA01g22590R_BraA07g09040R	0	0
BraA03g40390R_BraA07g08490R	0	0
BraA01g22330R_BraA07g08510R	0.479209047	0
BraA03g40360R_BraA07g08540R	0	0.247204236
BraA03g40270R_BraA07g08610R	0	0.059374144
BraA03g40280R_BraA01g22400R	0	0.143758119
BraA01g22440R_BraA07g08690R	0	0
BraA03g40320R_BraA07g08720R	0.214009644	0
BraA01g22850R_BraA07g09300R	0	0
BraA01g22470R_BraA07g08740R	0	0
BraA03g40440R_BraA07g08410R	0	0.191059362
BraA01g22270R_BraA07g08370R	0.501591708	0.08831354
BraA03g40590R_BraA07g08250R	0	0
BraA01g22260R_BraA07g08210R	0.01891779	0
BraA03g40600R_BraA07g08180R	0.498998657	0.592492166
BraA03g40700R_BraA07g10310R	0	0
BraA03g40740R_BraA07g10450R	0	0.494422431
BraA02g37470R_BraA06g37020R	0	0
BraA02g37450R_BraA06g37010R	0.029638359	0
BraA09g24270R_BraA06g37000R	0	0
BraA02g37510R_BraA06g36990R	0	0
BraA02g37520R_BraA06g36980R	0	0.123631185
BraA02g37610R_BraA06g36910R	0.585237751	0
BraA02g37620R_BraA06g36900R	0	0.001935896
BraA09g24330R_BraA06g36880R	0.04081	0
BraA09g24430R_BraA06g36820R	0	0
BraA02g37660R_BraA06g36810R	0.030730846	0.914991448
BraA09g24440R_BraA06g36800R	0	0
BraA02g37670R_BraA06g36790R	0	0
BraA09g24450R_BraA06g36780R	0	0
BraA02g37690R_BraA06g36750R	0	0
BraA09g24520R_BraA06g36650R	0	0
BraA02g37870R_BraA06g36560R	0	0
BraA02g37970R_BraA06g36500R	0.432995676	0
BraA09g03460R_BraA06g36490R	0.782169159	0
BraA02g38040R_BraA06g36410R	0.696013105	0
BraA02g38060R_BraA06g36310R	3.26E-05	0
BraA02g38080R_BraA06g36290R	0.037720216	0
BraA02g38090R_BraA06g36280R	0	0.295779835
BraA02g38370R_BraA06g36040R	0.007995015	0
BraA02g38400R_BraA06g36020R	0.584211839	0.920060698
BraA09g03720R_BraA02g38480R	0	0.129754872
BraA02g38500R_BraA06g35940R	0	0
BraA02g38520R_BraA06g35910R	0	0.002473437
BraA09g03750R_BraA06g35850R	0	0
BraA09g03770R_BraA06g35840R	0	0
BraA02g38600R_BraA06g35810R	0.17727688	0
BraA02g38620R_BraA06g35790R	0.054696938	0
BraA02g38660R_BraA06g35750R	0	0
BraA02g38700R_BraA06g35720R	0.013494394	0
BraA09g03870R_BraA06g35650R	8.13E-05	0
BraA02g38770R_BraA06g35630R	0.063325368	0
BraA02g38780R_BraA06g35610R	0	0.010725395
BraA02g38830R_BraA06g35480R	0	0.358385283
BraA02g20150R_BraA07g32890R	0.97746109	0.000501659
BraA09g04000R_BraA06g35170R	0	0
BraA09g04010R_BraA02g38970R	0.061986477	0.816691378
BraA02g38980R_BraA06g35150R	0	0
BraA09g04020R_BraA06g35120R	0	0
BraA09g04070R_BraA06g35100R	0.002359987	0.342208457
BraA02g39060R_BraA06g35030R	0	0
BraA09g04110R_BraA06g35000R	0	0
BraA09g04180R_BraA02g39120R	0	0.173494908
BraA09g04190R_BraA02g39130R	0.001724017	0.075655177
BraA09g04280R_BraA06g34640R	0	0
BraA02g39380R_BraA06g34600R	0	0.077240102
BraA02g39390R_BraA06g34590R	0	0
BraA02g39550R_BraA06g34490R	0.176672036	0.002484918
BraA02g39590R_BraA06g34430R	0	0.008656322
BraA09g04540R_BraA06g34090R	0	0
BraA09g04560R_BraA06g34000R	0.067810019	0
BraA08g16140R_BraA03g57710R	0	0
BraA06g22140R_BraA06g21090R	0.555765041	0.114178798
BraA01g14730R_BraA06g20590R	0	0
BraA01g14750R_BraA06g20530R	0	0
BraA06g22270R_BraA06g20460R	0	0.003376774
BraA01g14860R_BraA06g17090R	0	0
BraA06g22310R_BraA06g20170R	0	4.66E-05
BraA01g14890R_BraA06g19930R	0	0
BraA01g15020R_BraA06g19900R	0	0.000417973
BraA06g22610R_BraA06g19100R	0.319530998	0
BraA06g22660R_BraA06g19030R	0.12426785	0
BraA06g22670R_BraA06g18990R	0	0.004475623
BraA01g15430R_BraA06g18890R	0	4.74E-05
BraA06g22750R_BraA06g18790R	0	0.357562454
BraA01g15490R_BraA06g18680R	0.001251355	0.001483496
BraA01g15560R_BraA06g18580R	0	0
BraA06g22870R_BraA06g18550R	0.00979483	0
BraA01g15600R_BraA06g18540R	0	0.254536383
BraA06g22900R_BraA01g15620R	0	0
BraA01g15820R_BraA06g18160R	0	0
BraA01g15870R_BraA06g18110R	0	9.15E-05
BraA06g23210R_BraA06g18090R	0	0
BraA06g23220R_BraA01g15890R	0	0
BraA01g15980R_BraA06g18020R	0	0.007051602
BraA01g16030R_BraA06g17950R	0	0
BraA06g23350R_BraA06g17940R	0	0
BraA01g16090R_BraA06g17920R	0.632737147	0
BraA06g23400R_BraA06g17740R	0.009657561	0
BraA06g23420R_BraA06g17690R	0	0
BraA06g23560R_BraA06g17510R	0	7.65E-05
BraA06g23680R_BraA06g17300R	0	0
BraA06g23700R_BraA01g16490R	0	0.195219141
BraA01g16590R_BraA06g17150R	0	0
BraA03g44350R_BraA09g40200R	0	0
BraA03g44540R_BraA09g40580R	0	0.232597185
BraA03g44550R_BraA09g40590R	0	0.695760161
BraA03g44560R_BraA09g40600R	0	0
BraA03g44590R_BraA09g40660R	0.045270154	0.000857456
BraA03g44610R_BraA09g40700R	0.078877025	0
BraA03g44780R_BraA09g41100R	0.776585337	0.024686649
BraA03g44860R_BraA09g41220R	0	0
BraA03g44870R_BraA09g41240R	0.299309867	4.63E-05
BraA04g08330R_BraA09g41250R	0	0.033058628
BraA04g08200R_BraA09g41460R	1.65E-05	0
BraA03g45010R_BraA09g41500R	0	0.00041849
BraA04g08100R_BraA09g41550R	0.250083155	0.305712
BraA04g08090R_BraA09g41560R	0.554772762	9.17E-05
BraA04g08080R_BraA09g41570R	0.206723297	0
BraA04g08030R_BraA09g41620R	0	0
BraA04g07970R_BraA09g41720R	0	0
BraA03g45270R_BraA04g07860R	0	0
BraA04g07660R_BraA09g42010R	0	4.65E-05
BraA04g07650R_BraA09g42020R	0.773521361	0
BraA07g19470R_BraA09g42240R	0	0
BraA07g19490R_BraA04g07490R	0	0
BraA04g07480R_BraA09g42280R	0	0
BraA07g19580R_BraA04g07160R	0	0
BraA04g07100R_BraA09g42630R	0	0
BraA04g07090R_BraA09g42650R	0	0
BraA07g19750R_BraA09g42700R	0.046144939	0
BraA04g06840R_BraA09g42880R	0.043375069	0
BraA04g06830R_BraA09g42890R	0	0.445243933
BraA07g19920R_BraA09g42960R	0.02477495	0
BraA04g06750R_BraA09g42990R	0	4.67E-05
BraA07g19960R_BraA09g43100R	0.150939867	0
BraA07g20020R_BraA04g06610R	0	0.037207328
BraA04g06530R_BraA09g43260R	0.092906681	0
BraA07g20110R_BraA09g43300R	0	0.120091641
BraA04g06480R_BraA09g43310R	0	0
BraA07g20130R_BraA09g43330R	0.867207098	0.072823026
BraA04g06400R_BraA09g43360R	0	0
BraA04g06360R_BraA09g43390R	0	0.001628742
BraA07g20160R_BraA04g06320R	0.0058721	0.815052947
BraA07g20170R_BraA09g43440R	0	0
BraA04g06300R_BraA09g43460R	0	0.825269173
BraA07g20190R_BraA04g06270R	0	0.061505005
BraA04g06110R_BraA09g43640R	0.061969499	0
BraA04g06100R_BraA09g43650R	0	0
BraA07g20240R_BraA09g43670R	0	0
BraA04g05900R_BraA09g43770R	0.001695167	0.564472793
BraA07g20300R_BraA09g43810R	0.172774078	0
BraA04g05860R_BraA09g43850R	0.417829392	0
BraA07g20320R_BraA09g43900R	0.225784725	0.005665798
BraA07g20340R_BraA09g43960R	0.439666391	0.001693747
BraA04g05700R_BraA09g44120R	0	0.172970362
BraA04g05690R_BraA09g44130R	0.016527295	0.000817257
BraA04g05560R_BraA09g44250R	0	0
BraA04g05400R_BraA09g44330R	0	0
BraA04g05370R_BraA09g44370R	0	0
BraA04g05280R_BraA09g44440R	0	0
BraA04g05270R_BraA09g44500R	0.644644098	0
BraA04g05170R_BraA09g44640R	0.356604671	0
BraA04g05030R_BraA09g44720R	0.472804105	0.035221199
BraA07g20590R_BraA09g44810R	0	0
BraA04g04910R_BraA09g44940R	0	0
BraA07g20630R_BraA09g44980R	0.002291034	0
BraA07g20650R_BraA09g44990R	0	0.547138151
BraA07g20760R_BraA09g45170R	0.57552957	0.460196334
BraA07g20770R_BraA04g04710R	0.737015415	0
BraA04g04700R_BraA09g45230R	0	0.162024588
BraA04g04600R_BraA09g45400R	0	4.64E-05
BraA04g04480R_BraA09g45570R	0	0
BraA04g04460R_BraA09g45690R	0	0.843562337
BraA07g20940R_BraA04g04440R	0	0
BraA07g21050R_BraA04g04210R	0	0
BraA04g04180R_BraA09g45930R	0	0.017290927
BraA04g04160R_BraA09g46070R	0.566714611	0
BraA04g04020R_BraA09g46110R	0	0
BraA07g21230R_BraA09g46120R	0	0.000292048
BraA07g21290R_BraA04g03920R	0	0
BraA04g03910R_BraA09g46240R	0.837570713	0
BraA07g21300R_BraA09g46250R	0	0.00160161
BraA07g21330R_BraA09g46290R	0	4.63E-05
BraA04g03880R_BraA09g46320R	0.126604699	0
BraA07g21550R_BraA04g03650R	0.000504557	0
BraA07g21620R_BraA09g46640R	0.236143748	0
BraA07g21680R_BraA09g46680R	0.270889118	0
BraA07g21700R_BraA09g46690R	0	0
BraA04g03330R_BraA09g46960R	0	0.006692853
BraA04g03320R_BraA09g46970R	0	0
BraA04g03310R_BraA09g46990R	0	0.357794496
BraA04g03250R_BraA09g47060R	0.000129018	0
BraA04g03230R_BraA09g47100R	0	0.588144195
BraA07g22110R_BraA04g03180R	0.053162625	0.745837308
BraA07g22310R_BraA04g03040R	0.5920388	0.013369453
BraA04g03010R_BraA09g47530R	0	0
BraA07g22350R_BraA09g47610R	0.107439451	0
BraA07g22390R_BraA09g47650R	0.398012196	0
BraA04g02880R_BraA09g47690R	0	4.66E-05
BraA07g22420R_BraA04g02870R	0.046666049	0
BraA07g22440R_BraA09g47800R	0	0.642836346
BraA04g02640R_BraA09g48000R	0	0.068549012
BraA04g02630R_BraA09g48010R	0	0.719794425
BraA07g22570R_BraA09g48090R	8.13E-05	0
BraA04g02500R_BraA09g48210R	0.013291556	0
BraA07g22700R_BraA09g48300R	0.00471141	0.337026404
BraA07g22710R_BraA09g48310R	0	0.000305693
BraA07g22760R_BraA04g02380R	0.058848216	0.000120013
BraA04g02330R_BraA09g48420R	0	0
BraA07g22830R_BraA09g48650R	0	0
BraA07g22900R_BraA09g48730R	0.468246594	0
BraA07g22910R_BraA09g48770R	0.086645701	0.000205657
BraA04g02050R_BraA09g48830R	0.03220795	0.464322351
BraA04g02030R_BraA09g48850R	0	0.000162612
BraA07g23010R_BraA09g48870R	0.509683374	0
BraA04g01920R_BraA09g49020R	0	0
BraA04g01910R_BraA09g49030R	0	0
BraA07g23110R_BraA04g01870R	0.125289512	0
BraA07g23180R_BraA04g01860R	0	0
BraA07g23190R_BraA09g49160R	0	0
BraA07g23250R_BraA09g49230R	0	0
BraA07g23270R_BraA09g49290R	0.492103536	0.09135331
BraA07g23320R_BraA09g49350R	0	0.020433954
BraA07g23360R_BraA04g01750R	0.001635687	0
BraA07g23390R_BraA04g01740R	0	0
BraA04g01730R_BraA09g49370R	0.203702594	0
BraA04g01710R_BraA09g49440R	0	0.030535605
BraA04g01670R_BraA09g49450R	0.308606189	0
BraA07g23430R_BraA09g49530R	0	0
BraA04g01610R_BraA09g49630R	0	0
BraA07g23500R_BraA09g49710R	0	0
BraA04g01520R_BraA09g49780R	0	0
BraA07g23630R_BraA09g49850R	0	0
BraA07g23640R_BraA09g49860R	0	0
BraA04g01490R_BraA09g49890R	0.034733615	0.000105863
BraA07g23660R_BraA09g49950R	0	0.000106
BraA07g23670R_BraA09g49980R	0.001429166	0
BraA04g01430R_BraA09g50080R	0	0.000105931
BraA04g01420R_BraA09g50100R	0	0
BraA04g01380R_BraA09g50140R	0	0
BraA04g01340R_BraA09g50220R	0	0
BraA04g01310R_BraA09g50260R	0	0.854048548
BraA04g01300R_BraA09g50270R	0.286226718	0
BraA07g23820R_BraA09g50280R	0	0.039762268
BraA07g23870R_BraA04g01220R	0	0.006630968
BraA04g01190R_BraA09g50400R	0	0
BraA04g01150R_BraA09g50430R	0	0
BraA04g01140R_BraA09g50450R	0.001116012	4.69E-05
BraA04g01130R_BraA09g50460R	0	0
BraA03g32330R_BraA05g35960R	0.01251834	0.652290876
BraA03g29790R_BraA09g01290R	0	4.69E-05
BraA03g29780R_BraA09g01310R	0	0.089951931
BraA03g29720R_BraA09g01390R	0	0
BraA03g29620R_BraA09g01460R	0.013837934	0.736213227
BraA03g29610R_BraA09g01470R	0	0.015284311
BraA03g29600R_BraA09g01500R	0	0
BraA03g29320R_BraA09g01860R	0	0
BraA03g29360R_BraA09g01750R	0	0
BraA03g29400R_BraA09g01720R	0	0
BraA03g29430R_BraA09g01680R	0.163733388	0
BraA02g27620R_BraA09g01640R	0	0
BraA03g29500R_BraA09g01620R	0	0
BraA03g29540R_BraA09g01560R	0.244399096	0.002017087
BraA03g29550R_BraA09g01550R	0	0.033225028
BraA03g29230R_BraA09g01910R	0	0
BraA03g29200R_BraA09g02020R	0.160721654	0.232563543
BraA03g28940R_BraA09g02260R	0.468688285	0.010137444
BraA03g28900R_BraA09g02290R	0	0.000248942
BraA03g28790R_BraA09g02390R	0	0
BraA02g28170R_BraA09g02490R	0	0
BraA02g28180R_BraA03g28770R	0	0
BraA02g28200R_BraA03g28740R	1.66E-05	0
BraA02g28640R_BraA03g28490R	0.000936546	0
BraA03g28450R_BraA09g02880R	0.164795458	0.006212511
BraA03g28420R_BraA09g02910R	0.163982675	0
BraA03g28410R_BraA09g02970R	0	0.188004452
BraA02g28700R_BraA03g28380R	0	0
BraA03g28310R_BraA09g03120R	0.109977513	4.64E-05
BraA03g28300R_BraA09g03150R	0.110671811	0
BraA03g28290R_BraA09g03160R	0	0
BraA03g28280R_BraA09g03180R	0.101312856	0
BraA03g28190R_BraA09g03220R	0.291268942	0
BraA03g28170R_BraA09g03250R	0.08219971	0.585080732
BraA03g28140R_BraA09g03300R	0	0.978888107
BraA03g28130R_BraA09g03330R	0	0
BraA09g25650R_BraA03g27690R	0.584501288	4.79E-05
BraA09g25580R_BraA03g27710R	0	0
BraA09g25200R_BraA03g27980R	0.152429087	0.013791878
BraA09g25140R_BraA03g28010R	0	0
BraA09g24960R_BraA03g28020R	0	4.68E-05
BraA09g24930R_BraA03g28040R	0.099842039	0
BraA09g24680R_BraA03g28060R	0.580563582	0
BraA03g15360R_BraA10g08950R	1.65E-05	0
BraA03g26010R_BraA09g28240R	0	0
BraA03g26240R_BraA09g28660R	0	0.231355417
BraA03g26530R_BraA09g28870R	0	0
BraA03g26590R_BraA09g28110R	0	0
BraA03g26610R_BraA09g28090R	0.022164597	0
BraA03g26800R_BraA09g27650R	0.031673433	0
BraA02g30260R_BraA09g27630R	0.06155559	0
BraA02g30150R_BraA09g27610R	0.096421619	0
BraA03g26870R_BraA09g27550R	0	0.0225206
BraA03g26940R_BraA09g27380R	0	0
BraA02g29960R_BraA09g27210R	0.444164651	0.211726517
BraA03g27100R_BraA09g27140R	0	0
BraA03g27170R_BraA09g26990R	0	0
BraA03g27200R_BraA09g26840R	0	0
BraA02g29680R_BraA09g26570R	0	0
BraA02g29550R_BraA09g26470R	0	0
BraA02g29450R_BraA09g26360R	0	0.043182499
BraA03g27360R_BraA09g26250R	0	0.894406699
BraA03g27410R_BraA09g26160R	0.014628318	0
BraA02g29240R_BraA09g26100R	0	0
BraA02g29210R_BraA09g26080R	0	0
BraA03g27480R_BraA02g29160R	0	0
BraA06g23360R_BraA01g16070R	0.035209541	0
BraA08g07880R_BraA04g09540R	0	0.006211618
BraA08g07910R_BraA04g09490R	0	0
BraA08g07980R_BraA04g09410R	0.179152332	0.569408977
BraA08g10860R_BraA04g08430R	0	0
BraA08g11180R_BraA01g14290R	0	0
BraA05g15710R_BraA01g14260R	0	0
BraA05g15790R_BraA01g14120R	0.560527422	0.808720387
BraA03g45350R_BraA08g11340R	0	0.00010552
BraA03g45360R_BraA01g14010R	0	0
BraA08g11360R_BraA01g13970R	0.019148831	0.048351781
BraA03g45390R_BraA08g11370R	0.000426297	0
BraA08g11380R_BraA01g13880R	0	0
BraA03g45450R_BraA01g13820R	0.126078687	0.950266091
BraA03g45470R_BraA08g11440R	0.039150654	0.726660927
BraA03g45640R_BraA08g11650R	0	0
BraA08g11880R_BraA01g13210R	0	0
BraA08g11960R_BraA01g13120R	0.590622531	0
BraA08g11990R_BraA01g13060R	0.008541544	0.000148488
BraA08g12000R_BraA03g46050R	0.353091778	0
BraA03g46070R_BraA01g13030R	0	0
BraA03g46310R_BraA01g12740R	0	0
BraA08g12120R_BraA01g12690R	0	0
BraA08g12170R_BraA01g12550R	0	0
BraA03g46430R_BraA01g12420R	0.458743816	0
BraA03g46440R_BraA01g12410R	0	0.06105426
BraA08g12270R_BraA01g12380R	0	0
BraA08g12330R_BraA01g12300R	0	0.231400566
BraA08g12610R_BraA01g01920R	0	0
BraA03g46680R_BraA01g01960R	0	0
BraA03g46710R_BraA01g01990R	0	0.843856469
BraA03g46960R_BraA01g02140R	0	0
BraA03g46970R_BraA01g02150R	0.377509388	0
BraA03g46980R_BraA01g02160R	0	0.300340009
BraA03g47000R_BraA01g02240R	0	0
BraA08g12710R_BraA01g02250R	0.000412182	0.270935094
BraA03g47100R_BraA01g02330R	0.397706021	0
BraA03g47110R_BraA01g02340R	0	0
BraA08g12750R_BraA03g47150R	0.342119427	0.816399666
BraA03g47370R_BraA01g02590R	0.285531393	0.9790285
BraA03g47380R_BraA01g02610R	0	0
BraA03g47470R_BraA01g02790R	0	0
BraA03g47560R_BraA01g02920R	0	0
BraA08g13320R_BraA01g02990R	0	0
BraA03g47600R_BraA01g03010R	0.238609367	0.002947257
BraA03g47770R_BraA01g03140R	0	0.082293374
BraA03g47830R_BraA01g03250R	0.206651794	0
BraA08g13600R_BraA01g03330R	0	0
BraA08g13610R_BraA01g03340R	0	0
BraA03g47890R_BraA01g03350R	0	0.000432252
BraA08g13640R_BraA01g03380R	0.105892403	0
BraA08g13650R_BraA01g03410R	0	0
BraA08g13680R_BraA01g03510R	0	0
BraA03g48060R_BraA01g03580R	0.095019835	0.000431585
BraA08g13890R_BraA01g03900R	0	0
BraA08g13910R_BraA01g03910R	0.062616274	0.054026969
BraA03g48130R_BraA01g03930R	0.051173185	0
BraA08g14090R_BraA01g04180R	0	0
BraA03g48360R_BraA01g04230R	0	0
BraA08g14150R_BraA01g04270R	0.239008476	0.364078882
BraA03g48410R_BraA01g04360R	0	0
BraA03g48510R_BraA01g04530R	0.097868354	0.559194167
BraA03g48520R_BraA01g04560R	0	0
BraA08g14680R_BraA01g04600R	0	0
BraA03g48630R_BraA01g04780R	0	0.00023474
BraA08g14510R_BraA03g48650R	0	0
BraA03g48730R_BraA01g04990R	0.853058018	0.21680479
BraA03g48770R_BraA01g05020R	0.056864577	0
BraA08g14460R_BraA01g05030R	0.668007509	0.0001204
BraA08g14440R_BraA01g05110R	0	0
BraA08g14360R_BraA03g48800R	0.001146631	0
BraA03g48980R_BraA01g05400R	0	0.552539605
BraA08g14850R_BraA01g05660R	0.064142729	0
BraA03g49250R_BraA01g05770R	0	0
BraA08g14880R_BraA01g05820R	0	0
BraA03g49290R_BraA01g05860R	0	0.006147279
BraA03g49310R_BraA01g05870R	0	0.922762393
BraA03g49330R_BraA01g05880R	0.033916363	0
BraA08g15080R_BraA01g06130R	0	0.050036818
BraA03g49720R_BraA01g06390R	0	0.003455815
BraA08g15190R_BraA01g06410R	0.412658571	0
BraA08g15270R_BraA01g06550R	0	0
BraA03g49800R_BraA01g06570R	0.055623091	0.012613012
BraA03g50090R_BraA01g06940R	0	0.024420998
BraA03g50230R_BraA01g07090R	0	6.14E-05
BraA03g50390R_BraA01g07380R	0	0.148540988
BraA03g50480R_BraA01g07510R	0	0
BraA03g50540R_BraA01g07560R	0	0
BraA03g50620R_BraA01g07680R	0	0
BraA03g50630R_BraA01g07690R	0	0
BraA03g50660R_BraA01g07720R	0	0.882796636
BraA03g50740R_BraA01g07830R	0.006928458	0.000377065
BraA03g50760R_BraA01g07870R	0	0
BraA03g50890R_BraA01g08110R	0	0
BraA03g50910R_BraA01g08210R	0.00638984	0
BraA03g51010R_BraA01g08330R	0.217305274	0
BraA03g51020R_BraA01g08380R	0.457757755	0.389129129
BraA03g51040R_BraA01g08440R	0	0
BraA03g51050R_BraA01g08450R	0.840896864	0
BraA03g51080R_BraA01g08500R	0	0.004486413
BraA03g51150R_BraA01g08580R	0.009011797	0
BraA03g51170R_BraA01g08640R	0	0
BraA03g51260R_BraA01g08720R	0	0.006777088
BraA03g51430R_BraA01g08930R	0	0.00587799
BraA03g51440R_BraA01g08940R	0.498394589	0
BraA03g51460R_BraA01g08950R	0.950613679	0
BraA08g19960R_BraA01g09060R	0	0
BraA08g19950R_BraA03g51590R	0	0
BraA03g51760R_BraA01g09260R	0.124799103	0
BraA03g51770R_BraA01g09270R	0.005242766	0
BraA03g51800R_BraA01g09320R	0	0.001154869
BraA03g51860R_BraA01g09430R	0	0.018081038
BraA03g51890R_BraA01g09560R	0.001429637	0.001761038
BraA08g19750R_BraA01g09710R	0	0
BraA03g52040R_BraA01g09740R	0	0
BraA03g52150R_BraA01g09940R	0.334277503	0.004487698
BraA03g52160R_BraA01g09950R	0.658792604	0
BraA03g52190R_BraA01g09990R	0.000397004	0
BraA03g52210R_BraA01g10030R	0	0.717179453
BraA03g52230R_BraA01g10070R	0	3.20E-05
BraA03g52300R_BraA01g10240R	0	0
BraA08g19650R_BraA03g52350R	0.009566076	0
BraA03g52330R_BraA01g10340R	0	0.005263448
BraA08g19620R_BraA01g10370R	0	0
BraA08g19460R_BraA03g52490R	0	0.014391917
BraA03g52500R_BraA01g10630R	0	0
BraA03g52650R_BraA01g10910R	0	0.000119936
BraA03g52670R_BraA01g10980R	0.001100878	0
BraA03g52740R_BraA01g11120R	0.298270958	0.001115456
BraA03g52750R_BraA01g11190R	0.361872376	0.010332872
BraA03g52780R_BraA01g11200R	0	0
BraA08g19280R_BraA03g52790R	0.028121772	0
BraA03g52850R_BraA01g11340R	0	0.123689372
BraA03g52900R_BraA01g11420R	0	0.000162509
BraA08g19240R_BraA01g11460R	0	0
BraA08g19170R_BraA01g11540R	0	0
BraA03g53090R_BraA01g11620R	0.046744165	0
BraA03g53110R_BraA01g11650R	0.374929548	0.109527874
BraA03g53230R_BraA01g11750R	0	0
BraA03g53260R_BraA01g11790R	0.006764691	0.033379008
BraA08g19070R_BraA03g53270R	0.000845154	0.990984852
BraA08g19020R_BraA03g53320R	0.301402437	0
BraA08g19010R_BraA01g11920R	1.67E-05	0
BraA03g53460R_BraA01g01730R	0	0
BraA03g53610R_BraA01g01600R	0.001440736	0.003402803
BraA08g18780R_BraA03g53670R	0.052033478	0
BraA03g53720R_BraA01g01410R	0.002593624	0.89240235
BraA03g53750R_BraA01g01380R	0.079500285	0
BraA03g53770R_BraA01g01360R	0	6.13E-05
BraA08g18610R_BraA01g01210R	0.000411483	0
BraA03g53990R_BraA01g01050R	0	0
BraA08g18490R_BraA03g54230R	0	0.68214385
BraA08g18320R_BraA03g54530R	0.617511085	0
BraA08g18310R_BraA03g54550R	0	0
BraA08g18250R_BraA03g54650R	0	0.792294818
BraA08g18220R_BraA03g54740R	0.005925094	0.0062081
BraA08g18150R_BraA03g54970R	0	0
BraA08g18080R_BraA03g55110R	0	0.002284799
BraA08g17970R_BraA03g55310R	0.427892605	0
BraA08g17930R_BraA03g55450R	0	0
BraA08g17890R_BraA03g55490R	0.124831662	0
BraA08g17880R_BraA03g55500R	0.001087904	0.015161177
BraA08g17850R_BraA03g55530R	0	0
BraA08g17770R_BraA03g55660R	0.368337826	0.109206421
BraA08g17580R_BraA03g55750R	0.027948861	0.001641573
BraA08g17520R_BraA03g55850R	0	0.003365216
BraA08g17420R_BraA03g55920R	0.009531844	0
BraA08g17390R_BraA03g55960R	0	0
BraA08g17310R_BraA03g56060R	0.599250468	0.112819632
BraA08g17290R_BraA03g56080R	0	0
BraA08g17200R_BraA03g56230R	0.36747236	0
BraA08g17080R_BraA03g56410R	0	0
BraA08g17010R_BraA03g56530R	0.839540402	0
BraA08g16820R_BraA03g56630R	0	0
BraA08g16810R_BraA03g56640R	0.031236209	0
BraA08g16800R_BraA03g56650R	0.009152705	0
BraA08g16780R_BraA03g56670R	0.001191138	0
BraA08g16590R_BraA03g57050R	0.770868723	4.69E-05
BraA08g16470R_BraA03g57250R	0	0
BraA08g16350R_BraA03g57520R	0	0
BraA08g16290R_BraA03g57600R	0.201541829	0
BraA08g16270R_BraA03g57620R	0	0
BraA08g16260R_BraA03g57630R	0	0
BraA08g15920R_BraA03g58040R	0	0
BraA08g15860R_BraA03g58090R	0.035385739	0.05567755
BraA08g15850R_BraA03g58100R	0.226052152	0.733910242
BraA08g15840R_BraA03g58110R	0.55573411	0
BraA08g15800R_BraA03g58150R	0	0.633771929
BraA08g15780R_BraA03g58160R	0	0
BraA08g15770R_BraA03g58180R	0.040103283	0.926496478
BraA08g15560R_BraA03g58390R	0.000304	0
BraA08g15530R_BraA03g58410R	0.415053411	0
BraA08g15520R_BraA03g58420R	0.004813118	0
BraA03g58620R_BraA08g20260R	0.541209029	0.876077873
BraA03g59020R_BraA08g20530R	0.38066746	0.980262469
BraA03g59210R_BraA08g20630R	0	0
BraA03g59530R_BraA08g20870R	0	0
BraA03g60020R_BraA08g21130R	0.252506791	0.039764056
BraA03g60030R_BraA08g21140R	0	0
BraA03g60110R_BraA08g21170R	0.000412042	0
BraA03g60130R_BraA08g21180R	0	4.73E-05
BraA03g60270R_BraA08g21250R	0	0
BraA06g42580R_BraA08g22370R	0.001560787	0.052339242
BraA06g42570R_BraA08g22360R	0	0.285360833
BraA06g42300R_BraA08g22070R	0	0.625934169
BraA06g42290R_BraA08g22050R	0	0
BraA06g42280R_BraA08g22010R	0	0
BraA06g42270R_BraA08g22000R	0.000411623	0
BraA03g60470R_BraA08g21540R	0	0.03744338
BraA02g01290R_BraA10g31900R	0	0.723121972
BraA03g01360R_BraA10g31890R	0	0
BraA05g18130R_BraA08g03540R	0	0
BraA02g01450R_BraA10g31760R	0.000411762	0
BraA03g01550R_BraA10g31620R	0.080585089	0
BraA03g01620R_BraA02g01530R	0.006667016	0.844620612
BraA03g01640R_BraA10g31440R	0.069110848	0
BraA03g01650R_BraA10g31430R	0.000113479	0
BraA02g01610R_BraA10g31370R	0	0
BraA02g01620R_BraA10g31360R	0.007212222	0.806431226
BraA03g01740R_BraA10g31340R	0.196443043	0.009711804
BraA02g01630R_BraA10g31290R	0	0.03376873
BraA02g01670R_BraA10g31240R	0.044693401	0.000105623
BraA03g01790R_BraA10g31200R	0.750772867	0
BraA02g01690R_BraA10g31190R	0	0.00016287
BraA02g01750R_BraA10g31110R	0	0
BraA03g01860R_BraA02g01770R	0.597271546	0
BraA03g01910R_BraA02g01820R	0.29142114	0
BraA02g01830R_BraA10g31020R	0	0
BraA03g01920R_BraA10g31010R	0	0.465243902
BraA03g01940R_BraA02g01850R	0	0
BraA03g01950R_BraA10g30960R	0.206763288	0.76963727
BraA02g01870R_BraA10g30940R	0.055215991	0
BraA02g01940R_BraA10g30880R	0	0
BraA03g02180R_BraA10g30720R	0	0
BraA03g02190R_BraA10g30700R	0.289283077	0
BraA03g02260R_BraA10g30610R	0.288217361	0.038907132
BraA03g02280R_BraA02g02120R	0	0
BraA03g02290R_BraA10g30600R	0	0
BraA03g02390R_BraA10g30390R	0	0
BraA03g02430R_BraA10g30340R	0	0.076055067
BraA02g02270R_BraA10g30310R	0.03323217	0.153702587
BraA03g02450R_BraA10g30240R	0	0.033253046
BraA03g02520R_BraA10g30100R	0	0
BraA03g02550R_BraA10g30050R	0	0.087044832
BraA02g02400R_BraA10g30010R	0	3.20E-05
BraA02g02410R_BraA10g30000R	0	0
BraA02g02420R_BraA10g29970R	0.157986888	0
BraA03g02580R_BraA02g02430R	0	0
BraA02g02500R_BraA10g29860R	0	0.002474162
BraA02g02510R_BraA10g29750R	0.069795329	0
BraA03g02770R_BraA02g02530R	0.063562929	0
BraA03g02800R_BraA10g29590R	0	0.018542704
BraA03g02930R_BraA02g02610R	1.65E-05	0
BraA03g03030R_BraA02g02770R	0.049146689	0
BraA03g03050R_BraA10g29180R	0.001994724	0
BraA03g03070R_BraA10g29120R	0	0
BraA03g03110R_BraA10g29040R	0.06181174	0
BraA03g03220R_BraA02g02910R	0.000224539	0
BraA02g02970R_BraA10g28640R	0	0.036462229
BraA02g02980R_BraA10g28600R	0	0
BraA03g03360R_BraA10g28520R	0.126842343	0.546115083
BraA03g03370R_BraA10g28500R	0	0.551530964
BraA03g03380R_BraA10g28480R	0	0
BraA03g03400R_BraA10g28470R	0.038575828	0
BraA02g03040R_BraA10g28400R	0	0
BraA03g03670R_BraA10g27540R	0	0.036098166
BraA03g03690R_BraA10g27580R	0.169820777	0
BraA03g03790R_BraA10g27820R	0	0
BraA03g03810R_BraA02g03340R	0.605259761	0.000176555
BraA03g03850R_BraA10g27920R	0	0
BraA02g03470R_BraA10g28010R	0.006889174	0
BraA03g04140R_BraA02g03560R	0	0
BraA02g03640R_BraA10g27350R	0	0
BraA03g04170R_BraA02g03650R	0	0
BraA03g04180R_BraA10g27320R	0	0
BraA03g04200R_BraA10g27310R	0.226863608	0
BraA03g04210R_BraA02g03670R	0	0
BraA03g04220R_BraA10g27290R	0.005088805	0
BraA03g04300R_BraA02g03720R	0	0
BraA03g04420R_BraA02g03800R	0.001043714	0.044792273
BraA03g04440R_BraA10g27130R	0	0
BraA03g04580R_BraA10g26970R	0	0
BraA03g04600R_BraA10g26950R	0	0
BraA03g04610R_BraA02g03920R	0	0
BraA03g04630R_BraA10g26840R	0	0
BraA02g03990R_BraA10g26810R	0.000335655	4.70E-05
BraA02g04030R_BraA10g26710R	0	0
BraA03g04720R_BraA02g04090R	0	0
BraA03g04790R_BraA10g26540R	0.410991767	0.123627155
BraA03g04820R_BraA10g26500R	0	0
BraA02g04250R_BraA10g26480R	0	0
BraA02g04290R_BraA10g26430R	0	0.000162149
BraA03g04900R_BraA10g26360R	0	0.488438094
BraA02g04330R_BraA10g26350R	0.255641507	0
BraA03g04980R_BraA02g04420R	0.0538134	0
BraA02g04480R_BraA10g26130R	0	0.005561229
BraA03g05030R_BraA10g26090R	0.000397545	0
BraA03g05080R_BraA02g04530R	0	0
BraA03g05110R_BraA10g25950R	0	0.001141977
BraA03g05160R_BraA10g25940R	0	0
BraA03g05190R_BraA02g04590R	0	0.045505089
BraA03g05340R_BraA10g25640R	0	0
BraA03g05350R_BraA02g04770R	0	0
BraA03g05360R_BraA02g04820R	0.03782875	0.019233507
BraA02g04870R_BraA10g25490R	0	0.000653102
BraA02g04890R_BraA10g25460R	0.038233415	0.000474305
BraA03g05450R_BraA10g25370R	0	0
BraA03g05480R_BraA10g25190R	0.025804028	0
BraA03g05520R_BraA02g05050R	0.062921925	0
BraA02g05100R_BraA10g25100R	0	0
BraA02g05130R_BraA10g25070R	0	0
BraA03g05560R_BraA02g05140R	0	0
BraA03g05600R_BraA10g25020R	0.001074152	0.000390596
BraA02g05150R_BraA10g25010R	0.013130694	0
BraA03g05640R_BraA10g24990R	0	0
BraA03g05660R_BraA02g05200R	0.012689238	0
BraA03g05680R_BraA02g05240R	0	0.460302077
BraA03g05700R_BraA10g24930R	0	0
BraA03g05710R_BraA10g24910R	0	0
BraA03g05760R_BraA10g24860R	0	0.002110655
BraA02g05280R_BraA10g24850R	0	0
BraA03g05810R_BraA10g24780R	0	0
BraA02g05410R_BraA10g24730R	0.016264276	0.689574482
BraA03g05910R_BraA10g24680R	0	0.27811505
BraA03g05950R_BraA02g05450R	0	0
BraA03g06000R_BraA10g24550R	0	0
BraA03g06020R_BraA10g24510R	0	0
BraA03g06070R_BraA10g24440R	0	0.09809596
BraA02g05530R_BraA10g24410R	0.056887445	0.095620778
BraA02g05570R_BraA10g24360R	0	0
BraA02g05620R_BraA10g24270R	0	0
BraA03g06160R_BraA02g05640R	0	0
BraA02g05650R_BraA10g24240R	0.000426152	0.013642646
BraA02g05660R_BraA10g24230R	0.059414747	0
BraA03g06200R_BraA10g24210R	0	0
BraA03g06210R_BraA10g24200R	0.843608009	1.61E-05
BraA02g05680R_BraA10g24180R	0	0.025477193
BraA02g05720R_BraA10g24130R	0	0.000306075
BraA03g06330R_BraA10g24030R	0	0.431565279
BraA03g06410R_BraA10g23920R	0	0
BraA03g06420R_BraA02g05940R	0	0
BraA02g05960R_BraA10g23860R	0	0
BraA02g06020R_BraA10g23790R	0.00229178	0
BraA02g06030R_BraA10g23780R	0	0
BraA03g06490R_BraA02g06070R	0	4.74E-05
BraA02g06110R_BraA10g23710R	0	0
BraA03g06530R_BraA10g23670R	0	0
BraA03g06630R_BraA10g23570R	0	0
BraA03g06760R_BraA10g23460R	0.014983449	0.777449916
BraA03g06800R_BraA10g23430R	0	0
BraA02g06310R_BraA10g23400R	0	0
BraA03g06840R_BraA10g23390R	0	0
BraA02g06370R_BraA10g23320R	0.185407814	0
BraA03g07010R_BraA10g23220R	0.444050989	0.30927429
BraA02g06610R_BraA10g23120R	0	0
BraA03g07070R_BraA10g23070R	0	0
BraA03g07080R_BraA10g23060R	0	0
BraA03g07110R_BraA02g06690R	0	0
BraA03g07120R_BraA10g23010R	0	0
BraA02g06710R_BraA10g22980R	0	0.596430174
BraA03g07150R_BraA02g06780R	0.175990631	0.000612934
BraA03g07160R_BraA10g22970R	0.000176667	0.517212268
BraA02g06810R_BraA10g22940R	0	0
BraA03g07270R_BraA02g06940R	0	0
BraA03g07280R_BraA10g22720R	0.239004191	0
BraA03g07300R_BraA10g22700R	0.41999985	0
BraA03g07410R_BraA10g22540R	0.646295653	0
BraA02g07050R_BraA10g22530R	0	0.005018059
BraA02g07130R_BraA10g22420R	1.66E-05	0
BraA03g07530R_BraA10g22380R	0	0
BraA03g07540R_BraA02g07180R	0.000144945	0
BraA03g07570R_BraA10g22320R	0.741537762	0.000305502
BraA02g07260R_BraA10g22260R	0	0.102582354
BraA03g07640R_BraA10g22190R	0.005758567	0.029356344
BraA03g07660R_BraA02g07320R	0.007954109	0
BraA03g07700R_BraA10g22020R	0	0
BraA03g07720R_BraA10g22000R	0.007768511	0.71180486
BraA02g07440R_BraA10g21920R	0	0
BraA03g07780R_BraA10g21900R	0	0
BraA03g07830R_BraA02g07470R	0	0
BraA02g07600R_BraA10g21750R	0	0.000445834
BraA02g07610R_BraA10g21740R	0	0.00012009
BraA02g07630R_BraA10g21730R	0.000208644	0
BraA02g07640R_BraA10g21710R	0.855972199	0
BraA03g07960R_BraA10g21660R	0.045636008	0
BraA03g07990R_BraA10g21610R	0	0
BraA03g08000R_BraA10g21580R	0.07052353	0
BraA03g08090R_BraA10g21470R	0.923425481	0
BraA02g08080R_BraA10g21120R	0	0.003246404
BraA03g08420R_BraA10g21050R	0	4.74E-05
BraA02g08220R_BraA10g20960R	0.499787807	0.088241656
BraA03g08490R_BraA10g20910R	0.218669178	0
BraA03g08550R_BraA10g20820R	0	4.72E-05
BraA03g08560R_BraA10g20800R	0	0
BraA03g08630R_BraA10g20670R	0.08869962	0
BraA03g08660R_BraA10g20600R	0	0
BraA03g08760R_BraA10g20460R	0.273858184	0
BraA03g08830R_BraA10g20400R	0.431006679	0
BraA03g08860R_BraA02g08710R	0.024422054	0.391964335
BraA03g08930R_BraA02g08780R	0.017245857	0.467384598
BraA03g08940R_BraA02g08790R	0	0.891266643
BraA03g08960R_BraA10g20250R	0.197828018	0
BraA03g08980R_BraA10g20200R	0.782813739	0
BraA03g09080R_BraA10g20120R	0	0
BraA02g08850R_BraA10g20090R	0.061572477	0
BraA03g09200R_BraA10g19950R	0.070732269	0.122367933
BraA03g09210R_BraA10g19930R	0	0.070150173
BraA02g08910R_BraA10g19910R	0	0.038293639
BraA03g09240R_BraA10g19830R	0.001044063	0
BraA03g09260R_BraA10g19800R	0.136638551	0.431064709
BraA02g09030R_BraA10g19760R	0.347752824	0.067101573
BraA02g09040R_BraA10g19750R	0.418920327	0
BraA03g09310R_BraA10g19700R	0	0
BraA02g09050R_BraA10g19660R	0	0
BraA02g09060R_BraA10g19650R	0.58716297	0.000106069
BraA02g09070R_BraA10g19590R	0	0.279386755
BraA02g09080R_BraA10g19540R	0.003788475	0
BraA02g09160R_BraA10g19510R	0	0
BraA02g09200R_BraA10g19480R	0.432871385	0
[truncated: 2,665 more rows]
