# Supplementary material for: Expansion of the circadian transcriptome in Brassica rapa and genome-wide diversification of paralog expression patterns
Source: eLife. 2020 Sep 30;9:e58993. doi: 10.7554/eLife.58993 (PMC7655105; doi:10.7554/eLife.58993)
Supplement: Supplementary file 7. — Gene expression data from Greenham et al., 2017 were examined. Mild drought was imposed and compared to well-watered samples. DiPALM was used to identify differential patterning and differential median expression of genes in response to drought. This dataset reports these results. Column 1 are gene accessions, Column 2 are adjusted p-values for differential patterning, and Column 3 are adjusted p-values for differential median expression. [file elife-58993-supp7.csv.zip]

Archive with 1 entries (1 files):
- SupplementaryFile7.csv
