# Supplementary material for: Expansion of the circadian transcriptome in Brassica rapa and genome-wide diversification of paralog expression patterns
Source: eLife. 2020 Sep 30;9:e58993. doi: 10.7554/eLife.58993 (PMC7655105; doi:10.7554/eLife.58993)
Supplement: Supplementary file 7. — Gene expression data from Greenham et al., 2017 were examined. Mild drought was imposed and compared to well-watered samples. DiPALM was used to identify differential patterning and differential median expression of genes in response to drought. This dataset reports these results. Column 1 are gene accessions, Column 2 are adjusted p-values for differential patterning, and Column 3 are adjusted p-values for differential median expression. [file elife-58993-supp7.csv.zip › SupplementaryFile7.csv]

	Drought_PatternChange_Pvalue	Drought_ExpressionChange_Pvalue
BraA01g01010R	0.016285614	0.795133141
BraA01g01020R	0	0.912073909
BraA01g01030R	0.997357879	0.25543956
BraA01g01050R	0.04197072	0.98708102
BraA01g01070R	0.242085233	0.372536259
BraA01g01100R	0.51510887	0.778373471
BraA01g01120R	0.310054071	0.794550074
BraA01g01130R	0.171053229	0.894351784
BraA01g01140R	0.409171104	0.324463257
BraA01g01150R	0.314350691	0.629464715
BraA01g01170R	0.015200342	0.75711387
BraA01g01180R	0.009239644	0.76884024
BraA01g01200R	0.120846272	0.857392946
BraA01g01210R	0.286050057	0.981433515
BraA01g01220R	0.050635807	0.083933801
BraA01g01240R	0	0.948464866
BraA01g01300R	0.011303313	0.477779519
BraA01g01310R	0.233191636	0.689704232
BraA01g01320R	0	0.796105809
BraA01g01330R	0.007328346	0.492785337
BraA01g01340R	0.826979704	0.574505967
BraA01g01360R	0.710068874	0.795870946
BraA01g01380R	0.276225566	0.764954572
BraA01g01410R	0.488964083	0.94838453
BraA01g01420R	0.392478232	0.660395896
BraA01g01450R	0.498001126	0.740353388
BraA01g01460R	0.06827228	0.991769623
BraA01g01470R	0	0.807654396
BraA01g01480R	0.625150094	0.818755121
BraA01g01490R	0.00156532	0.679218324
BraA01g01530R	0.663845221	0.982425583
BraA01g01540R	0.533101874	0.823756046
BraA01g01550R	0.69426978	0.587555181
BraA01g01580R	0.552136759	0.886806472
BraA01g01590R	0.920377192	0.767211469
BraA01g01600R	0.249380735	0.652686222
BraA01g01610R	0	0.736807384
BraA01g01630R	0.080878747	0.881490737
BraA01g01640R	0.819528375	0.967893939
BraA01g01650R	0.14642582	0.808846831
BraA01g01670R	0	0.785066083
BraA01g01700R	0.06756508	0.572211636
BraA01g01720R	0	0.883269406
BraA01g01730R	0.230084151	1.004380382
BraA01g01750R	0.030357276	0.979549316
BraA01g01770R	0	0.929390988
BraA01g01820R	0	0.966450334
BraA01g01830R	0	0.881665812
BraA01g01850R	0.90308185	0.659045902
BraA01g01860R	0.779127374	0.983819092
BraA01g01870R	0.766667087	0.970660643
BraA01g01880R	0.212149174	0.770510157
BraA01g01920R	0.715724619	0.958998771
BraA01g01930R	0.133568335	0.008466722
BraA01g01940R	0.483303298	0.858048192
BraA01g01960R	0.347284361	0.857210547
BraA01g01970R	0.259831178	0.896290318
BraA01g01980R	0.320019219	0.913964028
BraA01g01990R	0.493778746	0.93546047
BraA01g02000R	0.186465686	0.69104082
BraA01g02050R	0.027570087	0.993200473
BraA01g02060R	0.606558718	0.420536307
BraA01g02070R	0.53364826	0.953232784
BraA01g02110R	0.061009219	0
BraA01g02120R	0.214643911	0.879311414
BraA01g02140R	0.939087315	0.042863121
BraA01g02150R	0.054309657	0.996132662
BraA01g02160R	0.68033388	0.508786976
BraA01g02210R	0.410631638	0.808014154
BraA01g02230R	0.992944483	0.986300972
BraA01g02240R	0.025388839	0.816985233
BraA01g02250R	0.628308528	0.787402015
BraA01g02260R	0.604375074	0.738666418
BraA01g02280R	0.008565581	0.901010101
BraA01g02290R	0.104582612	1.001133319
BraA01g02300R	0.347464145	0.790754247
BraA01g02320R	0.414285388	0.787458213
BraA01g02330R	0.665546146	0.568403524
BraA01g02340R	0.539290971	0.882294697
BraA01g02350R	0.14384453	0.946593018
BraA01g02360R	0.686294553	0.298274889
BraA01g02370R	0.356542125	0.019585588
BraA01g02380R	0.568327309	0.980191751
BraA01g02390R	0.617052745	0.99172881
BraA01g02440R	0.039751083	0.373553594
BraA01g02450R	0.681944888	0.800551238
BraA01g02490R	0.821417465	0.876856045
BraA01g02550R	0.010549745	0.716582626
BraA01g02560R	0.902391998	0.919493156
BraA01g02570R	0.455347059	0.826568653
BraA01g02580R	0.600882424	0.78561252
BraA01g02590R	0.47195093	0.903542665
BraA01g02610R	0.001996707	0.948886085
BraA01g02620R	0.951430153	0.956432555
BraA01g02660R	0.218375367	0.927966798
BraA01g02680R	0	0.054606354
BraA01g02690R	0.247345373	0.887512013
BraA01g02700R	0.614079443	0.440213402
BraA01g02710R	0.175770278	0.753979903
BraA01g02720R	0.388963986	0.810255538
BraA01g02730R	0	0.176037119
BraA01g02750R	0.023249926	0.628795698
BraA01g02780R	0.111831001	0.158134551
BraA01g02790R	0	0.11519314
BraA01g02840R	0.00010619	0.851214041
BraA01g02850R	0.088661114	0.814209522
BraA01g02860R	0.250482979	0.055669554
BraA01g02870R	0.172275206	1.004760854
BraA01g02880R	0.848879978	0.856201503
BraA01g02920R	0.667821033	0.846927194
BraA01g02930R	0.785123245	0.514255822
BraA01g02960R	0.316451905	0.041607175
BraA01g02970R	0.784490817	0.338474075
BraA01g02990R	0.980148175	0.874359641
BraA01g03000R	0.528698376	0.979081144
BraA01g03010R	0.222436769	0.811892468
BraA01g03020R	0.800508546	0.402256345
BraA01g03030R	0.239043734	0.34322011
BraA01g03070R	0.702074641	0.378492269
BraA01g03080R	0.00389823	0.818217201
BraA01g03100R	0.476346998	0.8352722
BraA01g03110R	0.03607058	1.005419554
BraA01g03120R	0.08257299	1.001321473
BraA01g03130R	0.623536316	0.607373189
BraA01g03140R	0.186727924	0.909752881
BraA01g03160R	0.320023607	0.912422864
BraA01g03170R	0	0.930498835
BraA01g03190R	0.068401477	0.998690678
BraA01g03210R	0.718999755	1.004168119
BraA01g03220R	0.609573445	0.889856998
BraA01g03230R	0.042685595	0.483507043
BraA01g03250R	0.534517825	0.641806306
BraA01g03280R	0.011680613	0.42109842
BraA01g03290R	0.01101017	0.783522828
BraA01g03300R	0.490042695	1.002425284
BraA01g03310R	0.31432641	1.001120599
BraA01g03320R	0.515583863	0.985740124
BraA01g03330R	0.362091979	0.594674705
BraA01g03340R	0.95126841	0.260418001
BraA01g03350R	0.405986837	0.757076372
BraA01g03360R	0.082298049	0.966486558
BraA01g03370R	0.207260807	0.931078475
BraA01g03380R	0.976261657	0.979422832
BraA01g03410R	0.025720941	0.982446199
BraA01g03430R	0.486410299	0.93898663
BraA01g03450R	0.471993308	0.84895784
BraA01g03480R	0.133048668	0.952004139
BraA01g03500R	0.240116392	0.628510929
BraA01g03510R	0.343041514	0.95497144
BraA01g03520R	0.275920514	0.884233464
BraA01g03550R	0.933218534	0.856631356
BraA01g03570R	0.671862326	0.974307037
BraA01g03580R	0.018281414	0.651484959
BraA01g03590R	0.188004808	0.976410129
BraA01g03600R	0.00274208	0.838936779
BraA01g03670R	0.622393569	0.784716005
BraA01g03680R	0.231365574	0.625092257
BraA01g03690R	0.26297635	0.957294935
BraA01g03700R	0.267815537	0.967465217
BraA01g03740R	0.220580768	0.290803231
BraA01g03750R	0.142929473	0.62887811
BraA01g03780R	0.070496548	0.95324496
BraA01g03810R	0	0.698388951
BraA01g03820R	0.039688669	0.912180559
BraA01g03880R	0.009864776	0.582404072
BraA01g03890R	0.345639177	0.937415035
BraA01g03900R	0.198168383	0.771606945
BraA01g03910R	0	0.84208413
BraA01g03920R	0.241550206	0.221298348
BraA01g03930R	0.485745818	0.786966431
BraA01g03940R	0.111179527	0.768971631
BraA01g03990R	0.190009929	0.990290555
BraA01g04000R	0.595911928	0.732395698
BraA01g04050R	0.505123715	0.733720494
BraA01g04060R	0.000210553	0.677704081
BraA01g04100R	0.643837215	0.898005189
BraA01g04110R	0.026960989	0.858972656
BraA01g04120R	0.022837018	0.818605383
BraA01g04130R	0.008824091	0.988208834
BraA01g04150R	0.000392321	0.594321209
BraA01g04180R	0.460100579	0.994230625
BraA01g04190R	0	1.001204175
BraA01g04230R	0.367293768	0.875584865
BraA01g04250R	0.373498485	0.027298399
BraA01g04260R	0.26085745	0.593951957
BraA01g04270R	0.216283571	0.516101341
BraA01g04290R	0.509208489	0.795019801
BraA01g04320R	0.515615613	0.65090172
BraA01g04330R	0.782367575	0.987304455
BraA01g04350R	0.07509495	0.68113182
BraA01g04360R	0.748728042	0.999411999
BraA01g04370R	0.873017348	0.919169848
BraA01g04380R	0.65602339	0.910301983
BraA01g04410R	0.346334785	1.001455047
BraA01g04420R	0.326025754	0.950090886
BraA01g04430R	0.673513292	0.766016294
BraA01g04450R	0.116488748	0.89868528
BraA01g04470R	0.525301037	0.901870209
BraA01g04500R	0.2143892	0.047553701
BraA01g04510R	0.298131155	0.167111075
BraA01g04520R	0.227860196	0.642365672
BraA01g04530R	0.564624527	0.948063831
BraA01g04550R	0.959021994	0.973384375
BraA01g04560R	0.007993982	0.087885834
BraA01g04570R	0.576818929	0.767211057
BraA01g04600R	0.35169768	0.918829975
BraA01g04710R	0.217440521	0.74133521
BraA01g04730R	0.216272885	0.93895725
BraA01g04740R	0.610949416	0.994856864
BraA01g04760R	0.181953723	0.98714734
BraA01g04770R	0.682731629	0.932302573
BraA01g04780R	0	0.683886062
BraA01g04790R	0.019743597	0.863088056
BraA01g04800R	0.002622513	0.845770961
BraA01g04810R	0.441743316	0.629434174
BraA01g04840R	0.523574978	0.746037749
BraA01g04850R	0.903122494	0.778380192
BraA01g04900R	0.160850835	0.970198998
BraA01g04910R	0.138343851	0.975189861
BraA01g04960R	0.195240446	0.476165843
BraA01g04970R	0	0.972488092
BraA01g04990R	0.005230465	0.447652343
BraA01g05000R	0.136559972	0.557433068
BraA01g05020R	0.19139789	0.460729176
BraA01g05030R	0.497937086	0.929697773
BraA01g05040R	0.344856766	0.974735386
BraA01g05060R	0	0.940996824
BraA01g05070R	0	0.544465629
BraA01g05080R	0.085508748	1.001239619
BraA01g05110R	0.043839074	0.9767717
BraA01g05120R	0.551005878	0.818858915
BraA01g05140R	0.856837094	0.778882787
BraA01g05150R	0.057500789	0.629758685
BraA01g05190R	0.027603438	0.990939862
BraA01g05220R	0.145945298	0.253622554
BraA01g05240R	0.076503407	0.544306623
BraA01g05250R	0.902472027	0.966155829
BraA01g05260R	0.022731546	0.60011654
BraA01g05340R	0.247127158	0.028748233
BraA01g05360R	0.168483415	0.856992008
BraA01g05370R	0.086323492	0.017593693
BraA01g05380R	0.058501371	0.606961611
BraA01g05390R	0.001521035	0.178818635
BraA01g05400R	0.210992392	0.937600908
BraA01g05410R	0.45695638	0.934385748
BraA01g05430R	0.121065307	1.004589494
BraA01g05440R	0.068888684	0.743422902
BraA01g05460R	0	1
BraA01g05490R	0.607039307	0.879094291
BraA01g05530R	0.659712229	0.908985911
BraA01g05540R	0.39299055	0.990838104
BraA01g05560R	0.037310004	0.953236399
BraA01g05570R	0.975210439	0.855639086
BraA01g05580R	0.595961418	0.890706436
BraA01g05590R	0.607449763	0.225105608
BraA01g05660R	0.038534033	0.896523187
BraA01g05690R	0.583332294	0.510352277
BraA01g05700R	0.023259752	0.795124583
BraA01g05710R	0.089536056	0.405983471
BraA01g05770R	0.406041617	0.85673411
BraA01g05780R	0.027770575	0.105294435
BraA01g05800R	0	0.967748185
BraA01g05820R	0.232046515	0.785891089
BraA01g05830R	0.28609522	0.638596122
BraA01g05850R	0.722617061	0.766900576
BraA01g05860R	0.380399206	0.091311804
BraA01g05870R	0.370755941	0.914008976
BraA01g05880R	0.044908818	0.796027506
BraA01g05890R	0.16676519	0.628929192
BraA01g05900R	0	0.939626398
BraA01g05920R	0.081678004	0.906685158
BraA01g05930R	0.001994566	0.896476748
BraA01g05960R	0.468476154	0.98867203
BraA01g05970R	0.904781554	0.809082787
BraA01g06030R	0.571240724	0.718845751
BraA01g06040R	0.000107318	0.998719217
BraA01g06060R	0.530727266	0.788312775
BraA01g06080R	0.266796382	0.851278631
BraA01g06090R	0.846574367	0.619324554
BraA01g06110R	0.375648079	0.687334651
BraA01g06130R	0.18069075	0.324342817
BraA01g06150R	0	0.919364081
BraA01g06160R	0.239392229	0.923737891
BraA01g06170R	0.19721499	0.291523037
BraA01g06180R	0.130922984	0.587494357
BraA01g06240R	0.459866144	1.00161644
BraA01g06270R	0.622568265	0.804816337
BraA01g06280R	0.522872684	0.402298787
BraA01g06300R	0.391399157	0.751724269
BraA01g06330R	0.557684664	0.995146952
BraA01g06350R	0.066231628	0.845392845
BraA01g06360R	0.671870414	0.785066532
BraA01g06390R	0.862778536	0.850094098
BraA01g06400R	0.473377588	1.000959009
BraA01g06410R	0.839464084	0.378546768
BraA01g06430R	0.103703734	0.833653238
BraA01g06440R	0.606579105	0.043094663
BraA01g06450R	0.677419893	0.507818666
BraA01g06470R	0.218510429	0.863432599
BraA01g06480R	0.285363135	0.975599148
BraA01g06550R	0.22825477	0.662949928
BraA01g06560R	0.571286916	0.584531558
BraA01g06570R	0.265167679	0.628705785
BraA01g06580R	0.609004596	0.008043253
BraA01g06590R	0.326437512	0.166983874
BraA01g06600R	0.374076466	0.488330698
BraA01g06610R	0.697184454	0.030068159
BraA01g06620R	0.229548642	0.98361893
BraA01g06640R	0	0.514288558
BraA01g06650R	0	0.823053463
BraA01g06660R	0.00198746	0.953248668
BraA01g06670R	0.001836889	0.314036625
BraA01g06730R	0.027147445	0.729841174
BraA01g06740R	0.374991019	0.813196346
BraA01g06800R	0.002477975	1.004369813
BraA01g06820R	0.068227645	0.948427683
BraA01g06830R	0.014945184	0.994461695
BraA01g06860R	0.647274792	0.818649316
BraA01g06930R	0.00800043	0.973147291
BraA01g06940R	0.259061517	0.749200087
BraA01g06970R	0.567636934	0.292877454
BraA01g07060R	0.039674086	0.996042956
BraA01g07070R	0.230277371	0.845125683
BraA01g07080R	0.075059079	0.742206359
BraA01g07090R	0.548042453	0.815991009
BraA01g07220R	0.43807248	0.101518146
BraA01g07230R	0.317639417	0.993333401
BraA01g07310R	0.905087951	0.828714324
BraA01g07320R	0.174648197	0.808060514
BraA01g07330R	0.641512739	0.843546811
BraA01g07340R	0.350160385	0.348280482
BraA01g07350R	0.003892186	1.005353311
BraA01g07360R	0.474585417	0.68678552
BraA01g07370R	0.783801674	0.995104116
BraA01g07380R	0.047006018	0.624592655
BraA01g07390R	0.040486914	0.882264213
BraA01g07410R	0.01737152	0.603978791
BraA01g07420R	0.271230859	0.535552757
BraA01g07430R	0.001646124	0.818652075
BraA01g07460R	0.017308977	0.526050086
BraA01g07500R	0.103502555	0.979738499
BraA01g07510R	0	0.611832229
BraA01g07520R	0.456734068	0.84887097
BraA01g07540R	0.156901182	0.172618628
BraA01g07550R	0	1.002603475
BraA01g07560R	0.495376497	0.975317477
BraA01g07570R	0.497855043	0.981347929
BraA01g07580R	0.649131529	0.999365717
BraA01g07590R	0	0
BraA01g07600R	0.695858798	0.750992308
BraA01g07610R	0.058150582	0.612733819
BraA01g07620R	0.216840795	0.962731281
BraA01g07630R	0.118509056	0.879621679
BraA01g07650R	0.378987517	0.691005672
BraA01g07660R	0.165159867	0.665473036
BraA01g07670R	0.279186488	0.241911533
BraA01g07680R	0.471521644	0.999420764
BraA01g07690R	0.030580736	0.91623039
BraA01g07720R	0.960783827	0.886778552
BraA01g07740R	0	0.875079144
BraA01g07750R	0	0.062914611
BraA01g07770R	0	0.999667889
BraA01g07790R	0.076711954	0.90216653
BraA01g07800R	0	0.544787127
BraA01g07820R	0.023382544	0.566507745
BraA01g07830R	0	0.821180065
BraA01g07840R	0.199141616	0.841030965
BraA01g07870R	0.138099791	0.515564152
BraA01g07900R	0.487440349	0.302073602
BraA01g07910R	0.072028752	0.993595565
BraA01g07930R	0	1.002211685
BraA01g07950R	0.228166786	0.994757285
BraA01g07960R	0.591054156	0.766218427
BraA01g07970R	0.69718442	0.814189263
BraA01g07980R	0.702074162	0.969218859
BraA01g08010R	0.356978585	0.950316675
BraA01g08040R	0.442497882	0.654631483
BraA01g08060R	0	0.850523485
BraA01g08070R	0.609530784	0.821059619
BraA01g08080R	0.192005701	0.941956168
BraA01g08090R	0.004201762	0.921610221
BraA01g08100R	0.447755699	0.073961364
BraA01g08110R	0.241284056	0.986930726
BraA01g08120R	0.421956754	0.400434421
BraA01g08130R	0.455316406	0.269696868
BraA01g08140R	0.780687895	0.317226925
BraA01g08150R	0.482131694	0.874699962
BraA01g08160R	0.018647944	0.785150149
BraA01g08180R	0.569074698	0.961707968
BraA01g08190R	0.006945588	0.830395574
BraA01g08200R	0.767906713	0.971626628
BraA01g08210R	0.013329856	0.324447088
BraA01g08220R	0.490041169	0.983664468
BraA01g08230R	0	0.948952724
BraA01g08240R	0.236046539	0.833442779
BraA01g08250R	0.008881489	0.985788998
BraA01g08260R	0.029114108	0.808301073
BraA01g08270R	0.903671332	0.954184265
BraA01g08280R	0.007051781	0.784098341
BraA01g08290R	0	0.892292669
BraA01g08310R	0.004023864	0.976826902
BraA01g08320R	0.882217634	0.629184908
BraA01g08330R	0.07089228	0.978535492
BraA01g08340R	0.081827249	0.9636793
BraA01g08360R	0.692082683	0.19775597
BraA01g08370R	0.302199661	0.671877368
BraA01g08380R	0.181338718	0.425779891
BraA01g08390R	0.314676967	0.966110734
BraA01g08400R	0.751756099	0.815624199
BraA01g08410R	0.140993824	0.934997924
BraA01g08420R	0.001271211	0.551184404
BraA01g08430R	0	0.814574438
BraA01g08440R	0.885212458	0.999516021
BraA01g08450R	0.186737977	0.225878115
BraA01g08460R	0.426186232	0.292074721
BraA01g08480R	0.584734472	0.325515933
BraA01g08490R	0.463034337	0.565543383
BraA01g08500R	0.00593461	0.974644681
BraA01g08510R	0.193619521	0.841003745
BraA01g08550R	0.479841991	0.839284302
BraA01g08560R	0.226147219	0.988330007
BraA01g08580R	0.213399986	0.249957167
BraA01g08600R	0.052559354	0.914988134
BraA01g08610R	0.03682161	0.888375254
BraA01g08620R	0.420685799	0.866119268
BraA01g08630R	0.561360633	0.996027685
BraA01g08640R	0.174325294	0.28503509
BraA01g08650R	0.558376006	0.933142117
BraA01g08660R	0	0.988680284
BraA01g08680R	0.125610332	1.004387292
BraA01g08690R	0.722560314	0.90243706
BraA01g08710R	0.321576551	0.076679564
BraA01g08720R	0.026260439	0.783115037
BraA01g08730R	0.4567619	0.838135157
BraA01g08750R	0.206054661	0.771954644
BraA01g08760R	0.142568978	0.143937011
BraA01g08770R	0.003996684	0.861785969
BraA01g08780R	0.507289736	0.869341993
BraA01g08810R	0.483222513	1.002717626
BraA01g08820R	0.609928697	0.988355418
BraA01g08830R	0.700192668	0.766039395
BraA01g08850R	0.003846347	0.949092657
BraA01g08860R	0.076386817	0.980785413
BraA01g08890R	0.708245361	0.632870009
BraA01g08930R	0.072504107	0.821072713
BraA01g08940R	0.444516451	0.845336303
BraA01g08950R	0.428866533	0.933901468
BraA01g08960R	0.129244549	0.493510063
BraA01g08980R	0.517959687	0.612801396
BraA01g08990R	0.302876641	0.481190894
BraA01g09030R	0.177460791	0.795061993
BraA01g09050R	0.460983207	0.951983018
BraA01g09060R	0.993418951	0.948479628
BraA01g09110R	0.009100118	0.981551478
BraA01g09160R	0.560305634	1.001450921
BraA01g09170R	0	0.599959245
BraA01g09180R	0.366446306	0.956241005
BraA01g09190R	0.208590053	0.913155849
BraA01g09200R	0.209041948	0.896199832
BraA01g09220R	0.88816135	0.799130167
BraA01g09230R	0	0.247313994
BraA01g09240R	0.498083151	0.957430227
BraA01g09250R	0.324209372	0.982706267
BraA01g09260R	0.089690277	0.584484348
BraA01g09270R	0.984223777	0.411070894
BraA01g09280R	0.473036686	0.921664994
BraA01g09290R	0.676186552	0.583140217
BraA01g09320R	0.465509572	0.730662717
BraA01g09330R	0.925221893	0.595237015
BraA01g09340R	0.363601611	0.890802313
BraA01g09370R	0.204470117	0.978928654
BraA01g09390R	0	1.001262176
BraA01g09410R	0	0.799117468
BraA01g09430R	0.296961821	0.870517924
BraA01g09440R	0.387662476	0.881713353
BraA01g09470R	0	0.38514758
BraA01g09500R	0.032111835	0.753317052
BraA01g09510R	0.001719305	0.985736304
BraA01g09520R	0.16172197	0.879941557
BraA01g09530R	0.191256624	0.911375506
BraA01g09540R	0.983774209	0.992912408
BraA01g09560R	0.87177246	0.839115266
BraA01g09590R	0.006673206	0.842797509
BraA01g09630R	0.481182041	0.714227751
BraA01g09640R	0.009268921	0.845233882
BraA01g09650R	0	0.909275027
BraA01g09660R	0.009775374	0.925390499
BraA01g09670R	0.125908057	0.813132094
BraA01g09680R	0	0.67065498
BraA01g09690R	0.266664018	0.594854932
BraA01g09700R	0.586505668	0.419767276
BraA01g09710R	0.23758204	0.980240253
BraA01g09720R	0.969759639	0.862625425
BraA01g09740R	0.474916675	0.540103005
BraA01g09750R	0.374425547	0.883984746
BraA01g09780R	0.973347005	0.862309787
BraA01g09830R	0.998413794	0.915439742
BraA01g09850R	0.539169759	0.979542387
BraA01g09870R	0.47624881	1.005342971
BraA01g09890R	0.514692027	0.865820286
BraA01g09900R	0.129107771	0.881548912
BraA01g09940R	0.982947279	0.968838554
BraA01g09950R	0.646934723	0.947329421
BraA01g09960R	0.549148984	0.992760984
BraA01g09990R	0.19653636	0.959444088
BraA01g10030R	0.791673989	0.989249065
BraA01g10040R	0.134189776	0.830532518
BraA01g10050R	0	0.744020767
BraA01g10060R	0.693449753	0.918259178
BraA01g10070R	0.122240846	0.927274965
BraA01g10100R	0.377908112	0.817829988
BraA01g10110R	0.244375822	0.709869962
BraA01g10120R	0.863898071	0.317740589
BraA01g10130R	0.244832174	0.95644316
BraA01g10140R	0.682598847	0.69847825
BraA01g10170R	0.626108079	0.980716504
BraA01g10190R	0.697172602	0.910698782
BraA01g10200R	0.133572424	0.774436237
BraA01g10210R	0.858184669	1.002299065
BraA01g10220R	0.001993853	0.896267456
BraA01g10230R	0.003363302	0.95199771
BraA01g10240R	0.371798513	0.672466744
BraA01g10260R	0.97603287	0.600653374
BraA01g10280R	0.295522586	0.687958396
BraA01g10310R	0.781758217	0.430650275
BraA01g10320R	0	0.705375844
BraA01g10340R	0.340605617	0.993539135
BraA01g10360R	0.453634344	0.994814248
BraA01g10370R	0.329564472	0.019456167
BraA01g10390R	0.785312804	0.127962225
BraA01g10400R	0.112615712	0.069154506
BraA01g10410R	0.483796412	0.964174144
BraA01g10420R	0.419740563	0.448598312
BraA01g10430R	0.435866362	0.575033087
BraA01g10440R	0.917165832	0.902283246
BraA01g10450R	0.911078216	0.229922061
BraA01g10460R	0.921432753	0.91115486
BraA01g10520R	0.343034177	0.798540525
BraA01g10530R	0.074612719	0.987595687
BraA01g10540R	0.420092577	0.797309878
BraA01g10560R	0.557724303	0.350755353
BraA01g10570R	0	0.427062306
BraA01g10580R	0.737997747	0.651862387
BraA01g10590R	0.470359556	0.978301231
BraA01g10600R	0.63721829	0.315836543
BraA01g10610R	0.735688947	0.334910966
BraA01g10630R	0.417193065	0.998416177
BraA01g10640R	0.019990187	0.995365046
BraA01g10720R	0.861759859	0.881596475
BraA01g10730R	0.001505964	0.764272108
BraA01g10740R	0	0.856232248
BraA01g10750R	0.453573925	0.135823057
BraA01g10760R	0.000106775	0.192381877
BraA01g10800R	0.125675454	0.051923896
BraA01g10820R	0.000485079	0.191275504
BraA01g10830R	0.675124423	0.091888685
BraA01g10840R	0.529066168	0.765952213
BraA01g10860R	0.479995268	0.683913948
BraA01g10870R	0.610990515	0.229435866
BraA01g10880R	0.488976742	0.461200998
BraA01g10900R	0.366671449	0.765635059
BraA01g10910R	0	0.810420212
BraA01g10970R	0.066142823	0.795100557
BraA01g10980R	0.408992532	0.582572491
BraA01g10990R	0.63823141	0.39632655
BraA01g11000R	0.509660461	0.652713854
BraA01g11020R	0.598866551	0.982458275
BraA01g11030R	0.439247445	0
BraA01g11040R	0.079924916	0.433254265
BraA01g11050R	0.051725325	0.830508645
BraA01g11060R	0.422586371	0.830624577
BraA01g11070R	0.152711381	0.96241681
BraA01g11090R	0.012100768	0.957113764
BraA01g11120R	0.111332572	0.943490716
BraA01g11130R	0.493529133	0.819174559
BraA01g11140R	0.000484473	0.97881513
BraA01g11170R	0.414204719	0.961947756
BraA01g11180R	0.523384164	0.997416167
BraA01g11190R	0.123344909	0.81861819
BraA01g11200R	0.014601271	0.917725266
BraA01g11220R	0.652719014	0.661213376
BraA01g11230R	0.02868433	0.67218503
BraA01g11260R	0	0.659185563
BraA01g11300R	0.352479834	0.698633916
BraA01g11320R	0.849219484	0.565801581
BraA01g11340R	0.419967023	0.934884308
BraA01g11350R	0.996168455	0.305314311
BraA01g11360R	0.980460367	1.001101904
BraA01g11380R	0.011933817	0.465598398
BraA01g11390R	0.292301388	0.863260503
BraA01g11400R	0.57635094	0.476615888
BraA01g11420R	0.00879607	0.044948895
BraA01g11440R	0.685563803	0.121549684
BraA01g11450R	0	1.001484301
BraA01g11460R	0.45283982	0.974957214
BraA01g11490R	0.781413128	0.64877364
BraA01g11520R	0.070223355	0.479035097
BraA01g11540R	0.248203759	0.897209306
BraA01g11590R	0	0.395312165
BraA01g11610R	0.363596506	0.680507643
BraA01g11620R	0.758873211	0.968600341
BraA01g11640R	0.008888515	0.875025589
BraA01g11650R	0.240956044	0.913949743
BraA01g11660R	0.313357713	0.801153922
BraA01g11690R	0.551540937	0.990744045
BraA01g11740R	0.551002435	0.646908385
BraA01g11750R	0.438711625	0
BraA01g11760R	0.205360132	0.902279526
BraA01g11770R	0.056895233	0.375656468
BraA01g11780R	0.014887869	0.136715289
BraA01g11790R	0.884466289	1.003983142
BraA01g11830R	0.684928371	0.447037925
BraA01g11840R	0	0.445788666
BraA01g11860R	0.709257891	0.992667461
BraA01g11870R	0.7799837	0.859741028
BraA01g11880R	0.769304179	0.641596442
BraA01g11910R	0	0.874491481
BraA01g11920R	0.692783552	0.801571067
BraA01g11970R	0.13872233	0.919298963
BraA01g11980R	0.11342279	0.97244877
BraA01g12000R	0.051130334	0.878242255
BraA01g12140R	0	0.686818387
BraA01g12160R	0.218657079	0.734966622
BraA01g12170R	0.888486549	0.967815458
BraA01g12190R	0.463224763	0.926736797
BraA01g12220R	0.175872685	0.386370558
BraA01g12230R	0.004384515	0.60162111
BraA01g12240R	0.070088116	0.324567477
BraA01g12250R	0.015203932	0.818571431
BraA01g12270R	0.165425	0.881282611
BraA01g12290R	0.001528685	0.830239316
BraA01g12300R	0.235000921	0.902706448
BraA01g12340R	0	0.98341373
BraA01g12350R	0.176630061	0.964098864
BraA01g12360R	0	0.776153744
BraA01g12370R	0.670110143	0.996064711
BraA01g12380R	0.145268013	0.433496411
BraA01g12390R	0.016882142	0.940909794
BraA01g12410R	0.237023062	0.477860644
BraA01g12420R	0.153716935	0.87506588
BraA01g12450R	0.554559475	1.005097157
BraA01g12470R	0.025849053	0.574110857
BraA01g12480R	0.017082521	0.027662789
BraA01g12490R	0.405728351	0.338517041
BraA01g12510R	0	0.977402029
BraA01g12550R	0.274897391	0.228817969
BraA01g12560R	0.278878352	0.355071275
BraA01g12580R	0.613671022	0.952120061
BraA01g12600R	0.76506925	0.986910757
BraA01g12620R	0.068238231	0.975480112
BraA01g12650R	0.556605794	0.410940805
BraA01g12660R	0.459630353	0.953751413
BraA01g12670R	0.40808062	0.776413618
BraA01g12680R	0.00227097	0.702962111
BraA01g12690R	0.386431868	0.133834848
BraA01g12710R	0.717597447	0.948436443
BraA01g12740R	0.685911984	1.005149194
BraA01g12780R	0.245962379	0.781615544
BraA01g12800R	0.263849816	0.655851942
BraA01g12810R	0.058331147	0.796024705
BraA01g12820R	0.271165516	0.752331883
BraA01g12830R	0.661657568	0.172986047
BraA01g12880R	0	0.809623262
BraA01g12900R	0.286118519	0.833831644
BraA01g12940R	0.212536473	0.658231764
BraA01g12950R	0.182325882	0.993761718
BraA01g12960R	0.822977361	0.858362341
BraA01g13030R	0.549210704	0.801566389
BraA01g13040R	0.080137571	0.785304695
BraA01g13060R	0.442945393	0.584594403
BraA01g13070R	0.410310058	0.879191723
BraA01g13080R	0.414896131	0.960122403
BraA01g13090R	0.465306966	0.747486804
BraA01g13120R	0.744825888	0.246103282
BraA01g13130R	0.186045147	0.557961993
BraA01g13170R	0.461763121	0.377501156
BraA01g13180R	0.039709497	0.986937141
BraA01g13190R	0.424738881	0.985312859
BraA01g13210R	0.000486501	0.754532331
BraA01g13230R	0.583608854	0.903879373
BraA01g13240R	0.001504817	0.797361795
BraA01g13250R	0.21739251	0.649664363
BraA01g13270R	0.839628135	0.837706546
BraA01g13280R	0.12702679	0.986849973
BraA01g13290R	0	0.526489316
BraA01g13300R	0.003699077	0.280609812
BraA01g13320R	0.596123216	0.494764865
BraA01g13360R	0.823589307	0.119540452
BraA01g13380R	0.147824618	0.598116722
BraA01g13410R	0.005807912	0.740227788
BraA01g13420R	0.185780136	0.876712135
BraA01g13430R	0.075795898	1.003923632
BraA01g13450R	0.686581816	0.944027663
BraA01g13460R	0.875291849	0.971542433
BraA01g13470R	0.193843429	0.495315528
BraA01g13490R	0.781772473	0.89620943
BraA01g13500R	0.450813018	0.13553886
BraA01g13590R	0.290322929	0.977087916
BraA01g13600R	0.211473726	0.757075643
BraA01g13610R	0	0.819879831
BraA01g13620R	0.585297972	0.957519043
BraA01g13630R	0	0.999566828
BraA01g13640R	0.004320369	0.327894735
BraA01g13650R	0	0.967550134
BraA01g13670R	0.065686816	0.983741553
BraA01g13680R	0.656436169	1.005564851
BraA01g13740R	0.091965299	0.044552917
BraA01g13760R	0.326493715	0.436667206
BraA01g13800R	0.207871913	0.971224768
BraA01g13810R	0.06652376	0.865786013
BraA01g13820R	0.868660309	0.912405153
BraA01g13830R	0.527051534	0
BraA01g13840R	0.234266346	0.160807638
BraA01g13850R	0.005513711	0.974279965
BraA01g13860R	0.577521727	0.772312941
BraA01g13870R	0.014894962	0
BraA01g13880R	0.000663331	0.381788572
BraA01g13910R	0	0.90122205
BraA01g13930R	0.013816169	0.286046752
BraA01g13940R	0.129294197	1
BraA01g13970R	0.943369156	0
BraA01g13980R	0.419565964	1.004047952
BraA01g14010R	0.301425335	0.993480857
BraA01g14080R	0.861029266	0.999674344
BraA01g14090R	0.979632365	0.4645501
BraA01g14120R	0.056128547	0.962990487
BraA01g14170R	0.006286009	0.953230896
BraA01g14250R	0.5340785	0.285166517
BraA01g14260R	0.899776038	0.898222131
BraA01g14270R	0.560513248	0.923052217
BraA01g14280R	0.009755674	0.274939746
BraA01g14290R	0	0.956533732
BraA01g14400R	0.006719717	0.952269987
BraA01g14430R	0.106932457	0.65924454
BraA01g14440R	0.030999376	0.909334175
BraA01g14450R	0.526294443	0.999631576
BraA01g14460R	0.274664118	0.571235854
BraA01g14470R	0.26973176	0.790791729
BraA01g14480R	0.202421988	0.473490296
BraA01g14660R	0.008783369	0.396207283
BraA01g14670R	0.153908081	0.494968428
BraA01g14680R	0.920983931	0.968786272
BraA01g14730R	0	0.994621895
BraA01g14750R	0.000753485	0.619492226
BraA01g14790R	0.000839506	0.821131036
BraA01g14820R	0.001720577	0.805011522
BraA01g14840R	0.234980068	0.730945957
BraA01g14850R	0.429014792	0.813229414
BraA01g14860R	0.256335991	0.999592311
BraA01g14890R	0.373286582	0.097397602
BraA01g14920R	0.209455042	0.990568608
BraA01g15020R	0.046498094	0.845146974
BraA01g15030R	0.104090779	0.964920009
BraA01g15060R	0.888409121	0.842079689
BraA01g15070R	0.001008659	0.507861228
BraA01g15150R	0.560066215	0.916966364
BraA01g15170R	0.758435645	0.917680605
BraA01g15200R	0.425572146	0.98683708
BraA01g15210R	0.391970763	0.818630096
BraA01g15260R	0.520548366	0.988389086
BraA01g15280R	0.663259596	0.848291558
BraA01g15300R	0.028391907	0.890250985
BraA01g15420R	0.006836765	0.267237712
BraA01g15430R	0.42230429	0.499275655
BraA01g15470R	0.238571504	0.844836054
BraA01g15490R	0.282048777	0.69920522
BraA01g15530R	0.212098974	0.810379961
BraA01g15540R	0.757004405	0.097417682
BraA01g15550R	0	0.964866669
BraA01g15560R	0	0.258399435
BraA01g15570R	0.052125864	0.656728653
BraA01g15590R	0.010150655	0.178159281
BraA01g15600R	0.274690663	1.001538097
BraA01g15620R	0.257679158	0.864408671
BraA01g15650R	0.517956555	0.95647892
BraA01g15730R	0.003575008	0.93722679
BraA01g15760R	0.400097668	1.000705385
BraA01g15780R	0.20392575	0.854148915
BraA01g15790R	0	0.864429686
BraA01g15800R	0.001850851	0.712787967
BraA01g15810R	0.325101436	0.879200748
BraA01g15820R	0.322055611	0.863606956
BraA01g15830R	0.354784122	0.917806005
BraA01g15850R	0.796059972	0.076842975
BraA01g15870R	0.556624228	0.852558186
BraA01g15880R	0.236171387	0.782298987
BraA01g15890R	0	0.761397919
BraA01g15940R	0.621469166	0.066748212
BraA01g15950R	0.307900508	0.795807757
BraA01g15960R	0.993957003	0.657855086
BraA01g15970R	0.359207446	0.009772673
BraA01g15980R	0	0.8908466
BraA01g15990R	0.211637229	0.869516108
BraA01g16000R	0.154708733	0.932273488
BraA01g16010R	0.311601909	0.434197862
BraA01g16020R	0.184674934	0.597432649
BraA01g16030R	0.295821823	0.752061311
BraA01g16060R	0.413304609	0.114718031
BraA01g16070R	0.222770899	0.285572918
BraA01g16090R	0.611034871	0.943980894
BraA01g16100R	0.441202623	0.886617523
BraA01g16110R	0.600900407	0.756007818
BraA01g16120R	0.022554852	0.536378375
BraA01g16150R	0.530736955	0.939832899
BraA01g16170R	0.143630666	0.962275397
BraA01g16180R	0.406822618	0.090668834
BraA01g16190R	0.290811145	0.318173111
BraA01g16230R	0.899947688	0.845438758
BraA01g16240R	0	0.855805208
BraA01g16270R	0.576246612	0.921667595
BraA01g16280R	0.587263101	0.943269716
BraA01g16300R	0	0.635644694
BraA01g16320R	0.363292407	0.973627761
BraA01g16350R	0.348777116	1.002047557
BraA01g16370R	0	0.178101727
BraA01g16390R	0.794008857	0.930860156
BraA01g16400R	0.23333972	0.9409339
BraA01g16410R	0.622492796	0.698173858
BraA01g16430R	0	0.964053617
BraA01g16490R	0.750731121	0.824961526
BraA01g16500R	0.187635824	0.980241697
BraA01g16530R	0.089578293	0.687335999
BraA01g16550R	0.045032352	0.6603678
BraA01g16590R	0	0.992555952
BraA01g16600R	0.020637372	0.994814416
BraA01g16610R	0.001562981	0.602655566
BraA01g16620R	0.353436105	0.03584682
BraA01g16630R	0.034858675	0.412709154
BraA01g16640R	0.351772753	0.983936793
BraA01g16700R	0.950412892	0.96607766
BraA01g16710R	0.030592714	0.974453617
BraA01g16720R	0.125060486	1.001364253
BraA01g16750R	0	0.776105041
BraA01g16770R	0.621348543	0.569754682
BraA01g16780R	0.091991397	0.853580051
BraA01g16790R	0.458787909	0.313349072
BraA01g16800R	0.397891519	0.544417389
BraA01g16810R	0.583389752	0.924102333
BraA01g16820R	0.276491326	0.898625948
BraA01g16840R	0.167514273	0.652596794
BraA01g16850R	0.098047184	0.930801814
BraA01g16860R	0.026281916	0.691322374
BraA01g16890R	0.039939716	0.991577955
BraA01g16900R	0.066586289	1.003395902
BraA01g16960R	0.50249074	1.00240099
BraA01g17020R	0.339581538	0.868645922
BraA01g17050R	0.63234984	0.917730772
BraA01g17070R	0.652872596	0.890126365
BraA01g17100R	0.217842606	0.504246594
BraA01g17150R	0.771826349	0.862519555
BraA01g17160R	0.738492101	0.969773969
BraA01g17170R	0.603740694	0.756834099
BraA01g17180R	0.644017742	0.858049752
BraA01g17190R	0.992400456	0.402198314
BraA01g17240R	0.863654129	0.944832016
BraA01g17260R	0.000209132	0.608162355
BraA01g17330R	0	0.258314309
BraA01g17350R	0.418342347	0.578397117
BraA01g17360R	0	0.940722265
BraA01g17370R	0	1.001135249
BraA01g17410R	0.400408387	0.934005486
BraA01g17440R	0.412924564	0.91303493
BraA01g17460R	0.006823386	0.933943724
BraA01g17490R	0.041400957	0.957563072
BraA01g17500R	0.199937595	0.846998993
BraA01g17520R	0.299101404	0.247498259
BraA01g17540R	0.184156406	0.575617323
BraA01g17560R	0.707304429	0.879206017
BraA01g17570R	0.443560621	0.801370871
BraA01g17600R	0.910866573	0.974381956
BraA01g17610R	0	0.083868894
BraA01g17620R	0.508112659	0.651926348
BraA01g17630R	0.357076908	0.167364
BraA01g17640R	0.021853415	0.901833684
BraA01g17670R	0.174209297	0.311171376
BraA01g17680R	0.248936542	1.004510644
BraA01g17690R	0.672242076	1.00125338
BraA01g17700R	0.426774004	0.700859593
BraA01g17710R	0.920049319	0.854079512
BraA01g17740R	0	0.927392561
BraA01g17750R	0.079927065	1.005307113
BraA01g17790R	0	0.997421428
BraA01g17800R	0.158707769	0.758966083
BraA01g17820R	0.085370858	0.967444032
BraA01g17850R	0.099152401	0.975594208
BraA01g17860R	0.377509602	0.88530512
BraA01g17870R	0.15765706	0.672362355
BraA01g17880R	0.252988975	0.947310254
BraA01g17910R	0.681631167	1.001457364
BraA01g17930R	0.601104646	0.002003879
BraA01g17940R	0.007906463	0.986861636
BraA01g17950R	0.343047191	0.598740984
BraA01g17960R	0.840683896	0.989310434
BraA01g17970R	0	0.721178436
BraA01g18010R	0.356574602	0.283522384
BraA01g18020R	0.208538429	0.955636634
BraA01g18040R	0.044309372	0.359860157
BraA01g18050R	0	0.340926667
BraA01g18140R	0.268830051	0.528488747
BraA01g18160R	0.00888383	0.810307982
BraA01g18170R	0.347942311	0.898744319
BraA01g18210R	0.167386899	0.629612763
BraA01g18240R	0.135575436	0.902342776
BraA01g18250R	0.225317913	0.696216994
BraA01g18280R	0.263847134	0.862425577
BraA01g18300R	0.784296605	0.983577132
BraA01g18310R	0.118581502	0.581060894
BraA01g18330R	0.212371851	0.94666472
BraA01g18340R	0.006926246	1.001122008
BraA01g18350R	0.502325439	0.851284065
BraA01g18360R	0.00352197	0.990955156
BraA01g18450R	0.465263249	1.001495397
BraA01g18460R	0.384889161	0.635176363
BraA01g18510R	0.863922445	0.957587217
BraA01g18520R	0.073814792	1.00362878
BraA01g18530R	0.386329876	0.888475927
BraA01g18560R	0.613265908	0.578850286
BraA01g18570R	0.002338207	0.973104811
BraA01g18610R	0.162254953	0.844994793
BraA01g18630R	0.226579616	0.994675863
BraA01g18670R	0.080863972	0.813153856
BraA01g18680R	0.038755957	0.671384145
BraA01g18700R	0.38671563	0.647759251
BraA01g18710R	0.0034195	0.998782887
BraA01g18750R	0.357085909	0.088584747
BraA01g18760R	0.014625817	0.172467634
BraA01g18770R	0.094854853	0.854418464
BraA01g18780R	0.486134844	0.99166806
BraA01g18800R	0.923521761	0.656655208
BraA01g18810R	0.801323898	0.858386875
BraA01g18830R	0.240035101	0.759958758
BraA01g18850R	0.478962761	0.980925435
BraA01g18860R	0.044334726	0.985829129
BraA01g18880R	0.03859855	0.025874909
BraA01g18890R	0.360533672	0.845020001
BraA01g18900R	0.218485955	0.821324722
BraA01g18910R	0.020882992	0.992968759
BraA01g18920R	0.530294311	0.547607977
BraA01g18990R	0.509707805	0.467222178
BraA01g19330R	0	0.540872162
BraA01g19360R	0	1.003573084
BraA01g19430R	0	0.799736012
BraA01g19440R	0.011309012	0.662400874
BraA01g19450R	0.035348931	0.751592774
BraA01g19470R	0.083110801	0.827776751
BraA01g19500R	0.05719433	0.399891622
BraA01g19510R	0.022695118	0.857418681
BraA01g19520R	0.109398849	0.784249655
BraA01g19530R	0.225319896	0.975945683
BraA01g19550R	0.700687562	0.9682856
BraA01g19670R	0.017876725	0.835089266
BraA01g19680R	0.169279927	1.005365929
BraA01g19700R	0	0.003603876
BraA01g19710R	0.000105996	0.987123177
BraA01g19720R	0.342497213	0.962879323
BraA01g19740R	0.881093572	0.975747174
BraA01g19760R	0.054604957	0.876991746
BraA01g19810R	0.531275693	0.966002905
BraA01g19820R	0.506417852	0.516322463
BraA01g19830R	0.002748564	0.876715674
BraA01g19870R	0.887668503	0.586962593
BraA01g19890R	0.843407145	0.580825671
BraA01g19900R	0.018726724	0.978264894
BraA01g19910R	0.801709662	0.348556282
BraA01g19920R	0.473205899	0.4480891
BraA01g19930R	0	0.998828925
BraA01g19960R	0.239248735	0.918071566
BraA01g19970R	0	0.382289624
BraA01g20000R	0.003732667	0.151820406
BraA01g20010R	0.005180704	0.869778533
BraA01g20020R	0.353467784	0.89621178
BraA01g20030R	0.109413003	0.334525509
BraA01g20060R	0	0.904557985
BraA01g20080R	0.982968311	0.956230446
BraA01g20090R	0.77740027	0.993029931
BraA01g20120R	0.483436343	0.406804507
BraA01g20130R	0.684915825	0.295251284
BraA01g20150R	0.19701723	0.970372096
BraA01g20160R	0.474819896	0.969561184
BraA01g20170R	0.461629347	1.004434607
BraA01g20210R	0.001268239	0.810021889
BraA01g20240R	0.001790044	0.956145395
BraA01g20250R	0.037537972	0.981377761
BraA01g20260R	0.571971117	0.951978592
BraA01g20340R	0.033360259	0.650992252
BraA01g20380R	0.567836164	0.453469014
BraA01g20410R	0.361075558	0.565144343
BraA01g20420R	0.003900653	0.723461845
BraA01g20430R	0.413117197	0.750157569
BraA01g20440R	0.086443991	0.247306686
BraA01g20450R	0.67757671	1.005079587
BraA01g20510R	0	0.917612065
BraA01g20530R	0.723517871	0.252702178
BraA01g20550R	0.087463904	0.854303419
BraA01g20620R	0.014932548	0.763812294
BraA01g20710R	0.380503615	0.812717931
BraA01g20720R	0.342628513	0.956121856
BraA01g20730R	0.858450675	0.855015842
BraA01g20740R	0	0.555611075
BraA01g20750R	0.148801627	0.253336812
BraA01g20760R	0.372175926	0.936662728
BraA01g20770R	0.171071368	1.000856321
BraA01g20780R	0.130345794	0.98209892
BraA01g20790R	0.541624699	0.975901497
BraA01g20800R	0.00545436	0.628470463
BraA01g20820R	0.05111301	0.778662286
BraA01g20850R	0.008561009	0.902894233
BraA01g20860R	0.263276275	0.647716296
BraA01g20870R	0.009281015	0.51422626
BraA01g20880R	0.136843599	0.815898001
BraA01g20900R	0.448833189	0.969252351
BraA01g20910R	0.875596317	0.953074495
BraA01g20930R	0.009149173	0.837492269
BraA01g20940R	0	0.550026458
BraA01g20950R	0.356467043	0.879489186
BraA01g20980R	0.030034903	0.85556688
BraA01g20990R	0	0.890321737
BraA01g21010R	0.004807869	0.691184793
BraA01g21030R	0.833649388	0.820204758
BraA01g21050R	0.199813819	0.932089577
BraA01g21070R	0.108480692	0.619905254
BraA01g21080R	0.00964773	0.716348738
BraA01g21120R	0.078124922	1.001308673
BraA01g21150R	0.095042696	0.966615309
BraA01g21170R	0.24911499	0.71451644
BraA01g21190R	0.354734443	0.893811548
BraA01g21210R	0.479887565	0.999525479
BraA01g21400R	0.976016649	0.830407028
BraA01g21410R	0.726467007	0.007879661
BraA01g21420R	0.672977233	1.001431745
BraA01g21430R	0.085400613	0.768836404
BraA01g21470R	0.434201621	0.656490441
BraA01g21570R	0.017848369	0.536823559
BraA01g21620R	0.256806122	0.057600818
BraA01g21630R	0.240629876	0.628942424
BraA01g21650R	0.908172134	0.993032422
BraA01g21720R	0.493562458	0.113620788
BraA01g21730R	0.551848061	0.647814958
BraA01g21810R	0.064800451	0.794498101
BraA01g21830R	0.030763439	0.784727874
BraA01g21840R	0.783782176	0.644863588
BraA01g21850R	0.776028151	0.121462016
BraA01g21860R	0	0.072471156
BraA01g21870R	0.0406544	0.212231357
BraA01g21900R	0.290759555	0.964835868
BraA01g21910R	0.446166023	0.531699926
BraA01g21920R	0.601058182	0.999712573
BraA01g21940R	0.291456971	0.965812839
BraA01g21970R	0.146639758	0.897068106
BraA01g21980R	0.393268162	0.91300528
BraA01g22010R	0.003759895	0.852221502
BraA01g22030R	0.685889353	0.916917376
BraA01g22050R	0	0.968302676
BraA01g22060R	0	0.968302676
BraA01g22070R	0.130958138	0.759244507
BraA01g22090R	0.150088507	0.378875197
BraA01g22130R	0.134830269	0.292739625
BraA01g22140R	0	0.736305606
BraA01g22150R	0.702342847	0.985540502
BraA01g22170R	0	1.004046228
BraA01g22190R	0.157284069	0.948894107
BraA01g22200R	0	0.652181828
BraA01g22210R	0	1.000512299
BraA01g22250R	0.004887163	0.835174336
BraA01g22260R	0.244635213	0.906027774
BraA01g22270R	0.411255306	0.808172776
BraA01g22330R	0.106771001	0.974252979
BraA01g22350R	0.423487021	0.890272543
BraA01g22390R	0.688374408	0.001015066
BraA01g22400R	0.386876396	0.865252741
BraA01g22430R	0.069892061	0.265932214
BraA01g22440R	0	0.268187067
BraA01g22450R	0.390078409	0.799052521
BraA01g22470R	0.708175539	0.930179106
BraA01g22550R	0.065943781	1.00147939
BraA01g22560R	0.306703851	0.823528857
BraA01g22570R	0.43828531	0.830587498
BraA01g22580R	0.509835447	0.964734905
BraA01g22590R	0	0.517138818
BraA01g22610R	0.334359259	0.94050965
BraA01g22620R	0.492837349	0.821189633
BraA01g22630R	0.192359584	1.000901984
BraA01g22650R	0	0.986847371
BraA01g22670R	0.853747502	0.953059747
BraA01g22680R	0.426958593	0.204077044
BraA01g22690R	0.418496047	0.983791005
BraA01g22710R	0.390173664	0.427522401
BraA01g22810R	0.683727693	0.856834809
BraA01g22820R	0.189400232	0.996809902
BraA01g22830R	0.432496413	0.138793782
BraA01g22840R	0.868740381	0.327890237
BraA01g22850R	0	0.816417575
BraA01g22930R	0.446301027	0.22092048
BraA01g22950R	0	0.81264312
BraA01g23020R	0.545471276	0.967963244
BraA01g23040R	0.00020932	0.400680411
BraA01g23050R	0.367927702	0.964647591
BraA01g23140R	0.02315081	0.816002816
BraA01g23220R	0.322744887	0.943103952
BraA01g23300R	0	0.359987567
BraA01g23310R	0.552511382	0.92461178
BraA01g23320R	0.022107063	0.856322591
BraA01g23360R	0.182136354	0.796987726
BraA01g23440R	0.526418884	1.005087246
BraA01g23450R	0	0.013635335
BraA01g23460R	0.187429295	0.549058916
BraA01g23510R	0.109241265	0.934746353
BraA01g23580R	0.97994915	0.507633232
BraA01g23600R	0.151765739	0.856555895
BraA01g23620R	0.001842183	0.808244188
BraA01g23630R	0.568790385	0.346532969
BraA01g23640R	0.389888802	0.454713186
BraA01g23660R	0.462289513	0.574218813
BraA01g23700R	0.591276971	0.646270675
BraA01g23730R	0.871496306	0.807942464
BraA01g23750R	0.027581195	0.885264322
BraA01g23760R	0.399346073	0.994637231
BraA01g23770R	0.184755792	0.326146806
BraA01g23780R	0	0.609837098
BraA01g23800R	0.215921785	0.937214832
BraA01g23850R	0.522063641	0.405246509
BraA01g23900R	0	0.026932709
BraA01g23910R	0.012400395	0.280872845
BraA01g23920R	0.62936195	0.956306642
BraA01g23970R	0.289348883	1.003009142
BraA01g23980R	0.338529679	0.150569689
BraA01g23990R	0.451522965	1.000804548
BraA01g24000R	0.275112416	0.791733437
BraA01g24030R	0.626728491	0.974569228
BraA01g24040R	0.977293265	0.964753631
BraA01g24050R	0.67765369	0.975027554
BraA01g24060R	0.082378429	0.85119575
BraA01g24090R	0.193449411	0.729947091
BraA01g24110R	0.58911904	0.927154514
BraA01g24130R	0.529742384	0.213079167
BraA01g24160R	0.023205501	0.992668092
BraA01g24170R	0.999819037	0.870696242
BraA01g24190R	0.82591289	0.695511239
BraA01g24200R	0.397986647	0.628900766
BraA01g24210R	0	0.919127351
BraA01g24220R	0.26115221	0.519265355
BraA01g24240R	0.606372022	0.708332593
BraA01g24250R	0.08475362	0.570410473
BraA01g24270R	0	0.710148674
BraA01g24280R	0.015221903	0.286008539
BraA01g24310R	0.075597447	0.986606086
BraA01g24360R	0.865678436	0.619661854
BraA01g24380R	0.588239242	0.994879918
BraA01g24390R	0	0.748319013
BraA01g24400R	0.177220807	0.879937881
BraA01g24430R	0.336218907	0.073805327
BraA01g24450R	0.002204478	0.682802109
BraA01g24460R	0.172249773	0.284826073
BraA01g24470R	0.243967886	0.522849015
BraA01g24480R	0.820821958	0.700050085
BraA01g24490R	0	1.004356743
BraA01g24540R	0.561638016	0.605007395
BraA01g24560R	0.158011751	0.952255232
BraA01g24600R	0.002342269	0.772506756
BraA01g24610R	0.73825918	0.818474266
BraA01g24650R	0.829668362	0.926602634
BraA01g24660R	0.482067904	0.716101142
BraA01g24670R	0.002137849	0.375815148
BraA01g24680R	0.078729745	0.028855862
BraA01g24710R	0.270759895	0.345975786
BraA01g24730R	0.833150538	0.947632306
BraA01g24770R	0.007336462	0.503659245
BraA01g24810R	0.26150625	0.838693223
BraA01g24820R	0.011435793	0.411856817
BraA01g24830R	0.612890311	0.879765227
BraA01g24840R	0.215448446	0.917159582
BraA01g24860R	0.275935017	0.935179598
BraA01g24880R	0.056758814	1.004700891
BraA01g24890R	0.11816427	0.893245892
BraA01g24900R	0.580976251	1.000818235
BraA01g24910R	0.233508612	0.998655494
BraA01g24930R	0.708477676	0.868352846
BraA01g24940R	0.461819742	0.798409304
BraA01g24950R	0.175141235	0.884599986
BraA01g24990R	0.176468292	0.987154684
BraA01g25010R	0.520122626	0.102204851
BraA01g25090R	0	0.886802112
BraA01g25100R	0.861660549	0.31789395
BraA01g25110R	0.405571692	0.631255518
BraA01g25120R	0.153405094	0.436843535
BraA01g25130R	0.256752049	0.057304362
BraA01g25160R	0.730072367	0.93338946
BraA01g25170R	0.509610439	0.940826295
BraA01g25180R	0.905976382	0.973333039
BraA01g25190R	0	0.207025781
BraA01g25200R	0.599938262	0.834984868
BraA01g25220R	0	0.762653679
BraA01g25240R	0.213173227	0.97063363
BraA01g25280R	0.890098028	0.868990823
BraA01g25310R	0.222973725	0.99475872
BraA01g25320R	0.016987755	0.609724252
BraA01g25350R	0.816388089	0.881164727
BraA01g25370R	0.013043629	0.767085
BraA01g25380R	0.923063968	0.830132022
BraA01g25580R	0.462976276	1.004377793
BraA01g25590R	0.464361854	0.72692052
BraA01g25600R	0.463078406	0.870350008
BraA01g25630R	0.213477197	0.447569265
BraA01g25650R	0.647695964	0.542177513
BraA01g25660R	0.379739597	1.00133429
BraA01g25670R	0.891098614	0.995059241
BraA01g25740R	0	0.067392072
BraA01g25750R	0.300527665	0.875086352
BraA01g25760R	0.701534147	0.8573381
BraA01g25770R	0.004326961	0.735105243
BraA01g25780R	0.214671038	0.868273855
BraA01g25790R	0.041944608	1.003701585
BraA01g25800R	0.350220365	0.970290969
BraA01g25830R	0.111088643	0.338593424
BraA01g25840R	0.367102829	0.94062929
BraA01g25850R	0.545626822	0.812653869
BraA01g25860R	0.243889101	0.868464243
BraA01g25870R	0.167134912	0.919164542
BraA01g25920R	0.020070573	0.145918719
BraA01g25930R	0.634351963	0.07403963
BraA01g25950R	0.01071935	1
BraA01g26000R	0.000106142	0.932288262
BraA01g26010R	0	0.963012705
BraA01g26020R	0.081364269	0.882384067
BraA01g26030R	0.467580165	0.850069478
BraA01g26050R	0	0.893416664
BraA01g26070R	0.216150822	0.918925058
BraA01g26090R	0.29251904	0.821488768
BraA01g26130R	0.697279059	0.768923304
BraA01g26140R	0.058823153	0.986847336
BraA01g26150R	0.657851874	1.004071378
BraA01g26170R	0.009740533	0.975396988
BraA01g26210R	0.832041976	1.000798759
BraA01g26230R	0.003780857	0.517369029
BraA01g26260R	0.176875692	0.693313554
BraA01g26280R	0.345597098	0.647341684
BraA01g26300R	0.476501731	0.784932945
BraA01g26330R	0	0.934007565
BraA01g26350R	0.833416703	1.001119651
BraA01g26410R	0	0.162438639
BraA01g26420R	0.954708276	0.974247424
BraA01g26450R	0.557684608	0.980590548
BraA01g26470R	0.138147882	0.959811672
BraA01g26480R	0.98067021	0.6212092
BraA01g26510R	0.138403493	0.907222006
BraA01g26520R	0.166156856	0.830483038
BraA01g26530R	0.906698017	0.945077104
BraA01g26540R	0.768900839	0.879479479
BraA01g26570R	0	0.832927364
BraA01g26580R	0	0.304630874
BraA01g26620R	0.300519127	0.81027365
BraA01g26630R	0.003708519	0.603898548
BraA01g26640R	0.910167786	0.01982516
BraA01g26680R	0.010917301	0.856738932
BraA01g26730R	0.412354306	0.978509241
BraA01g26740R	0.004317738	0.946594011
BraA01g26750R	0.141046385	0.687112808
BraA01g26770R	0.044182335	0.752988357
BraA01g26780R	0.112221347	0.947275276
BraA01g26810R	0.935693012	0.556637343
BraA01g26820R	0.687659133	0.985530793
BraA01g26840R	0.288643179	0.973920584
BraA01g26850R	0.114926397	0.659768464
BraA01g26860R	0.048722796	0.980763031
BraA01g26870R	0.253094629	0.953343304
BraA01g26880R	0.015861294	0.178544417
BraA01g26890R	0.008268481	0.980833309
BraA01g26930R	0.786196762	0.980767664
BraA01g26950R	0.383375647	0.212694316
BraA01g26960R	0	0.477842024
BraA01g26980R	0	0.328009949
BraA01g27010R	0.005405814	0.578392066
BraA01g27050R	0.351023065	0.894005713
BraA01g27070R	0.718975419	0.636146506
BraA01g27090R	0.352933936	0.809867559
BraA01g27100R	0.02680479	1.002002633
BraA01g27130R	0.027183553	0.982562368
BraA01g27140R	0.299845765	0.910144931
BraA01g27160R	0.461041909	0.843758105
BraA01g27170R	0.456790767	0.533765023
BraA01g27180R	0.367907068	0.400068892
BraA01g27190R	0.634527348	0.890179349
BraA01g27200R	0.448799439	0.912364326
BraA01g27220R	0.63157936	0.957649273
BraA01g27240R	0.748635465	0.906442054
BraA01g27250R	0.141615446	0.866465119
BraA01g27280R	0.004898768	0.386440986
BraA01g27290R	0	0.629921185
BraA01g27310R	0.248127242	0.972550132
BraA01g27320R	0.270661497	0.650721016
BraA01g27360R	0.390454081	0.82042779
BraA01g27370R	0.064986022	0.94200845
BraA01g27380R	0.871376738	0.742757047
BraA01g27400R	0.012152366	1.003800147
BraA01g27430R	0.810330769	0.907044846
BraA01g27470R	0.01180478	0.765202491
BraA01g27480R	0.472307272	1.002380491
BraA01g27490R	0.252227784	0.622733588
BraA01g27540R	0.02457857	0.894078759
BraA01g27560R	0.58146106	1.00097886
BraA01g27570R	0.394638075	0.865190281
BraA01g27640R	0.025260017	0.001024009
BraA01g27670R	0.072512837	0.628601977
BraA01g27710R	0.62845749	0.738634984
BraA01g27750R	0	0.439616182
BraA01g27760R	0.294559508	0.337259306
BraA01g27770R	0.210132481	0.934052222
BraA01g27780R	0.00084459	0.784125571
BraA01g27790R	0.051808073	0.665438607
BraA01g27810R	0.021839255	0.569823197
BraA01g27830R	0.304398375	0.549629976
BraA01g27840R	0.499282705	0.652437094
BraA01g27890R	0.256571599	0.761483106
BraA01g27900R	0.245270983	0.863310101
BraA01g27910R	0.007364118	0.818432259
BraA01g27930R	0.223256696	0.375067838
BraA01g27950R	0.33280271	0.967449013
BraA01g27960R	0.281028231	0.708037699
BraA01g27970R	0.213379675	0.830436553
BraA01g27980R	0.063166164	0.842751226
BraA01g28000R	0.375574022	0.797342204
BraA01g28020R	0.861053808	0.002846327
BraA01g28040R	0.889266426	1.001635709
BraA01g28060R	0.327973301	0.894091382
BraA01g28080R	0.863968162	0.727074333
BraA01g28100R	0.378678758	0.285342814
BraA01g28110R	0.124839524	0.175677165
BraA01g28150R	0.516164619	0.807233435
BraA01g28190R	0.002123577	0.987052797
BraA01g28210R	0.01465397	0.839819355
BraA01g28230R	0.935549538	0.861390244
BraA01g28240R	0.068376106	0.778496271
BraA01g28270R	0.027704933	0.944770466
BraA01g28350R	0.709581744	0.058822922
BraA01g28360R	0.060183911	0.812641902
BraA01g28380R	0.030598707	0.856698741
BraA01g28390R	0.295678184	0.944895954
BraA01g28400R	0.112613867	0.489001079
BraA01g28410R	0.008790386	0.916541064
BraA01g28430R	0.570072729	1.004544655
BraA01g28460R	0.119258724	0.928025013
BraA01g28470R	0.273863618	0.833661537
BraA01g28500R	0	0.940993441
BraA01g28510R	0.259752316	0.964152217
BraA01g28520R	0.386694324	0.959592887
BraA01g28530R	0.287932826	0.919696078
BraA01g28560R	0.159243014	0.842218965
BraA01g28600R	0.136537612	0.797793323
BraA01g28610R	0.046667937	0.991958835
BraA01g28640R	0.526428883	0.882438079
BraA01g28660R	0.019994596	1.002363811
BraA01g28680R	0.032144463	0.951587964
BraA01g28730R	0.195087013	0.529266981
BraA01g28740R	0	0.877001929
BraA01g28750R	0.147266623	0.629528767
BraA01g28770R	0.000204802	0.748078635
BraA01g28780R	0.551577397	0.764917312
BraA01g28790R	0.622389535	0.179910904
BraA01g28800R	0.708710471	0.682768499
BraA01g28810R	0.403935425	0.990338289
BraA01g28840R	0.184185065	0.655963638
BraA01g28850R	0.133804219	0.592822163
BraA01g28870R	0.489014711	0.597177054
BraA01g28880R	0.207896685	0.881341701
BraA01g28890R	0.204825245	0.7840926
BraA01g28900R	0.781676793	0.003482397
BraA01g28910R	0.275035073	0.870568847
BraA01g28920R	0.040985827	0.912041791
BraA01g28930R	0.083375179	0.478346132
BraA01g28970R	0.645933111	0.876787822
BraA01g28980R	0.080865453	0.902129663
BraA01g28990R	0.05561782	0.218203065
BraA01g29010R	0.943655111	0.93962759
BraA01g29020R	0.022690239	0.615663653
BraA01g29030R	0.156005156	0.789484557
BraA01g29080R	0.76392263	0.642289458
BraA01g29090R	0.405143693	1.00139036
BraA01g29130R	0.030699227	0.968436789
BraA01g29140R	0.069298306	0.826719006
BraA01g29150R	0.48845874	0.722365362
BraA01g29160R	0.675885509	0.909218165
BraA01g29170R	0.857235053	0.681038833
BraA01g29180R	0	0.992546626
BraA01g29220R	0.284504954	0.956594248
BraA01g29240R	0.115415121	0.807711297
BraA01g29250R	0.138598212	1.001594278
BraA01g29270R	0.406853816	0.999622211
BraA01g29280R	0.316941517	0.676112874
BraA01g29300R	0.796188406	0.748897715
BraA01g29320R	0.000106972	0.785083584
BraA01g29330R	0.001991006	0.879343865
BraA01g29340R	0.490896955	0.856045442
BraA01g29350R	0.464492805	0.972266117
BraA01g29360R	0.671819555	0.672837209
BraA01g29380R	0.955662961	0.764172615
BraA01g29410R	0.065334123	0.982384343
BraA01g29420R	0	0.777161687
BraA01g29460R	0.543025017	0.649677814
BraA01g29470R	0.90337263	0.975259583
BraA01g29480R	0.016840329	0.254805239
BraA01g29500R	0.32166409	0.951965686
BraA01g29510R	0.967214271	0.888533821
BraA01g29520R	0.61094975	0.994522401
BraA01g29530R	0.20680701	0.436612102
BraA01g29550R	0.584991434	0.89140152
BraA01g29580R	0.087201656	0.505778413
BraA01g29600R	0	0.247627148
BraA01g29610R	0.475027728	0.846936774
BraA01g29640R	0.55103589	0.56075847
BraA01g29660R	0.498891847	0.962833254
BraA01g29670R	0.254573637	0.538988032
BraA01g29680R	0	0.855922438
BraA01g29710R	0.809906129	0.968692364
BraA01g29720R	0.299853502	0.921798304
BraA01g29740R	0.083134666	0.870730478
BraA01g29760R	0.472492262	0.628746117
BraA01g29790R	0.911333081	0.979041487
BraA01g29830R	0.838471852	1.005383638
BraA01g29840R	0.301234352	0.950583255
BraA01g29860R	0.000663872	0.173973842
BraA01g29870R	0.468995334	0.948428778
BraA01g29890R	0.017880769	0.858332511
BraA01g29900R	0.862395481	0.99125576
BraA01g29910R	0.867823984	0.996023475
BraA01g29920R	0.282863835	0.956330845
BraA01g29930R	0.082843535	1.002604824
BraA01g29940R	0.464798227	0.865046459
BraA01g29970R	0.3491939	0.970341868
BraA01g30000R	0.440791409	1.004269527
BraA01g30030R	0.296388594	0.810355653
BraA01g30040R	0.16404838	0.213036593
BraA01g30110R	0.182291745	0.565717909
BraA01g30130R	0	0.944440773
BraA01g30140R	0.107161026	0.975146923
BraA01g30150R	0.627783216	0.996092058
BraA01g30170R	0.152689782	0.645030064
BraA01g30180R	0.024540176	0.890140127
BraA01g30190R	0.147879669	0.996918568
BraA01g30230R	0.336400097	0.76692068
BraA01g30240R	0.199216735	0.341358462
BraA01g30290R	0.404845719	0.39195928
BraA01g30300R	0	0.974427865
BraA01g30310R	0.498993412	0.98111558
BraA01g30320R	0.087283727	0
BraA01g30380R	0.574034143	0.97689928
BraA01g30390R	0.173148529	1.001269391
BraA01g30400R	0.573126762	0.635590727
BraA01g30410R	0.864352084	0.491132943
BraA01g30420R	0.7997255	0.135439273
BraA01g30430R	0.047773589	0.364207373
BraA01g30440R	0.67533878	0.162331419
BraA01g30450R	0.176987483	0.898806667
BraA01g30470R	0.046595163	0.772547076
BraA01g30540R	0.737911899	0.934448714
BraA01g30550R	0.340076303	0.375524681
BraA01g30590R	0.342027667	0.940156474
BraA01g30630R	0.029826028	0.865199409
BraA01g30640R	0.451521264	0.980181803
BraA01g30660R	0.000301752	0.559692476
BraA01g30690R	0.68430306	0.557870899
BraA01g30700R	0.231918856	0.965332778
BraA01g30710R	0.20733301	0.898822809
BraA01g30720R	0.001500817	0.808037312
BraA01g30730R	0	0.829981083
BraA01g30740R	0.296669363	0.948841204
BraA01g30760R	0.303153542	0.810233067
BraA01g30770R	0.654689449	0.952259132
BraA01g30860R	0.115267385	0.985803451
BraA01g30890R	0.822960511	0.470519166
BraA01g30900R	0	0.071061141
BraA01g30910R	0.089528607	0.959769106
BraA01g30920R	0	0.488532508
BraA01g30940R	0.834382184	0.787274364
BraA01g30950R	0	0.402206017
BraA01g30980R	0.448123729	0.107909072
BraA01g31000R	0.032072958	0.987039225
BraA01g31010R	0.641303818	0.571167892
BraA01g31020R	0.242788492	1.001557558
BraA01g31030R	0.310126468	0.711496824
BraA01g31040R	0.517729545	0.189960623
BraA01g31050R	0.228555505	0.919067833
BraA01g31060R	0.157376803	0.512392563
BraA01g31070R	0.307560962	0.800335603
BraA01g31080R	0.272314755	0.912598608
BraA01g31100R	0.426801916	0.857251554
BraA01g31110R	0.74615639	0.726434849
BraA01g31120R	0.030301681	0.59794864
BraA01g31130R	0.514731374	0.123415114
BraA01g31140R	0.366678432	0.810873106
BraA01g31200R	0.151288605	0.994679417
BraA01g31220R	0.31943175	0.821166437
BraA01g31230R	0.466161739	0.993473045
BraA01g31240R	0	0.786365847
BraA01g31270R	0.433461285	0.502716098
BraA01g31290R	0	1.001594278
BraA01g31300R	0.107237984	0.458882259
BraA01g31310R	0	0.749160983
BraA01g31320R	0.671894693	0.950325446
BraA01g31330R	0.202681323	0.914360517
BraA01g31400R	0	0.307595474
BraA01g31460R	0.14097761	0.897562054
BraA01g31470R	0.455426655	0.674807052
BraA01g31490R	0.500807478	0.978559317
BraA01g31500R	0.10770375	0.950495653
BraA01g31520R	0.076387306	0.861848565
BraA01g31530R	0.792231409	0.85801124
BraA01g31560R	0.386334856	0.746076352
BraA01g31570R	0.870114018	0.742708776
BraA01g31580R	0.574500845	0.837520055
BraA01g31590R	0.929861844	0.836393706
BraA01g31600R	0.441213023	0.971911852
BraA01g31610R	0.633584919	0.97244073
BraA01g31630R	0.473989741	0.893226904
BraA01g31640R	0.000574187	0.920858469
BraA01g31660R	0.711346109	0.144683215
BraA01g31680R	0.983003183	0.856896502
BraA01g31690R	0.422276525	0.976203556
BraA01g31740R	0.546028144	0.339260126
BraA01g31750R	0.170765996	0.801622863
BraA01g31760R	0.19731034	0.913976227
BraA01g31830R	0.857306029	0.905942463
BraA01g31840R	0.056740066	0.594057193
BraA01g31850R	0.012577226	0.902646633
BraA01g31860R	0.000390672	0.758030034
BraA01g31870R	0.160759102	0.975764144
BraA01g31880R	0.001855552	0.981102053
BraA01g31890R	0.562458302	0.870336047
BraA01g31910R	0.113109446	0
BraA01g31930R	0.113317892	0.966848227
BraA01g31940R	0.03988384	0.974238611
BraA01g32000R	0.376587239	0.997963076
BraA01g32070R	0.390770486	0.798650024
BraA01g32080R	0.000106874	0.671732528
BraA01g32090R	0.920447669	1.000656999
BraA01g32100R	0.030604702	0.150257735
BraA01g32120R	0.002743929	0.971293423
BraA01g32130R	0.000207082	0.555876594
BraA01g32150R	0.579124135	0.970286712
BraA01g32160R	0.354749536	1.001559216
BraA01g32170R	0.268922404	0.956712066
BraA01g32180R	0.258756771	0.969186422
BraA01g32210R	0.373433521	0.642285702
BraA01g32220R	0.322769481	0.41196052
BraA01g32250R	0.379886938	0.04427619
BraA01g32270R	0.062038894	0.858959849
BraA01g32280R	0	0.973520811
BraA01g32290R	0.13264376	0.85676197
BraA01g32300R	0.028893925	0.65179604
BraA01g32320R	0.003537937	0.243021189
BraA01g32330R	0.409450358	0.673410396
BraA01g32340R	0.35474243	0.945133369
BraA01g32350R	0.183391754	0.008438779
BraA01g32360R	0.790684053	1.00120762
BraA01g32390R	0.510322853	0.262554533
BraA01g32400R	0.485410711	0.817343424
BraA01g32430R	0.407153968	0.893991861
BraA01g32440R	0.24471469	0.980817046
BraA01g32450R	0.727237254	0.02412217
BraA01g32460R	0.165678725	0.940099488
BraA01g32470R	0.439260807	0.575392704
BraA01g32480R	0.000396842	0.513606264
BraA01g32490R	0.095683054	0.968709017
BraA01g32530R	0.006930106	1.001520309
BraA01g32540R	0.574382324	0.968269192
BraA01g32550R	0	0.470407206
BraA01g32560R	0.229377692	0.62931223
BraA01g32620R	0.133466869	0.882411069
BraA01g32630R	0.140584174	0.966763632
BraA01g32640R	0.630999567	0.732125539
BraA01g32660R	0.859373898	0.927255786
BraA01g32670R	0.171241367	0.978526877
BraA01g32680R	0.280242919	1.005310136
BraA01g32690R	0.076328933	0.903373373
BraA01g32710R	0.388580304	0.272943977
BraA01g32720R	0.081713584	0.297050789
BraA01g32750R	0.334255847	0.879213418
BraA01g32760R	0.920876756	0.923785808
BraA01g32790R	0.885416855	0.415117733
BraA01g32810R	0.074576546	0.972497167
BraA01g32820R	0.209722448	0.953363828
BraA01g32900R	0.109037223	0.863155925
BraA01g32910R	0.061592514	0.252579923
BraA01g32920R	0.126330907	0.996050521
BraA01g32940R	0	0.881538013
BraA01g32950R	0.292523867	0.95328263
BraA01g32960R	0	0.987558449
BraA01g32970R	0	0.784122692
BraA01g32980R	0.530122314	0.774403192
BraA01g32990R	0.099232858	0.962864456
BraA01g33020R	0.087422982	0.147566573
BraA01g33040R	0.322016101	0.963012703
BraA01g33050R	0.126096629	0.798505014
BraA01g33070R	0.313870422	1.001603765
BraA01g33080R	0.214341602	0.868740637
BraA01g33090R	0.004328281	0.984213038
BraA01g33100R	0.355742395	0.826102922
BraA01g33110R	0.013232556	1.000850241
BraA01g33120R	0.2029909	1.00506041
BraA01g33130R	0.210319334	0.296102637
BraA01g33140R	0.303898673	0.974293003
BraA01g33190R	0.410337482	0.710662375
BraA01g33200R	0.1879858	0.978507215
BraA01g33210R	0.136195444	0.999681753
BraA01g33220R	0.10193872	0.51973124
BraA01g33230R	0.293759387	0.986706419
BraA01g33240R	0.937939912	0.747521787
BraA01g33250R	0.116166301	0.618184216
BraA01g33260R	0.009190875	0.389383971
BraA01g33270R	0	0.93732679
BraA01g33280R	0.006183596	0.335797916
BraA01g33290R	0.487424828	0.028752526
BraA01g33300R	0.144117408	0.27932981
BraA01g33330R	0	0.642268757
BraA01g33350R	0.704185727	0.972461209
BraA01g33360R	0.671871735	0.807686974
BraA01g33370R	0.148856242	0.426676616
BraA01g33380R	0.438100838	0.801529334
BraA01g33400R	0.442112838	1.000791486
BraA01g33420R	0.244150156	0.953293567
BraA01g33430R	0.663582048	0.980797639
BraA01g33450R	0.094854853	0.854418464
BraA01g33460R	0.247348007	0.847927787
BraA01g33510R	0.321710516	0.999916997
BraA01g33520R	0.182204726	0.94735789
BraA01g33540R	0.358378572	0.585284187
BraA01g33580R	0.342000352	0.878221164
BraA01g33600R	0.172614058	0.986829341
BraA01g33610R	0.102174126	0.848702956
BraA01g33640R	0.566872658	0.989011088
BraA01g33660R	0	0.187774925
BraA01g33690R	0.083472652	0.978476899
BraA01g33720R	0	0.986393631
BraA01g33730R	0.531281486	0.78625301
BraA01g33740R	0.601888535	0.648090473
BraA01g33750R	0.656497734	0.619853802
BraA01g33760R	0.318687203	0.979436224
BraA01g33770R	0.190530108	0.994520857
BraA01g33780R	0.347600737	0.437846286
BraA01g33790R	0.056070085	0.495200845
BraA01g33810R	0	1.004294362
BraA01g33820R	0.531281486	0.78625301
BraA01g33830R	0.292296016	0.815959157
BraA01g33840R	0.466176162	0.870837245
BraA01g33850R	0.25241553	0.856943096
BraA01g33860R	0.092499069	0.890322366
BraA01g33890R	0.862537418	0.845676902
BraA01g33900R	0.418775555	0.940688639
BraA01g33920R	0.002698293	0.516895395
BraA01g33940R	0.285369145	0.977163332
BraA01g33950R	0.054863011	0.76827718
BraA01g33980R	0.011406077	0.927095555
BraA01g34000R	0.244617774	0.999872189
BraA01g34010R	0.583885811	0.999342385
BraA01g34040R	0.176066136	0.930630907
BraA01g34060R	0.238858239	0.653684605
BraA01g34120R	0	0.841921363
BraA01g34160R	0.845416801	0.811761191
BraA01g34180R	0	0.986415967
BraA01g34190R	0.482050517	0.978395199
BraA01g34220R	0.280062557	0.992961315
BraA01g34270R	0.409997405	0.9702369
BraA01g34280R	0.245600936	0.406923595
BraA01g34290R	0.86436876	0.787450547
BraA01g34300R	0.040416867	0.01534511
BraA01g34310R	0.183351572	0.697380594
BraA01g34320R	0	0.916653649
BraA01g34330R	0.472620486	0.872136075
BraA01g34360R	0.234140853	0.629611274
BraA01g34410R	0.800742307	0.785230332
BraA01g34440R	0.002795924	0.998844554
BraA01g34450R	0.187621366	0.386394647
BraA01g34460R	0.831434428	0.568595497
BraA01g34470R	0.73319574	0.974379452
BraA01g34480R	0.813629922	0.939362995
BraA01g34490R	0.358360417	0.870392958
BraA01g34520R	0.477020484	0.999564701
BraA01g34540R	0.460702356	0.946948851
BraA01g34550R	0.634375695	0.864895602
BraA01g34560R	0.060835057	0.596688124
BraA01g34590R	0.770514516	0.899202203
BraA01g34620R	0.366483869	0.870708522
BraA01g34630R	0.240832761	0.967515104
BraA01g34650R	0.619799827	0.797329475
BraA01g34680R	0.259765276	0.718220214
BraA01g34690R	0.284871902	0.0846749
BraA01g34700R	0.008212901	0.572393866
BraA01g34740R	0.590505642	0.438074047
BraA01g34750R	0.024611781	0.989758499
BraA01g34760R	0.628255022	0.980183713
BraA01g34770R	0.42182312	0.78493674
BraA01g34800R	0.126603493	0.994695158
BraA01g34870R	0.325317049	0.729788195
BraA01g34910R	0.538730273	0.474429429
BraA01g34920R	0.131058105	0.996006992
BraA01g34930R	0.207745602	0.8684332
BraA01g34940R	0.675023751	0.890160458
BraA01g34960R	0.271132848	0.973920412
BraA01g35000R	0.128314199	0.311410642
BraA01g35040R	0.011111039	0.866068365
BraA01g35060R	0.446907226	0.724351043
BraA01g35080R	0.285339863	0.823201759
BraA01g35090R	0.02501965	0.896157422
BraA01g35130R	0.002471176	0.997031395
BraA01g35140R	0.217166456	0.431638135
BraA01g35170R	0.77237855	0.162546001
BraA01g35180R	0.342061129	0.594539515
BraA01g35200R	0.52092227	0.942193794
BraA01g35220R	0.807170461	0.996263434
BraA01g35250R	0.358843746	0.990158272
BraA01g35260R	0.592638639	1.001238041
BraA01g35270R	0.060387367	0.911095161
BraA01g35290R	0.480146598	0.471145267
BraA01g35300R	0.001852191	0.083849699
BraA01g35350R	0.397699265	0.786706543
BraA01g35360R	0.166722931	0.134612325
BraA01g35370R	0.335314605	0.967425253
BraA01g35380R	0.126137851	0.900629363
BraA01g35400R	0.057921717	0.810352293
BraA01g35410R	0.392529888	0.652592547
BraA01g35420R	0.319019675	0.710825362
BraA01g35440R	0.671953265	0.587826261
BraA01g35450R	0	0.57243446
BraA01g35480R	0.132604225	0.994579357
BraA01g35520R	0	0.582486347
BraA01g35530R	0.918788774	0.674833017
BraA01g35550R	0.155275981	0.016204447
BraA01g35560R	0.633685271	0.855178267
BraA01g35580R	0.640802778	0.999528635
BraA01g35590R	0.525724984	0.829583503
BraA01g35600R	0.000754402	0.707005615
BraA01g35610R	0.216152362	0.882890165
BraA01g35640R	0.256300339	0.776162988
BraA01g35660R	0.141317214	0.979431439
BraA01g35670R	0.7188527	0.829925193
BraA01g35680R	0.048476957	0.918800026
BraA01g35690R	0.084016068	0.960078692
BraA01g35700R	0.785124728	0.712489293
BraA01g35740R	0.612604968	1.002317592
BraA01g35790R	0.801693632	0.929989696
BraA01g35810R	0.06919775	0.898622988
BraA01g35820R	0.45001455	0.975131817
BraA01g35830R	0.923812166	0.681179014
BraA01g35840R	0.909286332	0.999580374
BraA01g35850R	0.01333311	0.432494786
BraA01g35860R	0	0.65892685
BraA01g35890R	0.211235296	1.00089238
BraA01g35920R	0.456804434	0.321297168
BraA01g35970R	0	0.944775809
BraA01g35980R	0.431790093	0.830227682
BraA01g35990R	0.301026148	0.643512709
BraA01g36000R	0.999861098	0.054991368
BraA01g36010R	0.101925146	0.08618673
BraA01g36030R	0.474541114	0.907375964
BraA01g36060R	0.266551355	0.549110232
BraA01g36070R	0.191986481	0.875099706
BraA01g36080R	0.117859095	0.900000777
BraA01g36090R	0.588817682	0.927437494
BraA01g36110R	0.356403151	0.433525601
BraA01g36120R	0.35968315	0.800698564
BraA01g36160R	0.311793222	0.432094042
BraA01g36170R	0.715237941	0.900953969
BraA01g36190R	0.995184085	0.995967484
BraA01g36220R	0.234979609	0.999478722
BraA01g36230R	0.586954911	0.778114653
BraA01g36240R	0.097127291	0
BraA01g36260R	0.617749338	0.899188242
BraA01g36270R	0.500664759	0.903937178
BraA01g36280R	0.378708305	0.986098279
BraA01g36300R	0.003755131	0.897253753
BraA01g36310R	0.386308615	0.502079289
BraA01g36330R	0.404563248	0.864438795
BraA01g36340R	0.77045046	0.953027576
BraA01g36350R	0.599249148	0.923768304
BraA01g36360R	0.047101922	0.966138654
BraA01g36370R	0.01863129	0.965403799
BraA01g36380R	0.606518538	0.929829199
BraA01g36390R	0.016364394	0.985137538
BraA01g36400R	0.225603737	0.978539708
BraA01g36410R	0.245582652	0.986396422
BraA01g36440R	0.249329786	0.763679319
BraA01g36450R	0.032828622	0.762712794
BraA01g36460R	0.987044774	0.80115238
BraA01g36500R	0.303007994	1.004029101
BraA01g36520R	0	0.97304251
BraA01g36540R	0.407597865	0.629258207
BraA01g36550R	0	0.978248479
BraA01g36560R	0.378708305	0.986098279
BraA01g36570R	0	0.749089218
BraA01g36580R	0.408744163	0.381313527
BraA01g36600R	0.278434842	0.875152143
BraA02g01010R	0.04636851	0.508692664
BraA02g01020R	0.073619704	0.909297502
BraA02g01030R	0	0.98020235
BraA02g01050R	0.413357882	0.869035284
BraA02g01070R	0.404806303	0.881453126
BraA02g01090R	0	0.75007836
BraA02g01100R	0.487286066	0.921840912
BraA02g01110R	0.9432877	0.823130863
BraA02g01120R	0	0.980766537
BraA02g01130R	0.014973604	0.85274212
BraA02g01150R	0.08238819	0.610269627
BraA02g01160R	0.643856139	0.912377408
BraA02g01170R	0.000843909	0.410821449
BraA02g01180R	0.105930438	0.783995701
BraA02g01190R	0.62333694	0.994628002
BraA02g01200R	0.281738986	0.956504266
BraA02g01210R	0.787524857	0.883475625
BraA02g01220R	0.029511605	0.903963459
BraA02g01240R	0.299775008	0.772629976
BraA02g01290R	0	0.411728239
BraA02g01300R	0.023636495	0.977126082
BraA02g01310R	0.222503645	0.214822859
BraA02g01370R	0.125985863	0.990206046
BraA02g01440R	0.000205617	0.991330882
BraA02g01450R	0.252283618	0.911277222
BraA02g01460R	0.652472794	0.021263617
BraA02g01480R	0.596497394	0.9169106
BraA02g01490R	0.59598928	0.948777736
BraA02g01500R	0	0.926692813
BraA02g01510R	0.746847532	0.798719003
BraA02g01520R	0.081691693	0.593561447
BraA02g01530R	0.17017645	0.433919338
BraA02g01570R	0.502906403	0.279938689
BraA02g01580R	0.597801454	0.431043709
BraA02g01590R	0.70658549	0.956511696
BraA02g01600R	0.094805507	1.000815312
BraA02g01610R	0.505028854	0.966726081
BraA02g01620R	0.725883692	0.629587823
BraA02g01630R	0	0.815611403
BraA02g01640R	0.267947582	0.987057862
BraA02g01650R	0.635628854	0.893275189
BraA02g01660R	0.30055274	0.93412833
BraA02g01670R	0.742921696	0.926781742
BraA02g01680R	0.056972664	0.750031864
BraA02g01690R	0.063024069	0.258859812
BraA02g01710R	0.362955829	0.544224802
BraA02g01720R	0.567421444	0.672437665
BraA02g01730R	0.875786502	0.924771816
BraA02g01740R	0.100670262	0.998877626
BraA02g01750R	0.00048007	0.994798489
BraA02g01770R	0.022912006	0.889251353
BraA02g01780R	0.003079828	0.699174568
BraA02g01790R	0.011885009	1.002674373
BraA02g01800R	0.006949469	0.237314957
BraA02g01810R	0.184228485	0.978651201
BraA02g01820R	0.122648489	1
BraA02g01830R	0.684412285	0.933209247
BraA02g01840R	0.008836536	0.80488153
BraA02g01850R	0.911058231	0.831373405
BraA02g01870R	0.303065409	0.868904949
BraA02g01880R	0.913303414	0.898846371
BraA02g01900R	0.159011196	0.628935867
BraA02g01910R	0.054163107	0.946351399
BraA02g01920R	0.931726694	0.999348972
BraA02g01930R	0.480147533	0.773631592
BraA02g01940R	0.813300236	0.998797911
BraA02g01950R	0.517516206	0.318783548
BraA02g01960R	0.82598812	0.5107374
BraA02g01990R	0	0.999626415
BraA02g02020R	0.802117288	0.950464932
BraA02g02070R	0.252445699	1.001126471
BraA02g02100R	0.404207685	0.433801104
BraA02g02120R	0.134941966	0.841369432
BraA02g02140R	0.016886023	0.872236767
BraA02g02150R	0.22929148	0.350211013
BraA02g02160R	0.263192617	0.691247568
BraA02g02170R	0.11835089	0.933886119
BraA02g02250R	0.229591833	0.496111798
BraA02g02270R	0.001568841	0.043521118
BraA02g02340R	0.093988848	0.999395808
BraA02g02350R	0.303094778	0.862620139
BraA02g02360R	0.016851956	0.760098997
BraA02g02400R	0.202205576	0.942974118
BraA02g02410R	0.775309289	0.375329366
BraA02g02420R	0.621735846	0.879263661
BraA02g02430R	0.033672247	0.987496014
BraA02g02440R	0.480255987	0.961945541
BraA02g02470R	0.710346424	0.407025248
BraA02g02490R	0.342917033	0.216483991
BraA02g02500R	0.253096432	0.066712108
BraA02g02510R	0.292491332	0.092242063
BraA02g02530R	0.405163371	0.975497365
BraA02g02540R	0.089541103	0.977375947
BraA02g02580R	0.86000939	0.491301192
BraA02g02600R	0.627955061	0.994797193
BraA02g02610R	0.076792751	0.996168051
BraA02g02680R	0.70962799	1.005282961
BraA02g02700R	0.029466143	0.014900641
BraA02g02710R	0.151979525	0.683219013
BraA02g02740R	0.00279499	0.967498369
BraA02g02750R	0.641312727	0.37295578
BraA02g02760R	0.008163794	0.99283278
BraA02g02770R	0.048318931	0.971174315
BraA02g02780R	0.417344309	0.299517235
BraA02g02810R	0.000922055	0.97511267
BraA02g02870R	0.0015031	0.934870961
BraA02g02880R	0	0.99972613
BraA02g02890R	0	0.985834686
BraA02g02900R	0.77907193	0.999218734
BraA02g02910R	0.004790636	0.101696875
BraA02g02920R	0.002737466	0.965831221
BraA02g02930R	0.288198746	0.948972536
BraA02g02970R	0.195485051	0.753575516
BraA02g02980R	0.21643863	1.00123326
BraA02g02990R	0.688112395	0.944888229
BraA02g03040R	0.713071538	0.2280779
BraA02g03050R	0.771243778	0.893223405
BraA02g03060R	0.127656044	0.993074673
BraA02g03070R	0.157019885	0.088498491
BraA02g03080R	0	0.808406751
BraA02g03100R	0.038741667	0.638658906
BraA02g03110R	0.50884708	0.879448954
BraA02g03130R	0	1.00267196
BraA02g03180R	0.712725252	0.982488201
BraA02g03210R	0.065481972	0.818590772
BraA02g03230R	0.379571688	0.628604631
BraA02g03240R	0.151942418	0.946018082
BraA02g03270R	0.356344841	0.030095741
BraA02g03280R	0.000210077	0.036739818
BraA02g03330R	0.581641958	0.89211475
BraA02g03340R	0.027543026	0.747976525
BraA02g03370R	0.474861733	0
BraA02g03460R	0.079320567	0.742636393
BraA02g03470R	0.292960912	0.738545429
BraA02g03490R	0.971838722	0.921665514
BraA02g03510R	0.001567079	0.968382322
BraA02g03530R	0.081188076	0.956726801
BraA02g03550R	0	0.785220477
BraA02g03560R	0.220557917	0.470902767
BraA02g03570R	0.651180435	0.467280827
BraA02g03600R	0.382685188	0.976482008
BraA02g03610R	0.160786376	0.768801546
BraA02g03620R	0.380137259	0.733796177
BraA02g03630R	0.328925093	0.868759749
BraA02g03640R	0.193217247	0.864509352
BraA02g03650R	0.32204195	0.993567032
BraA02g03670R	0	0.916824419
BraA02g03680R	0.650135697	0.898887127
BraA02g03710R	0.380900435	0.012163081
BraA02g03720R	0.001568253	0.757799043
BraA02g03760R	0.00156943	0.695445428
BraA02g03780R	0.749712229	1.004457234
BraA02g03800R	0.234140392	0.766049798
BraA02g03810R	0.93420605	0.969169662
BraA02g03820R	0.139701	0.731173291
BraA02g03830R	0.68550367	0.776453051
BraA02g03860R	0.236212075	0.547547852
BraA02g03880R	0.297681616	0.852348461
BraA02g03890R	0.377942627	0.981700313
BraA02g03900R	0.78681989	0.793390136
BraA02g03910R	0.63710394	0.995940881
BraA02g03920R	0.604717451	0.601614025
BraA02g03950R	0.064186431	0.788234293
BraA02g03960R	0.074090158	0.852272296
BraA02g03970R	0.471865712	0.966822594
BraA02g03980R	0.409105156	0.856239397
BraA02g03990R	0.062742904	0.900944027
BraA02g04000R	0.378541018	0.769500032
BraA02g04010R	0.306374157	0.737796634
BraA02g04030R	0.650211587	0.345179511
BraA02g04040R	0.171236198	0.434154984
BraA02g04090R	0.237560633	1.002246235
BraA02g04150R	0.009293141	0.672888391
BraA02g04180R	0	0.782390916
BraA02g04210R	0.158265462	0.670790835
BraA02g04220R	0.041000718	0.831309715
BraA02g04240R	0.196868807	0.754405909
BraA02g04250R	0.034414101	0.897912545
BraA02g04260R	0	0.99469211
BraA02g04270R	0.596009261	0.258800165
BraA02g04290R	0.322809848	0.818554866
BraA02g04300R	0.64861878	0.386988976
BraA02g04330R	0.683852519	0.7544453
BraA02g04350R	0.528928387	0.091055967
BraA02g04360R	0.337394389	0.940101361
BraA02g04400R	0.59048691	0.931195223
BraA02g04410R	0.151969498	0.811670386
BraA02g04420R	0.157308947	0.200853582
BraA02g04430R	0.070091518	0.843973509
BraA02g04440R	0.420358958	0
BraA02g04450R	0	0.95185326
BraA02g04470R	0.024616932	0.820098847
BraA02g04480R	0.353583777	1.001485565
BraA02g04490R	0.656502014	0.409815779
BraA02g04500R	0.130296835	0.960304496
BraA02g04510R	0.862294529	0.576764404
BraA02g04530R	0.342080307	0.341300724
BraA02g04540R	0.677442836	0.959355723
BraA02g04550R	0.244855052	0.982626377
BraA02g04590R	0.835692181	0.043083405
BraA02g04610R	0.366662596	0.902399744
BraA02g04650R	0.297376965	0.683486999
BraA02g04670R	0.214662598	0.963008997
BraA02g04690R	0.140674404	0.922047211
BraA02g04700R	0.024731825	0.519400273
BraA02g04710R	0.253803036	0.952029193
BraA02g04720R	0.592138489	0.774485652
BraA02g04740R	0.002754147	0.971638027
BraA02g04760R	0.415163207	0.856238446
[truncated: 21,246 more rows]
