# Supplementary material for: Expansion of the circadian transcriptome in Brassica rapa and genome-wide diversification of paralog expression patterns
Source: eLife. 2020 Sep 30;9:e58993. doi: 10.7554/eLife.58993 (PMC7655105; doi:10.7554/eLife.58993)
Supplement: Supplementary file 9. — Using a list of canonical CNS sequences derived from Haudry et al., 2013, the TAIR10 genome was annotated for those CNSs using NCBI BLAST+. This dataset is in BED file format with six fields as follows: Field 1 denotes the chromosome, Field 2 denotes the start nucleotide position, Field 3 denotes the end nucleotide position, Field 4 denotes the CNS accession (name), Field 5 is a placeholder ‘1’ for a score annotation but is not used in this case, Field 6 denotes the strand. [file elife-58993-supp9.txt.zip]

Archive with 1 entries (1 files):
- SupplementaryFile9.txt
