# Supplementary material for: Expansion of the circadian transcriptome in Brassica rapa and genome-wide diversification of paralog expression patterns
Source: eLife. 2020 Sep 30;9:e58993. doi: 10.7554/eLife.58993 (PMC7655105; doi:10.7554/eLife.58993)
Supplement: Supplementary file 9. — Using a list of canonical CNS sequences derived from Haudry et al., 2013, the TAIR10 genome was annotated for those CNSs using NCBI BLAST+. This dataset is in BED file format with six fields as follows: Field 1 denotes the chromosome, Field 2 denotes the start nucleotide position, Field 3 denotes the end nucleotide position, Field 4 denotes the CNS accession (name), Field 5 is a placeholder ‘1’ for a score annotation but is not used in this case, Field 6 denotes the strand. [file elife-58993-supp9.txt.zip › SupplementaryFile9.txt]

Chr1	1399	1419	37436	1	+
Chr1	1485	1517	33231	1	+
Chr1	1736	1779	38448	1	+
Chr1	8485	8532	4425	1	-
Chr1	9437	9628	33416	1	-
Chr1	9703	9779	64733	1	-
Chr1	9840	9868	49373	1	-
Chr1	11385	11424	14804	1	-
Chr1	13068	13152	34290	1	-
Chr1	13161	13182	20413	1	-
Chr1	13324	13344	48120	1	-
Chr1	13420	13438	40117	1	-
Chr1	13548	13582	35395	1	-
Chr1	13783	13813	22778	1	+
Chr1	14195	14254	39338	1	-
Chr1	14733	14824	41509	1	-
Chr1	14889	14958	2451	1	-
Chr1	15330	15389	15697	1	-
Chr1	15908	16062	36178	1	-
Chr1	16944	16968	31292	1	-
Chr1	19264	19309	54135	1	+
Chr1	19311	19374	44038	1	+
Chr1	19417	19438	22409	1	+
Chr1	20604	20691	49975	1	+
Chr1	20920	21034	10453	1	+
Chr1	21770	21826	12086	1	+
Chr1	24686	24732	13150	1	+
Chr1	32954	32976	12329	1	-
Chr1	33761	33785	58511	1	-
Chr1	33844	33880	34567	1	-
Chr1	36172	36201	22094	1	-
Chr1	37181	37209	24045	1	-
Chr1	37278	37405	9868	1	-
Chr1	37826	37981	35362	1	-
Chr1	42103	42122	5816	1	-
Chr1	42790	42814	55602	1	-
Chr1	43172	43218	54036	1	-
Chr1	46334	46368	31706	1	-
Chr1	47610	47646	55017	1	-
Chr1	51334	51371	45988	1	-
Chr1	51916	51945	63161	1	+
Chr1	52402	52422	48891	1	+
Chr1	57235	57302	39022	1	-
Chr1	59110	59164	53935	1	-
Chr1	59237	59296	23687	1	-
Chr1	60671	60730	37515	1	-
Chr1	72420	72445	19670	1	+
Chr1	72513	72548	7918	1	+
Chr1	75391	75437	14583	1	+
Chr1	79599	79624	9542	1	-
Chr1	79675	79724	24619	1	+
Chr1	80088	80155	22508	1	+
Chr1	81394	81460	10516	1	-
Chr1	82311	82330	16007	1	-
Chr1	85063	85089	37378	1	-
Chr1	85306	85348	33477	1	-
Chr1	85988	86009	38563	1	-
Chr1	86192	86316	6128	1	-
Chr1	88659	88716	4741	1	-
Chr1	98221	98242	4583	1	+
Chr1	99786	99856	59463	1	+
Chr1	102774	102843	28498	1	+
Chr1	105816	105853	60165	1	-
Chr1	106263	106305	65427	1	-
Chr1	106371	106420	3615	1	-
Chr1	107072	107096	9240	1	-
Chr1	107842	107874	25081	1	-
Chr1	108228	108295	26432	1	-
Chr1	112049	112135	51339	1	+
Chr1	112170	112234	56532	1	+
Chr1	116327	116376	13767	1	+
Chr1	116629	116714	5534	1	+
Chr1	120105	120164	47948	1	+
Chr1	121198	121306	6100	1	-
Chr1	125900	125934	29470	1	-
Chr1	127454	127488	33288	1	-
Chr1	127499	127528	40845	1	-
Chr1	129283	129305	57651	1	-
Chr1	129359	129438	47534	1	-
Chr1	129776	129801	10219	1	-
Chr1	130465	130490	13832	1	-
Chr1	130547	130671	31499	1	-
Chr1	130781	130804	29718	1	-
Chr1	131179	131353	15795	1	-
Chr1	135234	135330	54930	1	-
Chr1	140318	140402	2	1	+
Chr1	140942	140987	3	1	+
Chr1	141096	141123	1	1	+
Chr1	143903	143928	31834	1	+
Chr1	144771	144828	26277	1	+
Chr1	145606	145627	37724	1	+
Chr1	145948	145989	4763	1	+
Chr1	146003	146061	10029	1	+
Chr1	146340	146430	39343	1	+
Chr1	146869	146903	51352	1	+
Chr1	147062	147148	55301	1	+
Chr1	147186	147211	12312	1	+
Chr1	147427	147450	34037	1	+
Chr1	158123	158143	13477	1	-
Chr1	158753	158778	58955	1	-
Chr1	167973	168015	53390	1	-
Chr1	168108	168128	49814	1	-
Chr1	168607	168660	26284	1	+
Chr1	173565	173614	2676	1	-
Chr1	173654	173674	46592	1	-
Chr1	174120	174185	45297	1	-
Chr1	174454	174574	29522	1	+
Chr1	174763	174812	28267	1	+
Chr1	175296	175336	25669	1	+
Chr1	176839	176862	42224	1	+
Chr1	176895	176942	15000	1	+
Chr1	178192	178236	23950	1	+
Chr1	179081	179104	59617	1	+
Chr1	179224	179269	9279	1	+
Chr1	179416	179449	26764	1	-
Chr1	179665	179692	39368	1	-
Chr1	179775	179843	4477	1	-
Chr1	179877	179918	35924	1	-
Chr1	182100	182118	41002	1	-
Chr1	182458	182534	28507	1	-
Chr1	183220	183281	35723	1	-
Chr1	183312	183349	36419	1	-
Chr1	183499	183536	17629	1	-
Chr1	184287	184330	37519	1	+
Chr1	184442	184571	5046	1	+
Chr1	184655	184711	13292	1	+
Chr1	185022	185054	30875	1	+
Chr1	185085	185106	53844	1	+
Chr1	186650	186691	37464	1	+
Chr1	186785	186806	20696	1	+
Chr1	187963	188000	56962	1	+
Chr1	188213	188254	13054	1	+
Chr1	190378	190454	48490	1	+
Chr1	198974	199040	65111	1	+
Chr1	199056	199100	6397	1	+
Chr1	199441	199479	47367	1	+
Chr1	199497	199571	34093	1	+
Chr1	199650	199694	11227	1	+
Chr1	199929	199966	31519	1	+
Chr1	200181	200213	35163	1	+
Chr1	204548	204579	58771	1	+
Chr1	207768	207796	7553	1	+
Chr1	207835	207890	40771	1	+
Chr1	207943	207963	27605	1	+
Chr1	208487	208522	13699	1	+
Chr1	208592	208620	44797	1	+
Chr1	208696	208738	21354	1	+
Chr1	209204	209246	31545	1	+
Chr1	218173	218224	51982	1	+
Chr1	223242	223280	64291	1	-
Chr1	224870	224900	24274	1	-
Chr1	234794	234819	45826	1	-
Chr1	234989	235017	55514	1	-
Chr1	235753	235781	62544	1	-
Chr1	236065	236113	13841	1	-
Chr1	236549	236579	11244	1	-
Chr1	236609	236643	11291	1	-
Chr1	242662	242810	30324	1	-
Chr1	246031	246077	18553	1	+
Chr1	261633	261656	46281	1	-
Chr1	261943	261962	29406	1	-
Chr1	263964	264005	41998	1	+
Chr1	264726	264789	19932	1	+
Chr1	268130	268260	62804	1	+
Chr1	269571	269594	21331	1	+
Chr1	271934	271965	13167	1	+
Chr1	275216	275278	38479	1	+
Chr1	275368	275430	14871	1	+
Chr1	275451	275478	62007	1	+
Chr1	276389	276409	8652	1	-
Chr1	276990	277010	44890	1	-
Chr1	278622	278644	24419	1	+
Chr1	280123	280176	64457	1	+
Chr1	280800	280849	40316	1	+
Chr1	282493	282526	37254	1	+
Chr1	282548	282617	38220	1	+
Chr1	284405	284435	37568	1	+
Chr1	284511	284539	63489	1	+
Chr1	286670	286711	59268	1	+
Chr1	287855	287895	36749	1	+
Chr1	287922	287966	3970	1	+
Chr1	288018	288069	27084	1	+
Chr1	288282	288343	7551	1	+
Chr1	289460	289494	38825	1	+
Chr1	289512	289537	20176	1	+
Chr1	289909	289929	27049	1	+
Chr1	290697	290745	26151	1	+
Chr1	300586	300617	61338	1	-
Chr1	300928	300952	8974	1	-
Chr1	301188	301224	41674	1	-
Chr1	301264	301344	22800	1	-
Chr1	301431	301522	45904	1	-
Chr1	301871	301927	15134	1	-
Chr1	302250	302275	4519	1	-
Chr1	302491	302538	49921	1	-
Chr1	302698	302807	23380	1	-
Chr1	302921	302949	56868	1	-
Chr1	303035	303066	40494	1	+
Chr1	303214	303235	15672	1	+
Chr1	304419	304437	33193	1	-
Chr1	304587	304633	51734	1	-
Chr1	309527	309547	33678	1	-
Chr1	310213	310244	58218	1	+
Chr1	313439	313468	63060	1	-
Chr1	313532	313564	40980	1	-
Chr1	314552	314599	14672	1	-
Chr1	315881	315914	7609	1	-
Chr1	316164	316203	54467	1	+
Chr1	317217	317281	30019	1	+
Chr1	317940	317969	14515	1	+
Chr1	318234	318255	57844	1	+
Chr1	318434	318466	5985	1	+
Chr1	321875	321909	36698	1	-
Chr1	322974	323014	11355	1	+
Chr1	323437	323472	28133	1	+
Chr1	323487	323517	37739	1	+
Chr1	324038	324111	47692	1	+
Chr1	325090	325121	4582	1	+
Chr1	325239	325271	50165	1	+
Chr1	326848	326929	16406	1	+
Chr1	327088	327121	20733	1	+
Chr1	327608	327638	6228	1	+
Chr1	328357	328422	64550	1	+
Chr1	330626	330652	65064	1	-
Chr1	332701	332722	33779	1	-
Chr1	333046	333127	5584	1	-
Chr1	333748	333879	3342	1	-
Chr1	334349	334405	4966	1	-
Chr1	334840	334897	3063	1	-
Chr1	335348	335379	50953	1	-
Chr1	337603	337629	25129	1	-
Chr1	337943	337981	61365	1	-
Chr1	344234	344262	17633	1	-
Chr1	345583	345604	62413	1	+
Chr1	349721	349752	35384	1	+
Chr1	350173	350215	42890	1	+
Chr1	350571	350598	47773	1	+
Chr1	351702	351724	7636	1	+
Chr1	352301	352325	24890	1	+
Chr1	353170	353189	33402	1	-
Chr1	355039	355061	61189	1	-
Chr1	355202	355227	48586	1	-
Chr1	356275	356332	57013	1	-
Chr1	356374	356409	4058	1	-
Chr1	360523	360657	26541	1	-
Chr1	360716	360778	44413	1	-
Chr1	363157	363177	31367	1	-
Chr1	363595	363636	19477	1	-
Chr1	364290	364317	48540	1	+
Chr1	364465	364544	14424	1	+
Chr1	367497	367529	9458	1	+
Chr1	368070	368093	21422	1	+
Chr1	370362	370390	27876	1	-
Chr1	371860	371955	28199	1	+
Chr1	373151	373182	63972	1	+
Chr1	376073	376096	12928	1	+
Chr1	376876	376918	39165	1	+
Chr1	377349	377374	36995	1	+
Chr1	378420	378469	34650	1	+
Chr1	380050	380084	47233	1	+
Chr1	381662	381693	7855	1	+
Chr1	383803	383841	10068	1	+
Chr1	453384	453413	44070	1	+
Chr1	460728	460767	20703	1	-
Chr1	461178	461228	37496	1	-
Chr1	461253	461286	6443	1	-
Chr1	461347	461366	32757	1	-
Chr1	473743	473775	59641	1	-
Chr1	476983	477003	60053	1	+
Chr1	477155	477214	56602	1	+
Chr1	479121	479171	16594	1	+
Chr1	480795	480825	3551	1	+
Chr1	481949	481992	40235	1	+
Chr1	483499	483561	36353	1	+
Chr1	484217	484241	2515	1	+
Chr1	484530	484557	59319	1	+
Chr1	485000	485038	62287	1	+
Chr1	485160	485241	57281	1	+
Chr1	485685	485793	25259	1	+
Chr1	485799	485822	32125	1	+
Chr1	486376	486414	23606	1	+
Chr1	486695	486716	21716	1	+
Chr1	486728	486766	50443	1	+
Chr1	487846	487906	23450	1	+
Chr1	488157	488181	32566	1	+
Chr1	489483	489510	24968	1	+
Chr1	490972	491067	15064	1	+
Chr1	491211	491236	12817	1	+
Chr1	491405	491425	26369	1	+
Chr1	498779	498813	13555	1	+
Chr1	502055	502080	52786	1	-
Chr1	502494	502534	18493	1	-
Chr1	502904	503009	43057	1	-
Chr1	503111	503139	13199	1	-
Chr1	503533	503603	39265	1	-
Chr1	504254	504274	40171	1	-
Chr1	504300	504343	23225	1	-
Chr1	504650	504683	28168	1	-
Chr1	504767	504788	64742	1	-
Chr1	508004	508026	54592	1	-
Chr1	508112	508164	14440	1	-
Chr1	508334	508387	59325	1	-
Chr1	509717	509800	62119	1	-
Chr1	509839	509864	63635	1	-
Chr1	510043	510119	36272	1	-
Chr1	511018	511050	27098	1	-
Chr1	517271	517297	41841	1	-
Chr1	518097	518121	19593	1	+
Chr1	518183	518231	48064	1	+
Chr1	518334	518361	3537	1	+
Chr1	518601	518626	56441	1	+
Chr1	518937	518967	59720	1	+
Chr1	522173	522194	40111	1	+
Chr1	522662	522711	44479	1	+
Chr1	523403	523424	63586	1	+
Chr1	523426	523466	28669	1	+
Chr1	523549	523573	56592	1	+
Chr1	529678	529703	55038	1	+
Chr1	536255	536311	19778	1	+
Chr1	536371	536410	11146	1	+
Chr1	537904	537989	23245	1	+
Chr1	539010	539039	42605	1	+
Chr1	539934	539963	53436	1	+
Chr1	553781	553804	56014	1	-
Chr1	553842	553861	6305	1	-
Chr1	553868	553919	44617	1	-
Chr1	556689	556711	40932	1	+
Chr1	559584	559681	15900	1	+
Chr1	559870	559891	13533	1	+
Chr1	560114	560176	42770	1	+
Chr1	560215	560241	12749	1	+
Chr1	562874	562903	49885	1	+
Chr1	562960	563047	30208	1	+
Chr1	563858	563885	22316	1	+
Chr1	563900	564004	48925	1	+
Chr1	563961	564008	7325	1	+
Chr1	564182	564229	55683	1	+
Chr1	565018	565065	56136	1	+
Chr1	565155	565185	60291	1	+
Chr1	567697	567758	35544	1	+
Chr1	571432	571499	56936	1	-
Chr1	575201	575225	44258	1	-
Chr1	575613	575636	56018	1	-
Chr1	575729	575786	48407	1	-
Chr1	588198	588256	26370	1	+
Chr1	591957	591980	33318	1	+
Chr1	602797	602840	15281	1	+
Chr1	602797	602841	32312	1	+
Chr1	604165	604192	43190	1	+
Chr1	607986	608009	65154	1	-
Chr1	609409	609465	34239	1	-
Chr1	610592	610617	39923	1	-
Chr1	615779	615819	41025	1	-
Chr1	620426	620457	49823	1	+
Chr1	621298	621319	59129	1	+
Chr1	623059	623094	56960	1	-
Chr1	624484	624509	3781	1	-
Chr1	625985	626011	42200	1	-
Chr1	635249	635275	59245	1	+
Chr1	636387	636427	7601	1	+
Chr1	637316	637346	4719	1	-
Chr1	638642	638685	60980	1	-
Chr1	654777	654840	6172	1	-
Chr1	654856	654887	9565	1	-
Chr1	656746	656769	25040	1	-
Chr1	658585	658606	23196	1	-
Chr1	660328	660369	60171	1	-
Chr1	662528	662550	63044	1	-
Chr1	667891	667949	14433	1	-
Chr1	668513	668532	19739	1	-
Chr1	669039	669059	25721	1	-
Chr1	673152	673182	5424	1	+
Chr1	674317	674359	37769	1	+
Chr1	674925	674966	8019	1	+
Chr1	682404	682453	12453	1	-
Chr1	682531	682594	56631	1	-
Chr1	684797	684862	25025	1	-
Chr1	687150	687168	56473	1	-
Chr1	687414	687448	10269	1	-
Chr1	690917	690954	52604	1	-
Chr1	692079	692113	51680	1	-
Chr1	692462	692481	9055	1	-
Chr1	693311	693339	9601	1	-
Chr1	698626	698652	56419	1	-
Chr1	700364	700411	34490	1	+
Chr1	700470	700517	64999	1	+
Chr1	700556	700583	39535	1	+
Chr1	700615	700639	13527	1	+
Chr1	700667	700740	46073	1	+
Chr1	701179	701236	50759	1	+
Chr1	704138	704156	11349	1	-
Chr1	704530	704558	38302	1	-
Chr1	706621	706671	47802	1	-
Chr1	706767	706814	21911	1	-
Chr1	707003	707055	29888	1	-
Chr1	710483	710528	21250	1	-
Chr1	712480	712500	11024	1	-
Chr1	712533	712570	63717	1	-
Chr1	712757	712776	40370	1	-
Chr1	712857	712895	6837	1	-
Chr1	715334	715363	19643	1	-
Chr1	718857	718886	37057	1	-
Chr1	720598	720649	44187	1	-
Chr1	722060	722100	17283	1	-
Chr1	724123	724158	60387	1	-
Chr1	724175	724217	11036	1	-
Chr1	724390	724411	24655	1	-
Chr1	724435	724476	48105	1	-
Chr1	724637	724679	23409	1	-
Chr1	724761	724798	44288	1	-
Chr1	725129	725151	22488	1	-
Chr1	725644	725687	6186	1	-
Chr1	725954	725973	64145	1	-
Chr1	726186	726225	60727	1	-
Chr1	726948	727056	17893	1	-
Chr1	728278	728332	37662	1	+
Chr1	728577	728603	11194	1	+
Chr1	730716	730774	47840	1	+
Chr1	731610	731629	34779	1	-
Chr1	732742	732788	13818	1	-
Chr1	737566	737586	17885	1	-
Chr1	737737	737757	54630	1	-
Chr1	738141	738160	44474	1	-
Chr1	738469	738494	44585	1	-
Chr1	738915	738958	21091	1	-
Chr1	739512	739552	47000	1	+
Chr1	740305	740350	9901	1	+
Chr1	740583	740616	28156	1	+
Chr1	741081	741136	22601	1	+
Chr1	741371	741507	57528	1	+
Chr1	741918	741944	41416	1	+
Chr1	742752	742804	45872	1	+
Chr1	746423	746449	60011	1	-
Chr1	746971	747004	54230	1	+
Chr1	752115	752173	18730	1	+
Chr1	755035	755054	42781	1	-
Chr1	931843	931862	34667	1	-
Chr1	932400	932422	11844	1	-
Chr1	933523	933566	57179	1	+
Chr1	935138	935162	19153	1	+
Chr1	941306	941327	61541	1	-
Chr1	941432	941455	42110	1	-
Chr1	941477	941529	4335	1	-
Chr1	941795	941842	42291	1	-
Chr1	941874	941901	20101	1	-
Chr1	942147	942185	57296	1	-
Chr1	943686	943709	4607	1	-
Chr1	951095	951118	10475	1	-
Chr1	952745	952766	53900	1	+
Chr1	952975	953064	58764	1	+
Chr1	953190	953239	58595	1	+
Chr1	954216	954302	60121	1	+
Chr1	960821	960841	5	1	-
Chr1	961041	961064	4	1	-
Chr1	961082	961104	6	1	-
Chr1	961489	961526	5374	1	-
Chr1	966658	966704	24391	1	-
Chr1	970472	970492	61375	1	-
Chr1	970515	970545	42498	1	-
Chr1	971531	971550	48940	1	-
Chr1	971593	971622	47638	1	-
Chr1	972898	972945	25587	1	-
Chr1	972898	972933	61367	1	-
Chr1	974908	974948	41947	1	-
Chr1	974992	975015	7139	1	-
Chr1	975806	975826	12773	1	-
Chr1	977872	977895	13431	1	-
Chr1	977915	977936	62550	1	-
Chr1	977974	978017	18673	1	-
Chr1	978647	978681	46445	1	-
Chr1	978725	978756	30221	1	-
Chr1	979045	979122	53558	1	-
Chr1	980966	980984	46310	1	-
Chr1	981781	981865	15640	1	-
Chr1	988743	988832	4939	1	+
Chr1	993703	993729	54077	1	+
Chr1	996792	996842	23890	1	+
Chr1	997277	997389	2571	1	+
Chr1	997545	997584	29439	1	+
Chr1	1004918	1004940	20282	1	+
Chr1	1004942	1004974	7890	1	+
Chr1	1005075	1005120	38828	1	+
Chr1	1013251	1013288	31047	1	-
Chr1	1013671	1013695	9966	1	+
Chr1	1013707	1013740	6251	1	+
Chr1	1013898	1013919	17346	1	+
Chr1	1013983	1014040	5604	1	+
Chr1	1014632	1014692	50972	1	+
Chr1	1015340	1015423	32086	1	+
Chr1	1016681	1016734	62979	1	+
Chr1	1016977	1017004	44171	1	+
Chr1	1019517	1019559	46896	1	-
Chr1	1021892	1021913	58651	1	-
Chr1	1023270	1023290	49302	1	-
Chr1	1023664	1023686	60592	1	-
Chr1	1024519	1024539	12993	1	+
Chr1	1024665	1024692	48920	1	+
Chr1	1025791	1025815	18442	1	+
Chr1	1025841	1025863	43928	1	+
Chr1	1027757	1027784	31904	1	+
Chr1	1028001	1028040	17787	1	-
Chr1	1028151	1028193	45263	1	-
Chr1	1028335	1028401	45832	1	-
Chr1	1029807	1029874	27354	1	-
Chr1	1030508	1030531	16846	1	-
Chr1	1030683	1030705	52721	1	-
Chr1	1030763	1030822	27870	1	-
Chr1	1032691	1032769	45151	1	-
Chr1	1033732	1033752	25213	1	-
Chr1	1034339	1034390	20439	1	-
Chr1	1034504	1034696	42408	1	-
Chr1	1034779	1034867	59762	1	-
Chr1	1035099	1035128	25457	1	-
Chr1	1035527	1035552	45123	1	-
Chr1	1035799	1035831	2876	1	-
Chr1	1036150	1036178	23227	1	-
Chr1	1036232	1036274	40313	1	-
Chr1	1036456	1036490	20640	1	-
Chr1	1040409	1040433	32091	1	+
Chr1	1040486	1040519	37383	1	+
Chr1	1040820	1040846	23671	1	+
Chr1	1053495	1053556	40345	1	+
Chr1	1053761	1053803	2322	1	+
Chr1	1054386	1054440	14629	1	+
Chr1	1054529	1054605	60290	1	+
Chr1	1056645	1056668	39634	1	+
Chr1	1057594	1057625	48868	1	+
Chr1	1059467	1059498	31113	1	+
Chr1	1063911	1063989	8903	1	-
Chr1	1067621	1067718	12203	1	-
Chr1	1070439	1070478	24450	1	-
Chr1	1070599	1070624	59247	1	-
Chr1	1070728	1070770	13838	1	-
Chr1	1071067	1071099	47078	1	-
Chr1	1072364	1072411	30461	1	+
Chr1	1072437	1072460	62260	1	+
Chr1	1073352	1073374	3840	1	+
Chr1	1075578	1075605	20345	1	-
Chr1	1075667	1075691	8457	1	-
Chr1	1077280	1077310	32627	1	-
Chr1	1078354	1078425	6160	1	-
Chr1	1078639	1078667	14536	1	-
Chr1	1079093	1079124	17117	1	-
Chr1	1079200	1079244	27604	1	-
Chr1	1079597	1079619	23873	1	-
Chr1	1080070	1080175	12629	1	-
Chr1	1080194	1080321	20141	1	-
Chr1	1080358	1080376	12065	1	-
Chr1	1080406	1080460	27761	1	-
Chr1	1080504	1080532	8084	1	-
Chr1	1080976	1081022	37844	1	-
Chr1	1088310	1088344	29985	1	+
Chr1	1089048	1089085	12485	1	+
Chr1	1089308	1089344	22777	1	+
Chr1	1089495	1089730	49144	1	+
Chr1	1089970	1090054	49772	1	+
Chr1	1090766	1090794	23188	1	+
Chr1	1091451	1091490	3878	1	+
Chr1	1092190	1092227	65531	1	+
Chr1	1092503	1092530	48899	1	+
Chr1	1095208	1095232	57202	1	+
Chr1	1102083	1102117	49919	1	+
Chr1	1102361	1102386	40327	1	+
Chr1	1102761	1102802	31498	1	+
Chr1	1103110	1103139	53282	1	+
Chr1	1103255	1103295	20121	1	+
Chr1	1104535	1104586	46349	1	+
Chr1	1105316	1105337	2944	1	+
Chr1	1108897	1108930	2554	1	+
Chr1	1109201	1109248	58239	1	+
Chr1	1109455	1109523	6895	1	+
Chr1	1109634	1109660	17264	1	+
Chr1	1109883	1109928	28861	1	+
Chr1	1110425	1110453	44020	1	+
Chr1	1110610	1110676	35531	1	+
Chr1	1110852	1110898	26751	1	+
Chr1	1111393	1111418	27408	1	+
Chr1	1111483	1111521	43796	1	+
Chr1	1111953	1111999	16364	1	+
Chr1	1112662	1112687	9760	1	+
Chr1	1113915	1113935	31515	1	+
Chr1	1114388	1114410	30439	1	+
Chr1	1115208	1115229	2546	1	+
Chr1	1115414	1115444	48331	1	+
Chr1	1121692	1121714	51393	1	-
Chr1	1129671	1129741	39229	1	-
Chr1	1130671	1130726	38829	1	+
Chr1	1130997	1131036	6179	1	+
Chr1	1132314	1132367	20457	1	+
Chr1	1132398	1132445	57696	1	+
Chr1	1132771	1132802	48270	1	+
Chr1	1133721	1133762	9803	1	+
Chr1	1133831	1133895	18414	1	+
Chr1	1133960	1134006	46574	1	+
Chr1	1134054	1134093	53003	1	+
Chr1	1134527	1134639	23722	1	+
Chr1	1134657	1134686	12333	1	+
Chr1	1134719	1134773	45298	1	+
Chr1	1135430	1135453	49913	1	+
Chr1	1135510	1135631	41848	1	+
Chr1	1135720	1135775	32717	1	+
Chr1	1136171	1136253	51989	1	+
Chr1	1138368	1138404	28869	1	+
Chr1	1138444	1138497	53205	1	+
Chr1	1138502	1138529	39881	1	+
Chr1	1138937	1138965	3345	1	+
Chr1	1139011	1139074	36892	1	+
Chr1	1139564	1139593	42459	1	-
Chr1	1139613	1139639	4554	1	-
Chr1	1139726	1139793	51587	1	-
Chr1	1146567	1146612	40273	1	-
Chr1	1146969	1146990	58087	1	-
Chr1	1161988	1162009	59035	1	-
Chr1	1162095	1162131	8437	1	-
Chr1	1162531	1162577	64439	1	-
Chr1	1164288	1164362	63930	1	-
Chr1	1169288	1169321	7535	1	-
Chr1	1169572	1169613	18706	1	-
Chr1	1170086	1170137	58309	1	-
Chr1	1172137	1172166	6713	1	-
Chr1	1172886	1172917	56658	1	-
Chr1	1173078	1173096	10718	1	-
Chr1	1173190	1173212	35032	1	-
Chr1	1174349	1174394	22471	1	-
Chr1	1178763	1178807	20987	1	-
Chr1	1179212	1179231	35526	1	-
Chr1	1182381	1182452	28634	1	-
Chr1	1182591	1182636	39079	1	-
Chr1	1189204	1189236	31098	1	-
Chr1	1190374	1190405	44670	1	-
Chr1	1191050	1191083	39095	1	-
Chr1	1191132	1191160	23680	1	-
Chr1	1191386	1191445	18122	1	-
Chr1	1192337	1192363	47768	1	+
Chr1	1192664	1192706	36808	1	+
Chr1	1198031	1198054	56606	1	+
Chr1	1198160	1198190	49707	1	+
Chr1	1198644	1198679	2684	1	+
Chr1	1202189	1202210	5322	1	+
Chr1	1202407	1202435	14735	1	+
Chr1	1206739	1206786	13469	1	+
Chr1	1209892	1209914	24855	1	+
Chr1	1211000	1211038	6641	1	-
Chr1	1216733	1216765	21235	1	+
Chr1	1220012	1220033	19418	1	-
Chr1	1220625	1220650	16046	1	-
Chr1	1221648	1221730	36761	1	-
Chr1	1223306	1223333	54270	1	-
Chr1	1223471	1223500	40326	1	-
Chr1	1224487	1224527	50679	1	-
Chr1	1225023	1225076	29663	1	-
Chr1	1227201	1227242	32440	1	+
Chr1	1227970	1228019	43148	1	+
Chr1	1230959	1230981	15188	1	+
Chr1	1231032	1231094	33314	1	+
Chr1	1231171	1231196	4842	1	+
Chr1	1231231	1231255	26275	1	+
Chr1	1231687	1231721	4996	1	+
Chr1	1242991	1243015	31879	1	+
Chr1	1244782	1244876	8506	1	+
Chr1	1245937	1245982	56961	1	+
Chr1	1249004	1249022	30739	1	-
Chr1	1257028	1257064	62340	1	-
Chr1	1257965	1258003	54333	1	-
Chr1	1259622	1259642	30060	1	-
Chr1	1259914	1259975	45207	1	-
Chr1	1260411	1260449	19170	1	-
Chr1	1260482	1260523	6151	1	-
Chr1	1262133	1262166	10231	1	+
Chr1	1262239	1262265	25623	1	+
Chr1	1263591	1263636	43453	1	+
Chr1	1264450	1264528	41503	1	+
Chr1	1264862	1264906	20659	1	+
Chr1	1264947	1265024	53165	1	+
Chr1	1265054	1265096	29287	1	+
Chr1	1265783	1265818	55163	1	+
Chr1	1266045	1266075	43634	1	+
Chr1	1266209	1266244	41200	1	+
Chr1	1266424	1266489	46429	1	+
Chr1	1266613	1266654	6910	1	+
Chr1	1266679	1266758	59179	1	+
Chr1	1266993	1267013	22436	1	+
Chr1	1267300	1267327	62671	1	+
Chr1	1267339	1267390	39439	1	+
Chr1	1267578	1267605	29513	1	+
Chr1	1267892	1267926	55727	1	+
Chr1	1267960	1267994	19455	1	+
Chr1	1268617	1268671	9746	1	+
Chr1	1268899	1268938	26085	1	+
Chr1	1269417	1269439	43654	1	+
Chr1	1269567	1269622	17487	1	+
Chr1	1269714	1269741	6602	1	+
Chr1	1270230	1270256	14847	1	+
Chr1	1271157	1271197	44723	1	+
Chr1	1271603	1271661	37122	1	+
Chr1	1272721	1272745	58810	1	+
Chr1	1272804	1272831	54677	1	+
Chr1	1272955	1272993	61795	1	+
Chr1	1273627	1273664	4780	1	+
Chr1	1274141	1274162	25056	1	+
Chr1	1274189	1274236	11488	1	+
Chr1	1275022	1275059	44080	1	+
Chr1	1275189	1275235	30960	1	+
Chr1	1275358	1275410	8658	1	+
Chr1	1275444	1275552	32419	1	+
Chr1	1275699	1275728	59282	1	+
Chr1	1276995	1277148	52590	1	+
Chr1	1277191	1277218	65327	1	+
Chr1	1277382	1277438	40636	1	+
Chr1	1277487	1277543	33083	1	+
Chr1	1277881	1277925	29042	1	+
Chr1	1278084	1278109	5038	1	+
Chr1	1278230	1278298	51616	1	+
Chr1	1279134	1279176	23003	1	+
Chr1	1279314	1279366	62144	1	+
Chr1	1280825	1280860	34154	1	+
Chr1	1281564	1281601	23668	1	+
Chr1	1281674	1281723	7532	1	+
Chr1	1282449	1282472	56211	1	-
Chr1	1282492	1282618	21460	1	-
Chr1	1283345	1283371	37809	1	-
Chr1	1284697	1284752	41796	1	-
Chr1	1297545	1297595	4893	1	-
Chr1	1298580	1298607	62163	1	-
Chr1	1298798	1298824	22494	1	-
Chr1	1299457	1299507	49592	1	-
Chr1	1299519	1299561	62959	1	-
Chr1	1300571	1300596	12667	1	-
Chr1	1301386	1301426	41917	1	-
Chr1	1302753	1302775	21237	1	+
Chr1	1303056	1303098	34183	1	+
Chr1	1303161	1303197	48764	1	-
Chr1	1303211	1303236	58146	1	-
Chr1	1303658	1303707	17053	1	-
Chr1	1303976	1304013	32204	1	-
Chr1	1304570	1304599	25685	1	-
Chr1	1305589	1305629	32005	1	-
Chr1	1305641	1305674	5098	1	-
Chr1	1305685	1305747	40787	1	-
Chr1	1305763	1305819	23318	1	-
Chr1	1306424	1306472	22825	1	-
Chr1	1306582	1306633	47847	1	-
Chr1	1307097	1307126	43329	1	-
Chr1	1307273	1307292	24841	1	-
Chr1	1308074	1308134	38344	1	-
Chr1	1308708	1308777	62649	1	-
Chr1	1309271	1309325	41178	1	-
Chr1	1310385	1310427	45512	1	-
Chr1	1310955	1311005	37773	1	-
Chr1	1311037	1311066	2992	1	-
Chr1	1312151	1312179	22254	1	+
Chr1	1312218	1312246	21364	1	+
Chr1	1313466	1313500	24931	1	+
Chr1	1314084	1314109	50963	1	+
Chr1	1315803	1315849	37379	1	+
Chr1	1316233	1316269	38111	1	+
Chr1	1316309	1316330	31813	1	+
Chr1	1316739	1316777	48063	1	+
Chr1	1319220	1319259	32840	1	+
Chr1	1332070	1332106	26402	1	-
Chr1	1332301	1332326	63944	1	-
Chr1	1332764	1332823	8165	1	-
Chr1	1333062	1333140	64311	1	-
Chr1	1333157	1333186	32778	1	-
Chr1	1333458	1333478	51856	1	-
Chr1	1333503	1333563	34854	1	-
Chr1	1337839	1338029	14272	1	-
Chr1	1338559	1338683	32533	1	-
Chr1	1338852	1338899	40950	1	-
Chr1	1346321	1346357	9	1	+
Chr1	1350120	1350179	48916	1	+
Chr1	1350921	1350951	63671	1	+
Chr1	1350988	1351074	44081	1	+
Chr1	1351324	1351378	58034	1	+
Chr1	1351882	1351939	36675	1	+
Chr1	1352775	1352853	21165	1	+
Chr1	1353872	1353919	25680	1	+
Chr1	1361235	1361257	54987	1	-
Chr1	1362403	1362460	48003	1	-
Chr1	1362600	1362619	4424	1	-
Chr1	1362671	1362699	47633	1	-
Chr1	1362789	1362811	17340	1	-
Chr1	1366805	1366901	15240	1	-
Chr1	1366924	1366984	46176	1	-
Chr1	1368065	1368108	40757	1	-
Chr1	1368206	1368457	25948	1	-
Chr1	1368811	1368838	56727	1	-
Chr1	1378540	1378558	37711	1	-
Chr1	1379270	1379302	33086	1	-
Chr1	1379414	1379475	14	1	+
Chr1	1379414	1379463	24291	1	-
Chr1	1380195	1380216	58442	1	-
Chr1	1380269	1380301	14756	1	-
Chr1	1383173	1383200	21461	1	-
Chr1	1384752	1384819	17	1	+
Chr1	1385325	1385395	18	1	+
Chr1	1385781	1385806	13	1	+
Chr1	1386581	1386639	11	1	+
Chr1	1386760	1386805	12	1	+
Chr1	1387979	1388012	8159	1	-
Chr1	1389011	1389030	38254	1	-
Chr1	1389554	1389579	35896	1	-
Chr1	1390129	1390172	8596	1	-
Chr1	1390355	1390449	51896	1	-
Chr1	1390733	1390752	9510	1	-
Chr1	1390949	1391051	26303	1	-
Chr1	1391076	1391134	40323	1	-
Chr1	1396866	1396897	62016	1	-
Chr1	1397138	1397192	50998	1	-
Chr1	1397975	1398040	19755	1	-
Chr1	1398244	1398263	54669	1	-
Chr1	1405899	1405918	25203	1	-
Chr1	1406137	1406192	38870	1	-
Chr1	1406662	1406687	53882	1	-
Chr1	1406818	1406838	44639	1	-
Chr1	1409010	1409035	52735	1	-
Chr1	1409690	1409713	35380	1	-
Chr1	1410714	1410779	4820	1	-
Chr1	1411096	1411138	63809	1	+
Chr1	1411768	1411829	27381	1	+
Chr1	1411848	1411913	31387	1	+
Chr1	1414823	1414846	30697	1	-
Chr1	1415111	1415134	12839	1	-
Chr1	1415845	1415892	43933	1	-
Chr1	1417232	1417262	61893	1	-
Chr1	1417441	1417476	5272	1	-
Chr1	1417556	1417583	7468	1	-
Chr1	1417842	1417906	35737	1	-
Chr1	1418315	1418333	46049	1	-
Chr1	1419250	1419270	43013	1	-
Chr1	1420374	1420407	6263	1	-
Chr1	1421463	1421486	43964	1	-
Chr1	1422125	1422176	41845	1	-
Chr1	1422236	1422333	55812	1	-
Chr1	1422464	1422516	55401	1	-
Chr1	1423603	1423630	47238	1	+
Chr1	1423866	1423896	55489	1	+
Chr1	1424038	1424093	60050	1	+
Chr1	1424565	1424585	51241	1	+
Chr1	1425015	1425043	54414	1	+
Chr1	1426547	1426590	62774	1	+
Chr1	1427570	1427607	19930	1	+
Chr1	1427657	1427690	41254	1	+
Chr1	1428446	1428480	38748	1	+
Chr1	1432759	1432799	10051	1	-
Chr1	1434608	1434680	10885	1	-
Chr1	1437970	1437994	33050	1	-
Chr1	1450430	1450497	3586	1	-
Chr1	1451113	1451133	49603	1	-
Chr1	1451159	1451184	24502	1	-
Chr1	1456473	1456496	23777	1	-
Chr1	1469087	1469138	57123	1	+
Chr1	1469186	1469206	15420	1	+
Chr1	1469308	1469348	9930	1	+
Chr1	1469405	1469434	24611	1	+
Chr1	1471316	1471335	11578	1	-
Chr1	1473515	1473578	11673	1	-
Chr1	1474187	1474238	34750	1	-
Chr1	1480342	1480367	10898	1	+
Chr1	1482603	1482651	6437	1	+
Chr1	1487064	1487097	2171	1	-
Chr1	1491721	1491749	61516	1	-
Chr1	1491806	1491849	7826	1	-
Chr1	1492262	1492290	33321	1	-
Chr1	1492653	1492683	17345	1	-
Chr1	1494201	1494253	9223	1	-
Chr1	1495384	1495413	23642	1	-
Chr1	1499159	1499186	36195	1	-
Chr1	1500278	1500327	52675	1	-
Chr1	1500549	1500572	22136	1	-
Chr1	1503334	1503352	64724	1	-
Chr1	1504451	1504473	27156	1	-
Chr1	1507453	1507511	23037	1	+
Chr1	1509176	1509235	30282	1	-
Chr1	1509569	1509601	9359	1	-
Chr1	1509915	1509939	33452	1	-
Chr1	1510004	1510043	48184	1	-
Chr1	1517662	1517697	17397	1	-
Chr1	1517920	1517946	55689	1	-
Chr1	1517976	1518001	58986	1	-
Chr1	1518104	1518147	51630	1	-
Chr1	1518196	1518219	63466	1	-
Chr1	1518652	1518692	15576	1	-
Chr1	1518773	1518824	39130	1	-
Chr1	1520022	1520132	38280	1	+
Chr1	1520690	1520717	55899	1	+
Chr1	1520736	1520758	25382	1	+
Chr1	1520846	1520867	57095	1	+
Chr1	1572898	1572927	3479	1	+
Chr1	1572927	1572948	45465	1	+
Chr1	1574358	1574432	18886	1	+
Chr1	1575132	1575225	14275	1	+
Chr1	1575244	1575268	16752	1	+
Chr1	1575792	1575828	59717	1	+
Chr1	1575887	1575918	9022	1	+
Chr1	1576034	1576062	22852	1	+
Chr1	1576137	1576165	39943	1	+
Chr1	1576766	1576840	32609	1	+
Chr1	1577064	1577178	50641	1	+
Chr1	1577209	1579196	57990	1	+
Chr1	1579271	1579312	44370	1	+
Chr1	1579849	1579880	60147	1	+
Chr1	1580333	1580444	54510	1	+
Chr1	1580827	1580866	27982	1	+
Chr1	1582546	1582578	24477	1	+
Chr1	1583707	1583739	18163	1	-
Chr1	1586740	1586794	32819	1	-
Chr1	1587271	1587290	29558	1	-
Chr1	1587589	1587638	34351	1	-
Chr1	1588252	1588302	35645	1	+
Chr1	1590869	1590926	25898	1	-
Chr1	1591511	1591532	51185	1	-
Chr1	1595632	1595653	53738	1	-
Chr1	1595859	1595887	46716	1	-
Chr1	1596281	1596318	30833	1	-
Chr1	1597899	1597919	28130	1	-
Chr1	1605172	1605200	22259	1	-
Chr1	1606681	1606737	8482	1	-
Chr1	1606795	1606848	30366	1	-
Chr1	1606963	1606992	45836	1	-
Chr1	1607380	1607399	45547	1	-
Chr1	1607620	1607645	55430	1	-
Chr1	1607694	1607755	41290	1	-
Chr1	1608372	1608414	29710	1	-
Chr1	1610965	1610991	47760	1	-
Chr1	1611600	1611686	12499	1	-
Chr1	1612610	1612644	47863	1	-
Chr1	1613015	1613039	10514	1	-
Chr1	1614677	1614714	32901	1	-
Chr1	1614778	1614798	46400	1	-
Chr1	1615186	1615232	55328	1	-
Chr1	1615860	1615939	38471	1	-
Chr1	1616317	1616418	38039	1	-
Chr1	1616767	1616809	47339	1	-
Chr1	1616881	1616922	46676	1	-
Chr1	1617064	1617131	41249	1	-
Chr1	1617307	1617330	55319	1	-
Chr1	1620753	1620790	37722	1	-
Chr1	1625012	1625041	27382	1	+
Chr1	1625896	1625934	47378	1	+
Chr1	1625976	1626007	50513	1	+
Chr1	1626126	1626219	60443	1	+
Chr1	1626407	1626436	41299	1	+
Chr1	1626472	1626497	64759	1	+
Chr1	1626820	1626840	34510	1	+
Chr1	1627797	1627826	24046	1	+
Chr1	1628096	1628158	15268	1	+
Chr1	1629348	1629404	45064	1	+
Chr1	1632088	1632121	62642	1	-
Chr1	1632451	1632470	36851	1	-
Chr1	1632581	1632618	38525	1	-
Chr1	1633054	1633089	8590	1	-
Chr1	1633329	1633352	58749	1	-
Chr1	1633489	1633537	52440	1	-
Chr1	1633832	1633860	29781	1	-
Chr1	1634337	1634380	61818	1	-
Chr1	1647633	1647655	62511	1	-
Chr1	1651343	1651365	45585	1	-
Chr1	1652244	1652322	45235	1	-
Chr1	1653763	1653811	17276	1	-
Chr1	1654157	1654223	20275	1	-
Chr1	1654776	1654794	60963	1	-
Chr1	1655029	1655049	25173	1	-
Chr1	1655566	1655592	47020	1	-
Chr1	1656072	1656152	40069	1	-
Chr1	1656360	1656384	64429	1	-
Chr1	1657029	1657057	58473	1	-
Chr1	1657557	1657602	14917	1	-
Chr1	1658863	1658893	23612	1	-
Chr1	1659149	1659175	51715	1	-
Chr1	1664322	1664346	58916	1	-
Chr1	1664413	1664447	61628	1	-
Chr1	1664580	1664633	30572	1	-
Chr1	1664823	1664864	65118	1	-
Chr1	1664894	1664962	36977	1	-
Chr1	1665092	1665111	52146	1	-
Chr1	1665142	1665164	29483	1	-
Chr1	1669676	1669697	5948	1	+
Chr1	1674651	1674671	9814	1	-
Chr1	1676025	1676105	43002	1	-
Chr1	1680506	1680546	51505	1	+
Chr1	1680835	1680875	47432	1	+
Chr1	1687271	1687301	10538	1	+
Chr1	1689523	1689542	34872	1	-
Chr1	1697884	1697912	65465	1	-
Chr1	1698417	1698441	32811	1	-
Chr1	1698491	1698511	61802	1	-
Chr1	1706748	1706774	9010	1	-
Chr1	1706824	1706842	33250	1	-
Chr1	1775436	1775484	61731	1	+
Chr1	1779907	1779950	33763	1	+
Chr1	1780694	1780718	26639	1	+
Chr1	1780888	1780953	11750	1	+
Chr1	1781046	1781082	14519	1	+
Chr1	1781263	1781283	19412	1	+
Chr1	1781484	1781570	45508	1	+
Chr1	1782309	1782360	32187	1	+
Chr1	1782555	1782579	16204	1	+
Chr1	1783045	1783076	37069	1	+
Chr1	1783441	1783494	45767	1	+
Chr1	1784244	1784265	60793	1	+
Chr1	1784668	1784689	57471	1	+
Chr1	1790253	1790651	13472	1	+
Chr1	1790687	1790715	61037	1	+
Chr1	1793342	1793403	29211	1	+
Chr1	1794098	1794159	51251	1	+
Chr1	1794354	1794402	12915	1	+
Chr1	1795474	1795506	22838	1	+
Chr1	1795594	1795620	31215	1	+
Chr1	1796627	1796675	63888	1	+
Chr1	1807705	1807725	36327	1	-
Chr1	1807737	1807776	17655	1	-
Chr1	1808329	1808356	28411	1	-
Chr1	1808445	1808476	18618	1	-
Chr1	1809154	1809196	46868	1	-
Chr1	1809947	1809976	27534	1	-
Chr1	1810204	1810263	7385	1	-
Chr1	1810328	1810376	39192	1	-
Chr1	1810582	1810602	12803	1	-
Chr1	1811022	1811053	17210	1	-
Chr1	1813478	1813500	58889	1	-
Chr1	1814408	1814436	8608	1	-
Chr1	1814563	1814604	28641	1	-
Chr1	1814734	1814793	43065	1	-
Chr1	1817721	1817741	24364	1	+
Chr1	1817818	1817860	56095	1	+
Chr1	1819181	1819199	26966	1	-
Chr1	1822715	1822768	2752	1	+
Chr1	1822952	1822997	40108	1	+
Chr1	1823316	1823337	29121	1	+
Chr1	1826819	1826852	29024	1	+
Chr1	1827723	1827747	55909	1	+
Chr1	1830323	1830343	48352	1	-
Chr1	1840199	1840241	33410	1	+
Chr1	1843457	1843488	27906	1	+
Chr1	1846916	1846937	4628	1	+
Chr1	1847470	1847494	38812	1	+
Chr1	1861972	1862010	26824	1	+
Chr1	1862173	1862196	12951	1	+
Chr1	1863399	1863426	38647	1	+
Chr1	1863399	1863425	47529	1	+
Chr1	1864018	1864073	60827	1	+
Chr1	1864490	1864521	24201	1	+
Chr1	1879258	1879332	32057	1	+
Chr1	1882672	1882715	23278	1	+
Chr1	1885062	1885080	5052	1	-
Chr1	1886801	1886821	26709	1	-
Chr1	1890356	1890388	53603	1	+
Chr1	1890446	1890492	22713	1	+
Chr1	1891113	1891159	15965	1	+
Chr1	1891563	1891596	55762	1	+
Chr1	1891822	1891847	18294	1	-
Chr1	1893650	1893679	9434	1	-
Chr1	1907464	1907495	21329	1	+
Chr1	1907504	1907540	53848	1	+
Chr1	1907597	1907625	34361	1	+
Chr1	1910644	1910666	4933	1	+
Chr1	1918195	1918233	51639	1	-
Chr1	1919341	1919366	13881	1	-
Chr1	1919502	1919658	17935	1	-
Chr1	1921311	1921372	61510	1	-
Chr1	1921409	1921439	6703	1	-
Chr1	1932466	1932487	55036	1	-
Chr1	1932641	1932669	36422	1	-
Chr1	1932979	1933016	54025	1	-
Chr1	1933032	1933067	37875	1	-
Chr1	1937882	1937901	12789	1	-
Chr1	1951058	1951077	29791	1	-
Chr1	1953390	1953411	42965	1	-
Chr1	1953728	1953794	30226	1	+
Chr1	1953842	1953865	49215	1	+
Chr1	1953874	1953902	29823	1	+
Chr1	1953936	1954087	62722	1	+
Chr1	1954172	1954194	19300	1	+
Chr1	1954689	1954770	32866	1	+
Chr1	1955216	1955319	18303	1	+
Chr1	1958633	1958662	62918	1	+
Chr1	1958691	1958722	61679	1	+
Chr1	1964946	1964965	34201	1	-
Chr1	1964975	1965000	46220	1	-
Chr1	1969772	1969797	26093	1	+
Chr1	1969871	1969897	21909	1	+
Chr1	1969950	1970003	63506	1	+
Chr1	1970499	1970541	37957	1	+
Chr1	1970620	1970699	5359	1	+
Chr1	1971564	1971670	27323	1	+
Chr1	1972573	1972594	24327	1	+
Chr1	1972895	1972920	51640	1	+
Chr1	1973332	1973366	53371	1	+
Chr1	1974664	1974685	57662	1	+
Chr1	1978219	1978319	22143	1	+
Chr1	1980477	1980516	16849	1	+
Chr1	1981146	1981188	13434	1	+
Chr1	1981631	1981655	48709	1	+
Chr1	1982425	1982447	18101	1	+
Chr1	1982666	1982690	4888	1	+
Chr1	1984033	1984077	49013	1	+
Chr1	1985212	1985252	53756	1	+
Chr1	1985565	1985632	47410	1	+
Chr1	1987370	1987405	26758	1	+
Chr1	1997332	1997373	3171	1	-
Chr1	1999125	1999177	18893	1	-
Chr1	2000111	2000149	59415	1	-
Chr1	2000389	2000408	33895	1	-
Chr1	2001428	2001450	54715	1	+
Chr1	2003458	2003476	34315	1	-
Chr1	2003551	2003583	44352	1	-
Chr1	2006472	2006491	36267	1	-
Chr1	2006685	2006705	62581	1	-
Chr1	2006826	2006857	25724	1	-
Chr1	2006999	2007074	5119	1	-
Chr1	2008114	2008150	33545	1	+
Chr1	2008604	2008628	18282	1	+
Chr1	2009219	2009252	12051	1	+
Chr1	2009443	2009471	52261	1	+
Chr1	2010427	2010470	7121	1	+
Chr1	2011513	2011536	23675	1	+
Chr1	2013637	2013726	2379	1	-
Chr1	2016333	2016363	4275	1	-
Chr1	2017460	2017538	38450	1	-
Chr1	2017619	2017652	17064	1	-
Chr1	2017789	2017831	4776	1	-
Chr1	2018506	2018559	39071	1	-
Chr1	2019115	2019166	35741	1	-
Chr1	2019532	2019558	53726	1	-
Chr1	2019618	2019681	6245	1	-
Chr1	2020110	2020149	64987	1	-
Chr1	2020194	2020247	30003	1	-
Chr1	2020433	2020457	40662	1	-
Chr1	2021129	2021182	43181	1	-
Chr1	2021245	2021269	48053	1	-
Chr1	2021406	2021442	61558	1	-
Chr1	2022653	2022693	41104	1	-
Chr1	2022931	2023023	61097	1	-
Chr1	2024023	2024066	50010	1	-
Chr1	2024247	2024274	51093	1	-
Chr1	2039020	2039118	38770	1	-
Chr1	2039634	2039669	37135	1	-
Chr1	2040270	2040297	21382	1	-
Chr1	2083418	2083444	54691	1	+
Chr1	2083927	2083989	17765	1	+
Chr1	2084083	2084116	39971	1	+
Chr1	2084570	2084592	31399	1	+
Chr1	2085082	2085149	17282	1	+
Chr1	2085648	2085671	57046	1	+
Chr1	2086904	2086929	31580	1	+
Chr1	2093244	2093265	41819	1	-
Chr1	2093647	2093667	11949	1	-
Chr1	2094657	2094679	24536	1	-
Chr1	2094968	2094990	40109	1	-
Chr1	2095155	2095185	18506	1	-
Chr1	2105006	2105037	38455	1	+
Chr1	2107902	2107936	23	1	+
Chr1	2107953	2107981	21	1	+
Chr1	2110657	2110679	20	1	+
Chr1	2112927	2113039	26552	1	-
Chr1	2113422	2113509	42475	1	-
Chr1	2114130	2114204	8950	1	-
Chr1	2114274	2114398	62960	1	-
Chr1	2120801	2120871	59575	1	+
Chr1	2121020	2121041	12734	1	+
Chr1	2121056	2121083	47203	1	+
Chr1	2121695	2121759	39442	1	+
Chr1	2122184	2122245	33125	1	+
Chr1	2122311	2122335	52454	1	+
Chr1	2122654	2122686	51237	1	+
Chr1	2122769	2122791	43063	1	+
Chr1	2122918	2122939	35975	1	+
Chr1	2129800	2129829	5168	1	+
Chr1	2137752	2137815	58422	1	+
Chr1	2141844	2141906	53328	1	+
Chr1	2142585	2142619	2174	1	-
Chr1	2143817	2143859	2172	1	-
Chr1	2152885	2152926	8582	1	+
Chr1	2158336	2158372	54144	1	+
Chr1	2158500	2158518	7427	1	-
Chr1	2159083	2159127	26904	1	-
Chr1	2159476	2159509	56621	1	-
Chr1	2165335	2165360	23905	1	-
Chr1	2167582	2167640	43213	1	-
Chr1	2168601	2168646	35706	1	+
Chr1	2168879	2168907	65318	1	+
Chr1	2171329	2171391	16426	1	+
Chr1	2246430	2246518	24	1	-
Chr1	2246587	2246623	25	1	-
Chr1	2249049	2249083	30012	1	+
Chr1	2258706	2258752	64362	1	-
Chr1	2258846	2258876	50090	1	-
Chr1	2259815	2259926	10502	1	-
Chr1	2265168	2265191	50697	1	-
Chr1	2265267	2265330	43172	1	-
Chr1	2266079	2266102	62484	1	-
Chr1	2267554	2267576	64541	1	-
Chr1	2268575	2268613	4133	1	-
Chr1	2275994	2276037	23816	1	+
Chr1	2277644	2277669	37177	1	+
Chr1	2278138	2278170	10229	1	+
Chr1	2278325	2278350	5190	1	+
Chr1	2282822	2282844	53572	1	-
Chr1	2282860	2282884	44761	1	-
Chr1	2282979	2283156	42282	1	-
Chr1	2283289	2283341	24124	1	-
Chr1	2284134	2284174	36620	1	-
Chr1	2284236	2284264	55521	1	-
Chr1	2284335	2284358	7949	1	-
Chr1	2284450	2284472	65140	1	-
Chr1	2285221	2285257	36634	1	-
Chr1	2285297	2285345	30035	1	-
Chr1	2285430	2285486	7150	1	-
Chr1	2285612	2285636	50243	1	-
Chr1	2289367	2289388	21219	1	-
Chr1	2295297	2295316	37099	1	-
Chr1	2707127	2707150	41530	1	+
Chr1	2708072	2708093	46562	1	+
Chr1	2708151	2708185	49860	1	+
Chr1	2710981	2711011	51214	1	-
Chr1	2712255	2712292	63073	1	+
Chr1	2712955	2713003	22089	1	+
Chr1	2713762	2713794	7202	1	+
Chr1	2714441	2714463	21246	1	+
Chr1	2714560	2714581	49780	1	+
Chr1	2716861	2716931	55338	1	+
Chr1	2718685	2718712	43785	1	+
Chr1	2718733	2718810	36805	1	+
Chr1	2762732	2762768	42518	1	+
Chr1	2763165	2763201	2675	1	+
Chr1	2764007	2764098	46406	1	+
Chr1	2764154	2764175	17416	1	+
Chr1	2764547	2764580	17829	1	+
Chr1	2766222	2766244	53296	1	+
Chr1	2766277	2766332	29586	1	+
Chr1	2766378	2766439	46449	1	+
Chr1	2766683	2766717	40409	1	+
Chr1	2767115	2767187	17250	1	+
Chr1	2767487	2767510	20984	1	+
Chr1	2929766	2929791	48516	1	-
Chr1	2939676	2939698	34085	1	-
Chr1	2940312	2940363	7662	1	-
Chr1	2940644	2940690	22886	1	-
Chr1	2940876	2940944	10780	1	-
Chr1	2942242	2942277	2358	1	-
Chr1	2943565	2943631	61144	1	-
Chr1	2945169	2945195	30937	1	-
Chr1	2947769	2947810	57287	1	+
Chr1	2948337	2948391	64816	1	+
Chr1	3028103	3028122	11490	1	-
Chr1	3028672	3028700	50373	1	-
Chr1	3029597	3029722	56026	1	-
Chr1	3039756	3039774	29542	1	-
Chr1	3040048	3040068	35550	1	-
Chr1	3043171	3043246	27389	1	+
Chr1	3043266	3043341	12778	1	+
Chr1	3043431	3043454	2820	1	+
Chr1	3044104	3044131	19547	1	+
Chr1	3044320	3044410	41322	1	+
Chr1	3044565	3044601	16478	1	+
Chr1	3044792	3044823	54322	1	+
Chr1	3047701	3047752	8489	1	-
Chr1	3048778	3048809	31789	1	+
Chr1	3049306	3049327	22016	1	+
Chr1	3049480	3049501	43871	1	+
Chr1	3049766	3049813	64127	1	+
Chr1	3050618	3050656	53508	1	+
Chr1	3050977	3051061	39997	1	+
Chr1	3051318	3051356	11041	1	+
Chr1	3051514	3051580	50421	1	+
Chr1	3053141	3053193	36687	1	+
Chr1	3053231	3053289	28298	1	+
Chr1	3053391	3053424	40614	1	+
Chr1	3053538	3053593	59188	1	+
Chr1	3053740	3053772	7481	1	+
Chr1	3055561	3055582	49015	1	-
Chr1	3057526	3057550	25981	1	-
Chr1	3069129	3069156	33552	1	-
Chr1	3080516	3080540	37794	1	+
Chr1	3080550	3080570	23023	1	+
Chr1	3080661	3080709	6261	1	+
Chr1	3083359	3083401	46608	1	+
Chr1	3083410	3083553	46820	1	+
Chr1	3083672	3083698	52592	1	+
Chr1	3084341	3084412	54814	1	+
Chr1	3084475	3084747	9125	1	+
Chr1	3085849	3085870	31903	1	+
Chr1	3087819	3087870	64111	1	+
Chr1	3087972	3087998	8862	1	+
Chr1	3119968	3120032	7162	1	+
Chr1	3120105	3120133	37751	1	+
Chr1	3121071	3121112	36108	1	+
Chr1	3127921	3127948	30628	1	-
Chr1	3129615	3129699	10956	1	-
Chr1	3129742	3129822	28015	1	-
Chr1	3130311	3130367	54060	1	-
Chr1	3130870	3130920	18649	1	-
Chr1	3139630	3139652	58402	1	-
Chr1	3139810	3139835	15433	1	-
Chr1	3144255	3144284	55506	1	+
Chr1	3144356	3144380	41624	1	+
Chr1	3147478	3147518	54785	1	-
Chr1	3149310	3149351	38311	1	-
Chr1	3149696	3149726	40751	1	-
Chr1	3150274	3150315	57133	1	-
Chr1	3150375	3150402	16297	1	-
Chr1	3150693	3150733	20691	1	-
Chr1	3151607	3151644	41623	1	-
Chr1	3151715	3151755	42167	1	-
Chr1	3152979	3152997	8398	1	-
Chr1	3153755	3153780	49965	1	-
Chr1	3153856	3153876	50951	1	-
Chr1	3154350	3154374	54574	1	-
Chr1	3154468	3154489	21680	1	+
Chr1	3155164	3155208	52508	1	+
Chr1	3156084	3156108	7829	1	+
Chr1	3157008	3157039	19501	1	+
Chr1	3157099	3157120	64264	1	+
Chr1	3159578	3159667	65348	1	-
Chr1	3159680	3159721	13086	1	-
Chr1	3161160	3161184	3926	1	-
Chr1	3165415	3165453	13366	1	-
Chr1	3170356	3170385	31218	1	-
Chr1	3170490	3170512	9985	1	-
Chr1	3171646	3171677	32025	1	+
Chr1	3172057	3172086	25376	1	+
Chr1	3172438	3172636	34876	1	+
Chr1	3174429	3174449	46540	1	+
Chr1	3174566	3174601	2823	1	+
Chr1	3174934	3174986	5182	1	+
Chr1	3175249	3175274	35920	1	+
Chr1	3175435	3175474	55548	1	+
Chr1	3175696	3175751	19814	1	+
Chr1	3176264	3176303	25405	1	+
Chr1	3176448	3176471	43723	1	+
Chr1	3177382	3177413	52303	1	-
Chr1	3177533	3177560	20395	1	-
Chr1	3179902	3179955	42083	1	-
Chr1	3185386	3185424	39196	1	-
Chr1	3185455	3185515	33386	1	-
Chr1	3185571	3185604	20144	1	-
Chr1	3185848	3185908	28172	1	-
Chr1	3187312	3187333	17832	1	+
Chr1	3187446	3187486	8803	1	+
Chr1	3189296	3189340	23455	1	+
Chr1	3189371	3189425	37589	1	+
Chr1	3190070	3190093	8666	1	+
Chr1	3192435	3192464	5847	1	+
Chr1	3197426	3197454	56720	1	-
Chr1	3197717	3197741	15051	1	-
Chr1	3198280	3198309	25107	1	-
Chr1	3199795	3199829	28207	1	-
Chr1	3200067	3200092	43326	1	-
Chr1	3203741	3203763	33743	1	+
Chr1	3203942	3203988	50255	1	+
Chr1	3207773	3207799	38658	1	+
Chr1	3208011	3208057	27691	1	+
Chr1	3208458	3208487	37927	1	+
Chr1	3208745	3208798	2356	1	+
Chr1	3211840	3211868	55148	1	+
Chr1	3212136	3212163	52814	1	+
Chr1	3212473	3212515	60102	1	+
Chr1	3213056	3213107	6907	1	+
Chr1	3217666	3217706	13574	1	-
Chr1	3217919	3217974	29091	1	-
Chr1	3222149	3222174	38216	1	-
Chr1	3222863	3222891	43300	1	-
Chr1	3223214	3223237	58005	1	-
Chr1	3223278	3223351	38136	1	-
Chr1	3223982	3224042	25032	1	-
Chr1	3224151	3224183	53644	1	-
Chr1	3233983	3234058	16153	1	-
Chr1	3240473	3240499	64851	1	-
Chr1	3241631	3241655	14848	1	-
Chr1	3242235	3242255	13732	1	-
Chr1	3242891	3242911	42960	1	-
Chr1	3244198	3244219	47189	1	+
Chr1	3244857	3244894	12441	1	+
Chr1	3246478	3246511	44257	1	+
Chr1	3248035	3248079	47728	1	+
Chr1	3248942	3249022	9336	1	+
Chr1	3249142	3249203	3441	1	+
Chr1	3249341	3249361	17097	1	+
Chr1	3250084	3250166	52054	1	+
Chr1	3250216	3250312	21223	1	+
Chr1	3250363	3250388	23289	1	+
Chr1	3252188	3252222	20617	1	+
Chr1	3252235	3252257	8485	1	+
Chr1	3255912	3255937	20584	1	+
Chr1	3257765	3257787	27	1	-
Chr1	3258162	3258206	35	1	-
Chr1	3258566	3258622	32	1	-
Chr1	3260438	3260463	26	1	-
Chr1	3260871	3260937	28	1	-
Chr1	3261087	3261118	31	1	-
Chr1	3261222	3261252	30	1	-
Chr1	3269698	3269744	64778	1	-
Chr1	3269775	3269811	56285	1	-
Chr1	3270924	3270944	53435	1	-
Chr1	3271807	3271847	55002	1	-
Chr1	3271901	3271924	49092	1	-
Chr1	3272509	3272616	63577	1	-
Chr1	3272636	3272795	39497	1	-
Chr1	3276378	3276418	12604	1	-
Chr1	3276722	3276768	50584	1	-
Chr1	3277162	3277195	11897	1	-
Chr1	3277594	3277635	5299	1	-
Chr1	3277893	3277914	11907	1	-
Chr1	3278647	3278674	15288	1	-
Chr1	3280261	3280284	27224	1	+
Chr1	3282305	3282325	28158	1	+
Chr1	3287538	3287559	13359	1	+
Chr1	3288088	3288110	25061	1	+
Chr1	3288798	3288819	3978	1	+
Chr1	3288798	3288820	44865	1	+
Chr1	3288799	3288819	55827	1	+
Chr1	3290214	3290245	5077	1	+
Chr1	3291595	3291672	27588	1	-
Chr1	3292328	3292354	47681	1	-
Chr1	3293167	3293218	20537	1	-
Chr1	3293553	3293610	22423	1	-
Chr1	3294070	3294095	64355	1	-
Chr1	3294340	3294362	59493	1	-
Chr1	3294441	3294460	20266	1	-
Chr1	3294592	3294619	48195	1	-
Chr1	3294854	3294879	14458	1	-
Chr1	3296319	3296347	12545	1	-
Chr1	3304426	3304444	55150	1	-
Chr1	3306137	3306173	13032	1	-
Chr1	3306214	3306253	38602	1	-
Chr1	3306666	3306739	24824	1	-
Chr1	3306903	3306921	18249	1	-
Chr1	3307362	3307447	3612	1	-
Chr1	3307545	3307614	25553	1	-
Chr1	3308035	3308067	23817	1	-
Chr1	3308817	3308857	22917	1	-
Chr1	3309759	3309796	7351	1	+
Chr1	3311277	3311345	43101	1	+
Chr1	3311683	3311707	47615	1	+
Chr1	3311894	3311964	15819	1	+
Chr1	3312062	3312095	54338	1	+
Chr1	3312153	3312261	48241	1	+
Chr1	3313066	3313112	33730	1	+
Chr1	3313522	3313548	50604	1	+
Chr1	3313978	3314012	23531	1	+
Chr1	3314192	3314234	6579	1	+
Chr1	3314470	3314528	35238	1	+
Chr1	3314954	3314992	10859	1	+
Chr1	3315201	3315223	27530	1	+
Chr1	3315230	3315316	15113	1	+
Chr1	3315665	3315715	42012	1	+
Chr1	3315835	3315860	28915	1	+
Chr1	3316242	3316282	60907	1	+
Chr1	3316501	3316523	50167	1	+
Chr1	3316618	3316673	28402	1	+
Chr1	3316712	3316737	41666	1	+
Chr1	3316885	3316906	38500	1	+
Chr1	3317230	3317253	57677	1	+
Chr1	3318025	3318153	24032	1	+
Chr1	3318264	3318366	10507	1	+
Chr1	3318909	3318930	44769	1	+
Chr1	3320869	3320892	30437	1	+
Chr1	3321189	3321210	21026	1	+
Chr1	3322044	3322070	51360	1	+
Chr1	3322093	3322143	27006	1	+
Chr1	3323623	3323656	43424	1	-
Chr1	3324034	3324078	6525	1	-
Chr1	3327495	3327552	14223	1	+
Chr1	3350872	3350926	61635	1	+
Chr1	3359572	3359593	49651	1	-
Chr1	3359642	3359661	61158	1	-
Chr1	3359810	3359842	49028	1	-
Chr1	3366561	3366589	57350	1	-
Chr1	3366717	3366746	11835	1	-
Chr1	3367835	3367856	34917	1	-
Chr1	3367977	3368001	25391	1	-
Chr1	3368061	3368098	50566	1	-
Chr1	3369068	3369087	7109	1	-
Chr1	3369220	3369341	21648	1	-
Chr1	3370405	3370434	26848	1	+
Chr1	3370459	3370569	52292	1	+
Chr1	3370581	3370643	24073	1	+
Chr1	3371009	3371029	43592	1	+
Chr1	3373190	3373247	61517	1	+
Chr1	3373271	3373298	16820	1	+
Chr1	3373573	3373596	11811	1	+
Chr1	3373982	3374011	13720	1	+
Chr1	3374353	3374380	37103	1	+
Chr1	3374843	3374917	42652	1	+
Chr1	3375096	3375123	19261	1	+
Chr1	3375290	3375323	13676	1	+
Chr1	3377152	3377172	16375	1	+
Chr1	3377234	3377264	31875	1	+
Chr1	3382202	3382262	38490	1	-
Chr1	3382332	3382385	14442	1	-
Chr1	3382900	3382924	30119	1	-
Chr1	3384093	3384112	5008	1	-
Chr1	3385134	3385161	8076	1	-
Chr1	3386908	3387053	22184	1	-
Chr1	3387195	3387413	64730	1	-
Chr1	3387456	3387502	27466	1	-
Chr1	3394123	3394154	16555	1	-
Chr1	3394123	3394157	15471	1	-
Chr1	3398437	3398467	62111	1	-
Chr1	3403055	3403084	23667	1	+
Chr1	3403124	3403157	5873	1	+
Chr1	3417441	3417462	10856	1	-
Chr1	3419500	3419526	52833	1	-
Chr1	3419587	3419618	62834	1	-
Chr1	3420483	3420554	30927	1	-
Chr1	3421009	3421033	55087	1	-
Chr1	3422552	3422574	39007	1	-
Chr1	3422802	3422865	5177	1	-
Chr1	3440993	3441068	16265	1	-
Chr1	3442524	3442544	27828	1	-
Chr1	3443218	3443244	3985	1	-
Chr1	3443958	3444049	58248	1	-
Chr1	3444581	3444599	55016	1	-
Chr1	3444663	3444686	33726	1	-
Chr1	3444842	3444908	56544	1	-
Chr1	3445210	3445268	28494	1	-
Chr1	3445516	3445551	63352	1	-
Chr1	3447089	3447121	45155	1	+
Chr1	3447852	3447898	19678	1	+
Chr1	3448023	3448071	19108	1	+
Chr1	3448915	3448940	14404	1	+
Chr1	3449265	3449302	20218	1	+
Chr1	3449594	3449629	33604	1	+
Chr1	3450441	3450511	21941	1	+
Chr1	3450488	3450509	29334	1	+
Chr1	3451554	3451682	19652	1	+
Chr1	3451702	3451756	5647	1	+
Chr1	3452115	3452152	44814	1	+
Chr1	3452231	3452354	50301	1	+
Chr1	3452418	3452446	38174	1	+
Chr1	3452467	3452501	50992	1	+
Chr1	3455952	3455979	10450	1	+
Chr1	3456100	3456133	33227	1	+
Chr1	3456556	3456578	39922	1	+
Chr1	3456726	3456779	34628	1	+
Chr1	3457069	3457095	23941	1	+
Chr1	3460444	3460463	23558	1	-
Chr1	3461008	3461040	40337	1	-
Chr1	3466940	3466986	12131	1	+
Chr1	3468419	3468455	2777	1	+
Chr1	3471541	3471593	6295	1	-
Chr1	3471654	3471683	22808	1	-
Chr1	3473231	3473257	41712	1	-
Chr1	3480042	3480068	22512	1	-
Chr1	3480381	3480404	37561	1	-
Chr1	3481052	3481100	39889	1	-
Chr1	3481449	3481471	40467	1	-
Chr1	3489429	3489463	12870	1	+
Chr1	3503436	3503455	30213	1	-
Chr1	3504510	3504534	42681	1	+
Chr1	3504670	3504705	56938	1	+
Chr1	3504827	3504848	3894	1	+
Chr1	3505898	3505924	21406	1	+
Chr1	3506019	3506067	15597	1	+
Chr1	3506190	3506281	7291	1	+
Chr1	3506321	3506342	63922	1	+
Chr1	3506944	3506966	37002	1	+
Chr1	3509976	3509995	47398	1	-
Chr1	3519585	3519603	8355	1	-
Chr1	3520072	3520133	56640	1	-
Chr1	3528196	3528224	24801	1	+
Chr1	3530346	3530430	63856	1	+
Chr1	3545695	3545747	61102	1	+
Chr1	3554017	3554071	50767	1	+
Chr1	3555623	3555662	52466	1	+
Chr1	3565283	3565309	31431	1	+
Chr1	3565648	3565669	47295	1	+
Chr1	3565879	3565905	5440	1	+
Chr1	3566569	3566600	34014	1	+
Chr1	3568181	3568200	40297	1	-
Chr1	3568253	3568279	21540	1	-
Chr1	3569745	3569763	29873	1	-
Chr1	3570747	3570786	24234	1	-
Chr1	3570831	3570891	52079	1	-
Chr1	3570974	3571049	61237	1	-
Chr1	3578614	3578632	57649	1	-
Chr1	3579228	3579254	46955	1	-
Chr1	3579419	3579467	62556	1	-
Chr1	3579760	3579788	55211	1	-
Chr1	3579814	3579835	33391	1	-
Chr1	3580258	3580283	34859	1	-
Chr1	3580322	3580348	39134	1	-
Chr1	3580968	3580988	5744	1	-
Chr1	3582430	3582586	39246	1	-
Chr1	3582936	3582955	48119	1	-
Chr1	3583191	3583222	54150	1	-
Chr1	3583539	3583590	14451	1	-
Chr1	3584026	3584104	53828	1	-
Chr1	3584328	3584346	9058	1	-
Chr1	3584529	3584556	20596	1	-
Chr1	3585445	3585484	49984	1	-
Chr1	3585502	3585521	53195	1	-
Chr1	3586890	3586909	22333	1	-
Chr1	3587040	3587070	43091	1	-
Chr1	3587393	3587444	43580	1	-
Chr1	3587660	3587685	59877	1	-
Chr1	3589125	3589153	33537	1	-
Chr1	3590056	3590098	52852	1	-
Chr1	3590155	3590202	31042	1	-
Chr1	3590562	3590666	29109	1	-
Chr1	3590734	3590759	37896	1	-
Chr1	3592523	3592552	22002	1	-
Chr1	3592699	3592725	24171	1	-
Chr1	3595140	3595193	56108	1	-
Chr1	3596712	3596741	7311	1	+
Chr1	3602119	3602138	37064	1	-
Chr1	3602460	3602524	48137	1	-
Chr1	3603176	3603210	39635	1	-
Chr1	3603413	3603488	44986	1	-
Chr1	3603831	3603870	13806	1	-
Chr1	3604228	3604260	64505	1	-
Chr1	3604392	3604412	61838	1	-
Chr1	3604779	3604818	38318	1	-
Chr1	3604941	3604975	9707	1	-
Chr1	3606144	3606223	46138	1	-
Chr1	3607821	3607846	9298	1	-
Chr1	3607855	3607879	46249	1	-
Chr1	3610204	3610226	54085	1	-
Chr1	3610350	3610439	40259	1	-
Chr1	3611064	3611088	35784	1	-
Chr1	3611137	3611185	14011	1	-
Chr1	3615310	3615343	5094	1	-
Chr1	3615505	3615533	21939	1	-
Chr1	3615631	3615650	38165	1	-
Chr1	3616085	3616128	12792	1	-
Chr1	3616223	3616248	20039	1	-
Chr1	3627744	3627771	16682	1	+
Chr1	3627816	3627842	2539	1	+
Chr1	3628755	3628845	15185	1	+
Chr1	3629063	3629093	55675	1	+
Chr1	3629735	3629788	48374	1	+
Chr1	3630089	3630113	15366	1	+
Chr1	3633739	3633773	4759	1	-
Chr1	3634966	3635004	35187	1	-
Chr1	3635017	3635053	10595	1	-
Chr1	3635169	3635210	20528	1	-
Chr1	3636464	3636521	42953	1	-
Chr1	3636549	3636576	47182	1	-
Chr1	3636694	3636753	30413	1	-
Chr1	3638483	3638504	56783	1	+
Chr1	3638545	3638570	15759	1	+
Chr1	3639193	3639285	3884	1	+
Chr1	3641164	3641207	31020	1	+
Chr1	3642506	3642536	57209	1	+
Chr1	3649492	3649532	20738	1	-
Chr1	3649987	3650013	10611	1	-
Chr1	3650177	3650214	29635	1	-
Chr1	3650377	3650443	5719	1	-
Chr1	3651240	3651259	26319	1	-
Chr1	3651496	3651583	44751	1	-
Chr1	3653980	3654098	62024	1	-
Chr1	3654161	3654192	35750	1	-
Chr1	3654284	3654314	58253	1	-
Chr1	3654495	3654539	51472	1	-
Chr1	3654676	3654716	8886	1	-
Chr1	3655108	3655148	10509	1	-
Chr1	3655490	3655539	30297	1	-
Chr1	3655586	3655612	30011	1	-
Chr1	3655973	3655993	57190	1	-
Chr1	3658345	3658365	62239	1	-
Chr1	3658419	3658458	37716	1	-
Chr1	3658629	3658668	34322	1	-
Chr1	3659203	3659231	39016	1	+
Chr1	3659288	3659316	10612	1	+
Chr1	3659469	3659513	13289	1	+
Chr1	3659694	3659722	57423	1	+
Chr1	3660057	3660085	56113	1	+
Chr1	3660117	3660200	55023	1	+
Chr1	3660901	3660929	3783	1	+
Chr1	3660973	3661048	46904	1	+
Chr1	3661644	3661696	28292	1	+
Chr1	3663650	3663692	58249	1	+
Chr1	3663784	3663855	5567	1	+
Chr1	3667018	3667050	8751	1	-
Chr1	3673244	3673318	50108	1	-
Chr1	3673370	3673389	50197	1	-
Chr1	3673577	3673610	43678	1	-
Chr1	3674332	3674454	39459	1	-
Chr1	3674527	3674555	42519	1	-
Chr1	3674966	3675009	38332	1	-
Chr1	3675269	3675293	38962	1	-
Chr1	3676038	3676078	28384	1	-
Chr1	3676934	3676960	33524	1	+
Chr1	3677645	3677690	27334	1	+
Chr1	3681026	3681076	2970	1	-
Chr1	3685426	3685452	33656	1	+
Chr1	3685451	3685490	22517	1	+
Chr1	3686642	3686735	44368	1	+
Chr1	3687161	3687220	49433	1	+
Chr1	3694684	3694704	11571	1	-
Chr1	3698706	3698753	17070	1	-
Chr1	3698796	3698821	18742	1	-
Chr1	3698860	3698901	24010	1	-
Chr1	3698997	3699047	39590	1	-
Chr1	3700132	3700152	55310	1	-
Chr1	3700270	3700337	48783	1	-
Chr1	3701737	3701827	64109	1	-
Chr1	3713738	3713777	52539	1	+
Chr1	3714999	3715047	54964	1	+
Chr1	3716958	3717007	44592	1	+
Chr1	3718735	3718755	29600	1	+
Chr1	3720578	3720646	50519	1	+
Chr1	3720655	3720684	29826	1	+
Chr1	3722087	3722140	19622	1	+
Chr1	3734935	3734968	37305	1	+
Chr1	3735295	3735323	31010	1	+
Chr1	3735731	3735760	31917	1	+
Chr1	3735796	3735861	12995	1	+
Chr1	3736189	3736230	51467	1	+
Chr1	3737001	3737023	59754	1	+
Chr1	3737071	3737101	14369	1	+
Chr1	3737265	3737318	24267	1	+
Chr1	3738261	3738302	52941	1	+
Chr1	3738642	3738673	37595	1	+
Chr1	3739027	3739070	65364	1	+
Chr1	3821572	3821661	33681	1	-
Chr1	3821801	3821835	34812	1	-
Chr1	3822122	3822166	15055	1	-
Chr1	3832477	3832559	59834	1	+
Chr1	3833094	3833116	31593	1	+
Chr1	3833122	3833146	22683	1	+
Chr1	3833279	3833306	31279	1	+
Chr1	3833578	3833603	49052	1	+
Chr1	3834145	3834208	27721	1	+
Chr1	3834441	3834572	61894	1	-
Chr1	3834655	3834700	22278	1	-
Chr1	3834987	3835029	61006	1	-
Chr1	3837235	3837256	27823	1	-
Chr1	3837368	3837411	44074	1	-
Chr1	3837445	3837491	43839	1	-
Chr1	3837935	3837967	48155	1	+
Chr1	3838209	3838238	48595	1	+
Chr1	3838447	3838486	54245	1	+
Chr1	3838680	3838722	36229	1	+
Chr1	3839341	3839361	5676	1	+
Chr1	3839611	3839656	2644	1	+
Chr1	3840008	3840065	35954	1	+
Chr1	3840093	3840169	51095	1	+
Chr1	3840537	3840573	17659	1	+
Chr1	3840556	3840577	47373	1	+
Chr1	3841066	3841104	26596	1	+
Chr1	3847647	3847682	34973	1	+
Chr1	3847828	3847857	65468	1	+
Chr1	3847921	3847942	27120	1	+
Chr1	3848555	3848582	31173	1	+
Chr1	3865074	3865098	40	1	-
Chr1	3866554	3866574	39	1	-
Chr1	3866581	3866604	43	1	-
Chr1	3866943	3866991	38	1	-
Chr1	3867016	3867111	42	1	-
Chr1	3870138	3870226	37624	1	-
Chr1	3870436	3870546	46124	1	+
Chr1	3870710	3870812	64645	1	+
Chr1	3871597	3871619	62277	1	+
Chr1	3871653	3871675	16073	1	+
Chr1	3879102	3879124	14836	1	-
Chr1	3880750	3880790	30991	1	-
Chr1	3881143	3881175	36039	1	-
Chr1	3881270	3881294	36305	1	+
Chr1	3885508	3885531	8187	1	+
Chr1	3885889	3885920	53117	1	+
Chr1	3888652	3888697	13592	1	+
Chr1	3901096	3901173	20973	1	+
Chr1	3903990	3904013	2538	1	+
Chr1	3918249	3918269	46390	1	+
Chr1	3919227	3919249	57022	1	+
Chr1	3919783	3919808	33465	1	+
Chr1	3924834	3924862	9099	1	+
Chr1	3928338	3928362	30946	1	-
Chr1	3929695	3929755	65216	1	-
Chr1	3931582	3931603	22232	1	-
Chr1	3934203	3934223	48627	1	-
Chr1	3935973	3936000	15167	1	+
Chr1	3936876	3936897	11969	1	+
Chr1	3943332	3943358	18708	1	+
Chr1	3943408	3943435	47908	1	+
Chr1	3943480	3943501	55161	1	+
Chr1	3944333	3944357	8919	1	+
Chr1	3945017	3945051	28810	1	+
Chr1	3945137	3945237	47651	1	+
Chr1	3945367	3945410	28590	1	+
Chr1	3945467	3945505	43938	1	+
Chr1	3947801	3947839	56237	1	+
Chr1	3947894	3947942	53288	1	+
Chr1	3950954	3950976	32873	1	+
Chr1	3950998	3951019	39859	1	+
Chr1	3951171	3951209	25994	1	+
Chr1	3951474	3951495	14328	1	+
Chr1	3957388	3957428	26995	1	+
Chr1	3967975	3968005	35323	1	+
Chr1	3971795	3971844	44	1	-
Chr1	3973058	3973082	56135	1	-
Chr1	3981397	3981418	62711	1	+
Chr1	3982965	3983060	5490	1	+
Chr1	3983505	3983530	26544	1	+
Chr1	3995290	3995318	40390	1	+
Chr1	3998609	3998651	17357	1	+
Chr1	3999163	3999184	42985	1	+
Chr1	4001151	4001250	53274	1	+
Chr1	4003328	4003368	23024	1	+
Chr1	4004523	4004561	41195	1	+
Chr1	4007812	4007834	25731	1	-
Chr1	4009005	4009031	65361	1	-
Chr1	4010613	4010664	63665	1	-
Chr1	4010803	4010858	8403	1	+
Chr1	4010880	4010907	58169	1	+
Chr1	4011134	4011171	5430	1	+
Chr1	4011412	4011507	23113	1	+
Chr1	4011829	4011895	39964	1	+
Chr1	4011951	4011982	3799	1	+
Chr1	4012420	4012445	56197	1	+
Chr1	4012853	4012885	48994	1	+
Chr1	4014304	4014323	33418	1	-
Chr1	4014915	4014943	40624	1	+
Chr1	4015489	4015512	42629	1	+
Chr1	4016944	4016976	43894	1	-
Chr1	4018088	4018115	14722	1	-
Chr1	4019197	4019221	64023	1	-
Chr1	4019458	4019525	55269	1	-
Chr1	4020200	4020237	62297	1	-
Chr1	4020303	4020323	21508	1	-
Chr1	4025327	4025352	33859	1	-
Chr1	4025498	4025521	53421	1	-
Chr1	4025542	4025561	4104	1	-
Chr1	4025937	4025955	4070	1	-
Chr1	4025998	4026038	19972	1	-
Chr1	4026114	4026146	10796	1	-
Chr1	4026731	4026850	21013	1	-
Chr1	4026881	4026913	51276	1	-
Chr1	4027801	4027842	59382	1	-
Chr1	4028695	4028715	55830	1	+
Chr1	4038588	4038607	60576	1	-
Chr1	4038963	4038981	34129	1	-
Chr1	4039634	4039654	29709	1	-
Chr1	4040151	4040170	39638	1	-
Chr1	4051652	4051708	11566	1	-
Chr1	4053829	4053858	24986	1	-
Chr1	4054479	4054506	35069	1	+
Chr1	4055505	4055524	16476	1	-
Chr1	4067013	4067048	26251	1	-
Chr1	4069710	4069750	27289	1	+
Chr1	4069986	4070007	48963	1	+
Chr1	4072445	4072490	51254	1	+
Chr1	4072598	4072660	54670	1	+
Chr1	4072841	4072880	15020	1	+
Chr1	4073406	4073433	27488	1	+
Chr1	4073458	4073484	10643	1	+
Chr1	4074164	4074211	8792	1	+
Chr1	4078179	4078264	42400	1	-
Chr1	4078872	4078890	43058	1	-
Chr1	4080395	4080444	8804	1	-
Chr1	4082771	4082874	57984	1	+
Chr1	4083991	4084034	62379	1	+
Chr1	4084989	4085022	34810	1	+
Chr1	4087840	4087861	31897	1	-
Chr1	4088804	4088843	25232	1	-
Chr1	4089925	4089947	34022	1	-
Chr1	4095062	4095116	63653	1	-
Chr1	4096765	4096828	39400	1	-
Chr1	4097386	4097432	45756	1	-
Chr1	4097523	4097604	16454	1	-
Chr1	4097634	4097658	38296	1	-
Chr1	4097668	4097703	64685	1	-
Chr1	4099096	4099139	5670	1	+
Chr1	4099748	4099940	7973	1	+
Chr1	4100890	4100943	25514	1	+
Chr1	4101505	4101538	48357	1	+
Chr1	4102423	4102448	62590	1	+
Chr1	4102471	4102497	60669	1	+
Chr1	4102572	4102594	18241	1	+
Chr1	4102662	4102771	58700	1	+
Chr1	4102663	4102724	46296	1	-
Chr1	4103287	4103379	45233	1	+
Chr1	4103524	4103644	23084	1	+
Chr1	4104083	4104118	58207	1	+
Chr1	4104902	4104926	18133	1	+
Chr1	4104955	4104988	49939	1	+
Chr1	4105221	4105276	53717	1	+
Chr1	4106894	4106995	25917	1	+
Chr1	4107863	4107901	50987	1	+
Chr1	4108144	4108188	7687	1	+
Chr1	4109406	4109447	2456	1	+
Chr1	4109488	4109512	52542	1	+
Chr1	4113811	4113856	62338	1	-
Chr1	4117044	4117062	61286	1	-
Chr1	4117386	4117445	39672	1	-
Chr1	4117868	4117886	64255	1	-
Chr1	4118231	4118261	3929	1	-
Chr1	4136943	4136976	18337	1	+
Chr1	4137448	4137483	12355	1	+
Chr1	4148473	4148523	28138	1	+
Chr1	4148576	4148596	56439	1	+
Chr1	4151696	4151722	28876	1	+
Chr1	4152251	4152437	56022	1	+
Chr1	4153151	4153200	20063	1	+
Chr1	4153516	4153538	50871	1	+
Chr1	4153617	4153646	38986	1	+
Chr1	4154543	4154582	4862	1	+
Chr1	4154917	4154947	9085	1	+
Chr1	4160439	4160486	10052	1	+
Chr1	4161431	4161457	27261	1	+
Chr1	4161808	4161852	58271	1	-
Chr1	4162307	4162379	49613	1	-
Chr1	4162548	4162591	30617	1	-
Chr1	4162976	4163007	37570	1	-
Chr1	4165110	4165137	15532	1	-
Chr1	4166787	4166818	43410	1	-
Chr1	4166828	4166860	3645	1	-
Chr1	4167180	4167217	44690	1	-
Chr1	4168221	4168248	6144	1	-
Chr1	4168623	4168653	54983	1	-
Chr1	4168877	4169045	51699	1	+
Chr1	4169066	4169119	53577	1	+
Chr1	4169322	4169342	22086	1	+
Chr1	4170763	4170819	3431	1	+
Chr1	4171928	4171956	62666	1	+
Chr1	4173470	4173501	31777	1	+
Chr1	4173989	4174040	63935	1	+
Chr1	4174610	4174632	9178	1	+
Chr1	4210718	4210755	43998	1	-
Chr1	4211830	4211856	63327	1	-
Chr1	4213089	4213107	13860	1	-
Chr1	4213176	4213242	5620	1	-
Chr1	4214023	4214130	30713	1	-
Chr1	4217273	4217302	11655	1	-
Chr1	4218092	4218111	23659	1	-
Chr1	4219555	4219606	4567	1	-
Chr1	4229112	4229142	38028	1	-
Chr1	4229750	4229871	54554	1	-
Chr1	4230041	4230062	33226	1	-
Chr1	4230555	4230599	29774	1	-
Chr1	4230658	4230679	28750	1	-
Chr1	4231153	4231183	41866	1	-
Chr1	4231213	4231258	7423	1	-
Chr1	4231365	4231404	30396	1	-
Chr1	4231531	4231590	47951	1	-
Chr1	4231635	4231672	55963	1	-
Chr1	4232104	4232132	51335	1	-
Chr1	4232151	4232234	28860	1	-
Chr1	4232368	4232413	44082	1	-
Chr1	4234731	4234752	60704	1	-
Chr1	4235378	4235409	64167	1	-
Chr1	4235572	4235604	23688	1	-
Chr1	4236057	4236109	44946	1	-
Chr1	4236750	4236775	23207	1	-
Chr1	4238654	4238676	17359	1	-
Chr1	4238753	4238867	62784	1	-
Chr1	4238897	4238918	13006	1	-
Chr1	4239156	4239175	33382	1	-
Chr1	4241595	4241638	41435	1	-
Chr1	4243081	4243112	40871	1	-
Chr1	4244014	4244044	64376	1	+
Chr1	4244095	4244122	33091	1	+
Chr1	4244220	4244275	15038	1	+
Chr1	4244296	4244318	6830	1	+
Chr1	4244373	4244401	28338	1	+
Chr1	4245835	4245858	3575	1	+
Chr1	4251064	4251123	23045	1	+
Chr1	4251205	4251239	16360	1	+
Chr1	4251274	4251295	14192	1	+
Chr1	4252145	4252175	57868	1	+
Chr1	4252337	4252396	58789	1	+
Chr1	4252426	4252486	61319	1	+
Chr1	4252566	4252599	62044	1	+
Chr1	4252688	4252717	30832	1	+
Chr1	4253458	4253502	30829	1	+
Chr1	4253638	4253659	24928	1	+
Chr1	4254588	4254641	7047	1	+
Chr1	4254694	4254716	28200	1	+
Chr1	4254846	4254882	33339	1	+
Chr1	4254978	4255025	63030	1	+
Chr1	4259439	4259490	7945	1	-
Chr1	4262383	4262405	35387	1	-
Chr1	4263303	4263332	47540	1	-
Chr1	4263367	4263428	51274	1	-
Chr1	4265149	4265189	56715	1	-
Chr1	4265277	4265315	32795	1	-
Chr1	4265742	4265780	42018	1	-
Chr1	4265824	4265851	16292	1	-
Chr1	4265903	4265921	23599	1	-
Chr1	4266022	4266044	9956	1	-
Chr1	4266191	4266220	29363	1	-
Chr1	4266338	4266383	24245	1	-
Chr1	4266858	4266884	26675	1	-
Chr1	4266935	4266956	31144	1	-
Chr1	4270210	4270247	6811	1	-
Chr1	4272627	4272655	53060	1	-
Chr1	4276166	4276204	60938	1	+
Chr1	4276195	4276220	22814	1	+
Chr1	4276212	4276237	3653	1	+
Chr1	4276250	4276272	21747	1	+
Chr1	4276347	4276407	10574	1	+
Chr1	4276430	4276467	39805	1	+
Chr1	4280905	4280933	43428	1	-
Chr1	4280931	4280977	10984	1	+
Chr1	4281024	4281050	14356	1	-
Chr1	4282182	4282243	57900	1	+
Chr1	4282800	4282867	22218	1	+
Chr1	4282905	4282942	23064	1	+
[truncated: 47,171 more rows]
