# Supplementary material for: Expansion of the circadian transcriptome in Brassica rapa and genome-wide diversification of paralog expression patterns
Source: eLife. 2020 Sep 30;9:e58993. doi: 10.7554/eLife.58993 (PMC7655105; doi:10.7554/eLife.58993)
Supplement: Supplementary file 10. — Using a list of canonical CNS sequences derived from Haudry et al., 2013, the B. rapa R500 genome was annotated for those CNSs using NCBI BLAST+. This dataset is in BED file format with six fields as follows: Field 1 denotes the chromosome, Field 2 denotes the start nucleotide position, Field 3 denotes the end nucleotide position, Field 4 denotes the CNS accession (name), Field 5 is a placeholder ‘1’ for a score annotation but is not used in this case, Field 6 denotes the strand. [file elife-58993-supp10.txt.zip › SupplementaryFile10.txt]

A01	1647	1726	15641	1	+
A01	8865	8941	22411	1	+
A01	9512	9544	41550	1	+
A01	9662	9760	7697	1	+
A01	10321	10400	13238	1	+
A01	13821	13945	22063	1	+
A01	13822	13921	54164	1	+
A01	69284	69311	42285	1	+
A01	134577	134599	14617	1	-
A01	143825	143886	4555	1	-
A01	146077	146111	26694	1	-
A01	147048	147075	10958	1	-
A01	185046	185128	44132	1	+
A01	185179	185222	35023	1	+
A01	185650	185703	23221	1	+
A01	199469	199499	64597	1	-
A01	234781	234801	25635	1	-
A01	272341	272384	3628	1	-
A01	275372	275402	43972	1	-
A01	275373	275405	24222	1	-
A01	277881	277929	41568	1	-
A01	333193	333281	38743	1	+
A01	396272	396339	27019	1	-
A01	396450	396496	23898	1	-
A01	396612	396656	33569	1	-
A01	396701	396728	2861	1	-
A01	397140	397202	41641	1	-
A01	397272	397345	40511	1	-
A01	403995	404019	22692	1	-
A01	404180	404202	32644	1	-
A01	405541	405614	59691	1	-
A01	419016	419067	55920	1	+
A01	430582	430654	46225	1	+
A01	431395	431449	6482	1	+
A01	433384	433458	36439	1	+
A01	434918	435044	22203	1	+
A01	435960	436061	51636	1	+
A01	436095	436127	62137	1	+
A01	436732	436870	5802	1	+
A01	445223	445296	8004	1	+
A01	445348	445397	14699	1	+
A01	447502	447579	12754	1	+
A01	447836	447879	54760	1	+
A01	450574	450711	33602	1	+
A01	451372	451395	45448	1	+
A01	460502	460579	46892	1	+
A01	462975	463004	14835	1	-
A01	465633	465716	58957	1	-
A01	465917	465963	54199	1	-
A01	466507	466544	17833	1	-
A01	466597	466631	38520	1	-
A01	466864	466904	50329	1	-
A01	471879	471919	9554	1	+
A01	472182	472221	6842	1	+
A01	472432	472498	24125	1	+
A01	476271	476304	6483	1	+
A01	479233	479274	24893	1	+
A01	483099	483121	22271	1	+
A01	493189	493216	9164	1	-
A01	563048	563112	16773	1	-
A01	563214	563258	10383	1	-
A01	569522	569568	27825	1	-
A01	570979	570999	15912	1	-
A01	575891	575911	15912	1	-
A01	582236	582288	20910	1	+
A01	584265	584289	45475	1	-
A01	584392	584425	24137	1	-
A01	584467	584500	51915	1	-
A01	592643	592662	27293	1	-
A01	601624	601675	9006	1	-
A01	604516	604626	37619	1	-
A01	615600	615633	23048	1	-
A01	615831	615930	42941	1	-
A01	617208	617343	48874	1	-
A01	617356	617400	12909	1	-
A01	618241	618303	63166	1	-
A01	620492	620581	51340	1	-
A01	627759	627835	42348	1	-
A01	631370	631395	23677	1	+
A01	631980	632031	45422	1	+
A01	644027	644049	1545	1	-
A01	644180	644217	1542	1	-
A01	645379	645418	1537	1	-
A01	645777	645833	1544	1	-
A01	646078	646097	1539	1	-
A01	647967	648025	1535	1	-
A01	648698	648736	1541	1	-
A01	648775	648874	1538	1	-
A01	669591	669619	18772	1	+
A01	671723	671742	57069	1	-
A01	673239	673264	51353	1	-
A01	673412	673450	44878	1	-
A01	674733	674762	16030	1	-
A01	674802	674863	53032	1	-
A01	674957	675008	34411	1	-
A01	685696	685739	15293	1	-
A01	688027	688090	56539	1	+
A01	689735	689811	42565	1	+
A01	700898	700977	42182	1	-
A01	701451	701536	63301	1	-
A01	702733	702764	63378	1	-
A01	704278	704306	15749	1	-
A01	704509	704549	37505	1	-
A01	705205	705230	15352	1	+
A01	706037	706067	28511	1	+
A01	706071	706109	28511	1	+
A01	711917	712018	44067	1	+
A01	712450	712486	17944	1	+
A01	712927	712958	43801	1	+
A01	730187	730247	2704	1	+
A01	734486	734517	21046	1	+
A01	737249	737307	21834	1	+
A01	741085	741119	32856	1	+
A01	743078	743127	52273	1	+
A01	743348	743375	1554	1	+
A01	743760	743816	1555	1	+
A01	743876	743902	1549	1	+
A01	781054	781087	41347	1	-
A01	791820	791874	58543	1	+
A01	792816	792895	59687	1	+
A01	794266	794290	45851	1	+
A01	805618	805662	9066	1	-
A01	807437	807483	64853	1	+
A01	811302	811323	16516	1	+
A01	811352	811408	23341	1	+
A01	817213	817232	13870	1	-
A01	817511	817544	4052	1	-
A01	818591	818617	3972	1	-
A01	846186	846220	53103	1	-
A01	848421	848472	15920	1	-
A01	854961	855008	38668	1	-
A01	857820	857884	6882	1	-
A01	857990	858013	31099	1	-
A01	858059	858098	58829	1	-
A01	858425	858454	54346	1	-
A01	858674	858705	38661	1	-
A01	862922	862991	58914	1	-
A01	864390	864449	5497	1	-
A01	865142	865176	51536	1	-
A01	865210	865253	51536	1	-
A01	896062	896116	8541	1	+
A01	896515	896551	65119	1	+
A01	896761	896806	5291	1	+
A01	897865	897915	11219	1	+
A01	898895	898930	31697	1	+
A01	901924	901995	27899	1	+
A01	902410	902437	44612	1	+
A01	903007	903063	39595	1	+
A01	904930	904957	20479	1	+
A01	906508	906551	40341	1	+
A01	907182	907219	5955	1	+
A01	907182	907219	23417	1	+
A01	915700	915734	14622	1	+
A01	916685	916798	13708	1	-
A01	920914	920934	29269	1	-
A01	937172	937221	44652	1	+
A01	938591	938656	50502	1	+
A01	942068	942195	5369	1	+
A01	942131	942166	19611	1	-
A01	942229	942310	64288	1	+
A01	942758	942805	28397	1	+
A01	944337	944511	2715	1	+
A01	946439	946463	48190	1	+
A01	947767	947808	31926	1	+
A01	947970	948040	17786	1	+
A01	948071	948111	8212	1	+
A01	948350	948371	60845	1	-
A01	948507	948556	4056	1	+
A01	948525	948559	11060	1	+
A01	953029	953139	8070	1	-
A01	960455	960496	53207	1	-
A01	960639	960728	41132	1	-
A01	960964	960986	24722	1	-
A01	961361	961398	19182	1	-
A01	961959	962022	8721	1	-
A01	962484	962515	32345	1	-
A01	967349	967381	53132	1	-
A01	967595	967625	64548	1	-
A01	967680	967750	33014	1	-
A01	968605	968656	49369	1	-
A01	968689	968765	55991	1	-
A01	977210	977268	10310	1	+
A01	989686	989712	38217	1	-
A01	998169	998215	37555	1	+
A01	998356	998419	41569	1	+
A01	998632	998739	52515	1	+
A01	999153	999226	27322	1	+
A01	1001848	1001904	35463	1	+
A01	1001945	1001977	27952	1	+
A01	1002546	1002609	6123	1	+
A01	1003299	1003383	10754	1	+
A01	1009215	1009242	11255	1	+
A01	1013209	1013388	9046	1	+
A01	1022757	1022779	13584	1	-
A01	1031116	1031203	46172	1	-
A01	1031850	1031897	28831	1	-
A01	1033230	1033282	40667	1	-
A01	1033348	1033375	45592	1	-
A01	1042528	1042581	4775	1	+
A01	1052656	1052729	32932	1	+
A01	1062351	1062372	20	1	+
A01	1073261	1073313	49376	1	+
A01	1075642	1075740	56977	1	+
A01	1076739	1076786	39182	1	+
A01	1080327	1080437	40226	1	+
A01	1089134	1089155	62019	1	+
A01	1089232	1089277	62195	1	+
A01	1092961	1092998	56366	1	+
A01	1093090	1093118	6987	1	+
A01	1093931	1093965	4690	1	+
A01	1102630	1102651	14328	1	+
A01	1106950	1107023	50320	1	-
A01	1123202	1123239	24187	1	-
A01	1123265	1123299	31199	1	+
A01	1123591	1123629	16278	1	+
A01	1123714	1123775	36875	1	+
A01	1130792	1130815	44883	1	+
A01	1132951	1132987	61676	1	+
A01	1133051	1133083	32882	1	+
A01	1146637	1146683	34627	1	-
A01	1148432	1148458	10109	1	-
A01	1148522	1148587	36383	1	-
A01	1148621	1148698	40834	1	-
A01	1150149	1150185	32464	1	+
A01	1170953	1170992	16272	1	+
A01	1171090	1171117	22173	1	+
A01	1174292	1174349	28283	1	+
A01	1174540	1174569	2447	1	+
A01	1174852	1174885	2940	1	+
A01	1182327	1182396	55204	1	-
A01	1182652	1182771	27186	1	-
A01	1195946	1195971	52800	1	-
A01	1196176	1196219	13093	1	-
A01	1204628	1204657	2258	1	+
A01	1207360	1207476	2255	1	+
A01	1216585	1216610	10336	1	-
A01	1216763	1216786	41346	1	-
A01	1218396	1218473	53107	1	-
A01	1220823	1220932	46104	1	+
A01	1220937	1220975	10690	1	-
A01	1230014	1230041	22484	1	-
A01	1231172	1231222	54958	1	-
A01	1231364	1231383	6039	1	-
A01	1261367	1261409	38848	1	+
A01	1267532	1267557	4709	1	+
A01	1267622	1267674	49376	1	+
A01	1267817	1267850	43917	1	+
A01	1267875	1267898	20485	1	+
A01	1274498	1274531	54101	1	+
A01	1280267	1280347	55572	1	+
A01	1280378	1280442	17516	1	+
A01	1280606	1280640	9226	1	+
A01	1280866	1280893	15041	1	+
A01	1282261	1282308	27449	1	+
A01	1282326	1282382	57706	1	+
A01	1290646	1290668	45516	1	+
A01	1290696	1290725	29223	1	+
A01	1292853	1292909	22951	1	+
A01	1302552	1302573	7415	1	+
A01	1302670	1302700	44503	1	+
A01	1307371	1307408	46308	1	+
A01	1307772	1307847	42678	1	+
A01	1308843	1308892	50664	1	+
A01	1309009	1309101	46965	1	+
A01	1309710	1309818	28403	1	+
A01	1309921	1309948	22979	1	+
A01	1310424	1310637	59470	1	+
A01	1317249	1317290	56763	1	+
A01	1319989	1320114	56238	1	-
A01	1322384	1322420	29945	1	+
A01	1324009	1324075	47646	1	+
A01	1324167	1324214	35955	1	+
A01	1338349	1338437	16678	1	+
A01	1338577	1338658	30196	1	+
A01	1339264	1339348	6618	1	+
A01	1340151	1340204	47672	1	+
A01	1348354	1348423	9699	1	-
A01	1359947	1359993	30081	1	-
A01	1360265	1360311	25633	1	-
A01	1368032	1368077	26635	1	-
A01	1368301	1368331	30078	1	-
A01	1368833	1368866	64389	1	-
A01	1370191	1370215	61449	1	-
A01	1389430	1389449	34881	1	-
A01	1391519	1391544	24552	1	-
A01	1392257	1392307	3674	1	-
A01	1394398	1394447	3674	1	-
A01	1397250	1397308	40276	1	-
A01	1404901	1404923	25153	1	+
A01	1406791	1406838	19394	1	+
A01	1412974	1413043	63085	1	+
A01	1422560	1422635	7436	1	-
A01	1426177	1426237	15922	1	-
A01	1430185	1430270	19125	1	+
A01	1434106	1434174	36638	1	+
A01	1434410	1434442	34388	1	+
A01	1436089	1436130	56114	1	+
A01	1439356	1439380	50715	1	+
A01	1440033	1440064	22208	1	+
A01	1440087	1440142	47274	1	+
A01	1441502	1441536	11563	1	+
A01	1488446	1488469	8428	1	-
A01	1494281	1494316	8587	1	-
A01	1501012	1501122	22201	1	-
A01	1503293	1503333	18015	1	-
A01	1520654	1520673	28711	1	-
A01	1651330	1651421	54014	1	+
A01	1655761	1655792	28032	1	+
A01	1661541	1661568	64434	1	+
A01	1706590	1706615	33283	1	-
A01	1706762	1706819	27451	1	-
A01	1707210	1707237	49124	1	-
A01	1707524	1707559	56699	1	-
A01	1707714	1707777	41356	1	-
A01	1734859	1734889	60721	1	-
A01	1754007	1754058	36492	1	-
A01	1755158	1755177	49335	1	-
A01	1756047	1756082	23414	1	-
A01	1757459	1757480	58518	1	+
A01	1760307	1760369	65326	1	+
A01	1760422	1760515	30392	1	+
A01	1761388	1761456	8686	1	+
A01	1761654	1761676	27085	1	+
A01	1762343	1762376	62874	1	-
A01	1763263	1763293	49198	1	+
A01	1763379	1763410	60375	1	+
A01	1783100	1783134	55879	1	-
A01	1783101	1783134	32374	1	-
A01	1815578	1815632	38714	1	+
A01	1825478	1825511	23952	1	-
A01	1828720	1828755	48233	1	-
A01	1828811	1828857	38306	1	-
A01	1831713	1831754	13326	1	-
A01	1833378	1833411	45941	1	+
A01	1843341	1843360	8509	1	-
A01	1848499	1848545	24162	1	+
A01	1850943	1850979	13173	1	+
A01	1850943	1850995	35052	1	+
A01	1851028	1851059	35052	1	+
A01	1851121	1851166	8306	1	+
A01	1867632	1867691	36783	1	-
A01	1868712	1868783	3219	1	-
A01	1882869	1882897	62940	1	+
A01	1895219	1895271	37046	1	+
A01	1896647	1896669	13025	1	+
A01	1907880	1907909	59677	1	+
A01	1911982	1912005	50211	1	+
A01	1920147	1920234	46529	1	-
A01	1920300	1920359	21881	1	-
A01	1946713	1946844	37360	1	-
A01	1950001	1950058	5557	1	+
A01	1958516	1958568	56440	1	+
A01	1959793	1959829	52781	1	+
A01	1959894	1959927	9766	1	+
A01	1961216	1961256	34146	1	+
A01	1971728	1971760	24913	1	+
A01	1988177	1988230	39650	1	+
A01	1988243	1988303	21284	1	+
A01	1988843	1988931	28614	1	+
A01	1990482	1990542	14460	1	+
A01	1991370	1991456	45239	1	+
A01	1996141	1996164	42050	1	+
A01	1997211	1997232	61408	1	+
A01	1997594	1997620	5401	1	+
A01	1997816	1997868	53084	1	+
A01	1999258	1999284	30194	1	+
A01	2001548	2001613	18746	1	+
A01	2002221	2002260	41428	1	+
A01	2003245	2003325	55060	1	+
A01	2004881	2004921	6175	1	+
A01	2009423	2009474	15548	1	+
A01	2009938	2009993	6681	1	+
A01	2009943	2009973	62721	1	-
A01	2011083	2011138	44673	1	+
A01	2023933	2023973	30274	1	+
A01	2025367	2025400	42684	1	+
A01	2026347	2026380	41440	1	+
A01	2033591	2033668	18813	1	-
A01	2034518	2034547	26838	1	+
A01	2035073	2035111	16423	1	+
A01	2038958	2038993	44571	1	-
A01	2044513	2044544	10456	1	-
A01	2046867	2046895	23681	1	-
A01	2047512	2047536	22355	1	+
A01	2057078	2057114	8607	1	-
A01	2096314	2096344	37152	1	-
A01	2097045	2097069	56039	1	-
A01	2098012	2098044	10566	1	-
A01	2117289	2117320	6504	1	-
A01	2117551	2117582	6504	1	-
A01	2118830	2118857	54706	1	-
A01	2122964	2123001	61637	1	+
A01	2138283	2138327	13385	1	+
A01	2138693	2138784	31469	1	+
A01	2142260	2142288	54643	1	+
A01	2161225	2161256	9044	1	+
A01	2187672	2187726	11326	1	+
A01	2194981	2195136	7828	1	+
A01	2218399	2218528	46362	1	+
A01	2219947	2220036	57477	1	+
A01	2221327	2221393	38019	1	+
A01	2221601	2221648	31517	1	+
A01	2227107	2227140	21279	1	+
A01	2238686	2238738	19369	1	+
A01	2245536	2245591	25018	1	+
A01	2246478	2246524	55558	1	+
A01	2246565	2246603	22052	1	+
A01	2247005	2247079	3124	1	+
A01	2257923	2258001	34865	1	+
A01	2258574	2258627	58445	1	-
A01	2267149	2267229	21926	1	-
A01	2269008	2269054	58043	1	-
A01	2273390	2273441	52726	1	+
A01	2273510	2273573	22915	1	+
A01	2273544	2273574	9111	1	+
A01	2275297	2275342	34036	1	+
A01	2283420	2283464	47789	1	-
A01	2285758	2285803	23994	1	+
A01	2288424	2288448	29337	1	+
A01	2291974	2292064	31442	1	+
A01	2316375	2316414	37526	1	-
A01	2317626	2317672	6554	1	-
A01	2329390	2329417	50623	1	+
A01	2329567	2329674	49674	1	-
A01	2330336	2330363	13161	1	-
A01	2332093	2332188	6118	1	-
A01	2335177	2335218	65127	1	-
A01	2339961	2340030	35907	1	-
A01	2340369	2340427	4028	1	-
A01	2341780	2341857	44544	1	+
A01	2341921	2342018	7968	1	+
A01	2343297	2343365	15236	1	+
A01	2345392	2345430	42935	1	+
A01	2356512	2356542	39360	1	-
A01	2360718	2360778	61011	1	-
A01	2371719	2371779	63441	1	+
A01	2375173	2375204	38592	1	+
A01	2379979	2380031	9083	1	+
A01	2380551	2380597	27034	1	+
A01	2398435	2398473	55347	1	+
A01	2413092	2413129	65101	1	-
A01	2419223	2419259	45705	1	+
A01	2424279	2424322	27856	1	-
A01	2424343	2424370	7375	1	-
A01	2424811	2424841	12796	1	-
A01	2424967	2425015	34011	1	-
A01	2429529	2429569	29026	1	-
A01	2429688	2429821	9152	1	-
A01	2430486	2430507	57294	1	-
A01	2430626	2430693	42300	1	-
A01	2458251	2458278	26907	1	-
A01	2459582	2459608	37144	1	-
A01	2461773	2461866	34972	1	+
A01	2464005	2464032	33587	1	+
A01	2482254	2482291	62075	1	+
A01	2492023	2492086	22859	1	+
A01	2494990	2495019	5489	1	+
A01	2495120	2495148	13614	1	+
A01	2501613	2501646	55465	1	+
A01	2508074	2508101	51826	1	+
A01	2508089	2508126	21350	1	-
A01	2510286	2510312	51826	1	+
A01	2510794	2510823	31337	1	-
A01	2510860	2510884	15639	1	-
A01	2511036	2511061	10013	1	+
A01	2518460	2518495	45265	1	+
A01	2527642	2527677	45265	1	+
A01	2562648	2562688	55399	1	-
A01	2626823	2626886	38314	1	+
A01	2626827	2626928	48791	1	+
A01	2731518	2731549	27757	1	-
A01	2732316	2732376	15807	1	-
A01	2732583	2732605	27678	1	-
A01	2732639	2732739	12071	1	-
A01	2733614	2733659	20803	1	-
A01	2734401	2734432	32236	1	-
A01	2734446	2734486	21012	1	-
A01	2738642	2738710	16152	1	-
A01	2738727	2738757	60927	1	-
A01	2739025	2739079	20793	1	-
A01	2767873	2767904	32282	1	-
A01	2785705	2785767	1563	1	-
A01	2786248	2786281	12207	1	-
A01	2786340	2786361	45645	1	-
A01	2794894	2794981	59914	1	-
A01	2795175	2795263	59914	1	-
A01	2795421	2795482	22066	1	-
A01	2799402	2799432	2740	1	+
A01	2808673	2808715	40321	1	+
A01	2808759	2808797	47527	1	+
A01	2827430	2827478	40408	1	-
A01	2827430	2827476	38461	1	-
A01	2851858	2851892	2566	1	-
A01	2852014	2852065	37295	1	-
A01	2852589	2852621	61166	1	-
A01	2852670	2852726	8334	1	-
A01	2853640	2853667	50956	1	-
A01	2854753	2854788	24969	1	-
A01	2855675	2855724	53853	1	-
A01	2857557	2857590	63088	1	-
A01	2863523	2863569	20890	1	-
A01	2863976	2864062	10521	1	-
A01	2864097	2864121	23718	1	-
A01	2865361	2865420	57873	1	-
A01	2868618	2868785	44779	1	-
A01	2870420	2870564	20043	1	-
A01	2871469	2871499	47544	1	-
A01	2872132	2872151	59203	1	-
A01	2881312	2881393	48521	1	-
A01	2881938	2882054	28223	1	-
A01	2882018	2882055	40468	1	-
A01	2882727	2882752	42578	1	-
A01	2884376	2884454	56943	1	-
A01	2884474	2884501	40165	1	-
A01	2884954	2885032	56943	1	-
A01	2893975	2894002	17688	1	+
A01	2894054	2894095	25766	1	+
A01	2894722	2894774	45993	1	+
A01	2895151	2895188	3069	1	+
A01	2897145	2897181	34558	1	+
A01	2897145	2897181	2634	1	+
A01	2897146	2897228	57429	1	+
A01	2897322	2897366	28488	1	+
A01	2912338	2912383	40091	1	+
A01	2924816	2924852	34160	1	-
A01	2935144	2935185	5123	1	+
A01	2936640	2936786	37456	1	+
A01	2972377	2972401	21330	1	-
A01	2985978	2986005	32255	1	+
A01	2989435	2989469	36809	1	+
A01	2993925	2993992	45902	1	-
A01	2994174	2994203	18648	1	-
A01	2994412	2994434	65264	1	-
A01	3000577	3000596	45726	1	-
A01	3000856	3000916	40140	1	-
A01	3003578	3003605	57781	1	-
A01	3005165	3005199	45657	1	-
A01	3010189	3010346	58057	1	+
A01	3013373	3013447	9686	1	+
A01	3018153	3018190	1567	1	-
A01	3029877	3029944	51453	1	+
A01	3030531	3030569	29838	1	+
A01	3033922	3033960	44806	1	+
A01	3037727	3037775	34542	1	-
A01	3037782	3037814	44570	1	-
A01	3043448	3043521	26102	1	+
A01	3043809	3043882	4347	1	+
A01	3046381	3046438	18952	1	+
A01	3047484	3047542	61691	1	+
A01	3053087	3053127	25431	1	+
A01	3055263	3055302	43406	1	+
A01	3059974	3059995	5976	1	-
A01	3095894	3095944	14511	1	+
A01	3096338	3096396	50925	1	+
A01	3096362	3096402	39318	1	+
A01	3096750	3096797	4726	1	+
A01	3104861	3104916	34336	1	-
A01	3105158	3105198	58108	1	-
A01	3110509	3110551	36691	1	-
A01	3110802	3111320	40801	1	-
A01	3421066	3421088	50314	1	+
A01	3421223	3421351	20276	1	+
A01	3431638	3431691	38008	1	+
A01	3433196	3433238	40422	1	+
A01	3433471	3433496	60627	1	-
A01	3433929	3433958	53560	1	+
A01	3434025	3434084	21742	1	+
A01	3434621	3434658	48873	1	+
A01	3437504	3437526	49251	1	+
A01	3437578	3437605	30112	1	+
A01	3439586	3439652	39276	1	-
A01	3440214	3440243	29990	1	-
A01	3450479	3450500	38122	1	+
A01	3470654	3470675	38122	1	+
A01	3471203	3471270	25856	1	-
A01	3471541	3471565	8534	1	+
A01	3474767	3474802	11032	1	-
A01	3474982	3475012	10802	1	-
A01	3476556	3476589	40013	1	-
A01	3478218	3478245	63389	1	+
A01	3485690	3485729	46311	1	-
A01	3485862	3485901	61864	1	-
A01	3491093	3491158	62986	1	+
A01	3492587	3492624	33370	1	+
A01	3498989	3499010	57625	1	+
A01	3499120	3499151	49659	1	+
A01	3539409	3539460	27197	1	+
A01	3539418	3539463	17254	1	+
A01	3557730	3557762	38061	1	-
A01	3560877	3560943	61874	1	-
A01	3563413	3563456	41652	1	+
A01	3563534	3563580	39351	1	+
A01	3571978	3572018	28806	1	-
A01	3612123	3612162	31038	1	+
A01	3619091	3619125	42933	1	-
A01	3621607	3621705	23438	1	+
A01	3621811	3621842	13932	1	+
A01	3625779	3625822	1576	1	-
A01	3656115	3656140	60133	1	-
A01	3657676	3657702	4456	1	-
A01	3670594	3670614	36363	1	-
A01	3751327	3751351	6048	1	+
A01	3785762	3785849	37268	1	-
A01	3806272	3806320	18519	1	-
A01	3806517	3806608	60699	1	+
A01	3824844	3824865	4523	1	+
A01	3828122	3828186	47184	1	+
A01	3829132	3829200	49269	1	+
A01	3835163	3835212	49766	1	+
A01	3835220	3835245	45074	1	+
A01	3835329	3835381	22828	1	+
A01	3839448	3839484	1580	1	+
A01	3839627	3839697	1583	1	+
A01	3844572	3844591	22934	1	-
A01	3847485	3847572	1579	1	+
A01	3866447	3866477	1594	1	-
A01	3867714	3867733	1595	1	-
A01	3868254	3868292	1589	1	-
A01	3877684	3877728	1590	1	-
A01	3877754	3877794	41911	1	+
A01	3878371	3878401	33725	1	+
A01	3878491	3878523	24637	1	+
A01	3883655	3883718	4863	1	+
A01	3883837	3883908	5105	1	+
A01	3884102	3884128	15817	1	+
A01	3884155	3884246	28288	1	+
A01	3884262	3884331	24025	1	+
A01	3895152	3895313	31987	1	+
A01	3895395	3895435	11918	1	+
A01	3897872	3897958	2804	1	+
A01	3899534	3899568	49562	1	+
A01	3899577	3899627	51385	1	+
A01	3901472	3901536	32465	1	+
A01	3904525	3904552	42068	1	+
A01	3904808	3904871	65416	1	+
A01	3904978	3905038	58190	1	+
A01	3907012	3907067	39445	1	+
A01	3909391	3909449	49203	1	+
A01	3909496	3909564	18180	1	+
A01	3911273	3911311	9911	1	+
A01	3911528	3911574	52102	1	+
A01	3911990	3912082	54699	1	+
A01	3915783	3915913	55867	1	+
A01	3933810	3933841	17377	1	+
A01	3933811	3933840	45799	1	-
A01	3934017	3934040	38615	1	+
A01	3940163	3940201	9139	1	-
A01	3944405	3944485	40136	1	+
A01	3944778	3944803	41943	1	+
A01	3948300	3948463	31987	1	+
A01	3951893	3951914	13655	1	+
A01	3964708	3964762	57570	1	-
A01	4017547	4017631	24325	1	-
A01	4088456	4088486	35815	1	+
A01	4106469	4106567	10089	1	+
A01	4106573	4106621	30947	1	+
A01	4108094	4108144	7892	1	+
A01	4108167	4108205	18195	1	+
A01	4123452	4123479	11022	1	+
A01	4123594	4123618	28701	1	+
A01	4131017	4131062	11201	1	+
A01	4131208	4131257	15845	1	+
A01	4132851	4132911	8527	1	+
A01	4135215	4135307	57770	1	+
A01	4137415	4137437	37004	1	+
A01	4138627	4138663	1599	1	-
A01	4149621	4149663	7854	1	+
A01	4150259	4150287	39609	1	+
A01	4154631	4154658	39609	1	-
A01	4155305	4155350	7854	1	-
A01	4162455	4162474	41034	1	-
A01	4164171	4164208	44228	1	-
A01	4169929	4169998	41961	1	+
A01	4171653	4171707	34547	1	+
A01	4190870	4190915	25276	1	-
A01	4192639	4192716	50122	1	-
A01	4205368	4205402	51204	1	-
A01	4207754	4207792	6101	1	-
A01	4208085	4208138	4165	1	-
A01	4208638	4208688	36260	1	-
A01	4215597	4215634	38933	1	-
A01	4229673	4229694	31606	1	-
A01	4231484	4231505	13333	1	-
A01	4240386	4240437	14544	1	+
A01	4244094	4244128	57567	1	+
A01	4289291	4289311	51665	1	-
A01	4328718	4328824	22568	1	-
A01	4329149	4329195	22568	1	-
A01	4338365	4338394	12709	1	+
A01	4353900	4353931	19345	1	+
A01	4355437	4355471	34799	1	+
A01	4429852	4429883	61016	1	-
A01	4434522	4434563	57588	1	-
A01	4434684	4434773	25790	1	-
A01	4436099	4436121	53814	1	-
A01	4456358	4456398	25161	1	+
A01	4475206	4475240	30498	1	+
A01	4475262	4475292	43336	1	+
A01	4480412	4480448	30498	1	+
A01	4480468	4480498	43336	1	+
A01	4484709	4484803	45166	1	-
A01	4506450	4506471	44222	1	-
A01	4650520	4650549	36783	1	-
A01	4652332	4652386	31712	1	-
A01	4652332	4652386	51234	1	-
A01	4720988	4721018	19850	1	-
A01	4732929	4733011	39538	1	+
A01	4732943	4732975	61348	1	+
A01	4752496	4752546	48406	1	+
A01	4765475	4765496	28512	1	-
A01	4765760	4765785	26338	1	-
A01	4805979	4806017	40172	1	-
A01	4819050	4819097	52455	1	+
A01	4828664	4828701	52206	1	+
A01	4854528	4854585	22909	1	+
A01	4892197	4892231	42624	1	-
A01	4901346	4901433	38200	1	+
A01	4902318	4902366	3255	1	+
A01	4903350	4903423	40442	1	+
A01	4905701	4905742	49824	1	+
A01	4908417	4908438	22796	1	-
A01	4909480	4909589	7174	1	+
A01	4909483	4909528	38378	1	-
A01	4909722	4909768	47809	1	-
A01	4920154	4920186	43328	1	-
A01	4939336	4939358	35460	1	+
A01	4957249	4957277	16730	1	-
A01	4958579	4958611	22746	1	-
A01	4960702	4960758	61828	1	-
A01	4977348	4977387	57464	1	-
A01	4983830	4984068	20823	1	+
A01	4984171	4984205	22466	1	+
A01	4990469	4990562	3057	1	+
A01	4990854	4991118	3057	1	+
A01	4992100	4992161	40293	1	+
A01	4992269	4992296	41103	1	+
A01	4992351	4992430	11714	1	+
A01	4993706	4993736	12304	1	+
A01	4993751	4993798	16588	1	+
A01	4994293	4994319	14017	1	+
A01	4994335	4994363	41081	1	+
A01	4995483	4995518	55459	1	+
A01	4995520	4995560	53571	1	+
A01	4995639	4995738	56825	1	+
A01	4996309	4996348	4178	1	+
A01	4999667	4999747	33435	1	+
A01	5036416	5036464	57623	1	+
A01	5055975	5056023	29009	1	-
A01	5056966	5057155	18183	1	-
A01	5087007	5087028	32619	1	-
A01	5087011	5087046	57468	1	+
A01	5113936	5113985	60966	1	-
A01	5115326	5115380	36182	1	-
A01	5126204	5126265	30277	1	-
A01	5126307	5126459	48498	1	-
A01	5127729	5127780	19249	1	-
A01	5127847	5127981	31457	1	-
A01	5134354	5134411	63354	1	+
A01	5137089	5137139	42541	1	-
A01	5141608	5141638	15310	1	-
A01	5154873	5154934	53520	1	-
A01	5155243	5155273	22823	1	-
A01	5159545	5159610	27996	1	-
A01	5159579	5159612	60109	1	-
A01	5160472	5160501	43701	1	-
A01	5160652	5160704	63199	1	-
A01	5174693	5174771	33461	1	-
A01	5176162	5176190	24057	1	-
A01	5176931	5176997	18543	1	-
A01	5178036	5178061	26343	1	+
A01	5184237	5184279	19031	1	-
A01	5192123	5192183	10484	1	+
A01	5198324	5198359	28012	1	-
A01	5199211	5199282	60977	1	-
A01	5203115	5203159	53619	1	-
A01	5203115	5203158	29871	1	-
A01	5203206	5203256	14446	1	-
A01	5203206	5203255	29083	1	-
A01	5226378	5226426	39967	1	+
A01	5229539	5229622	44984	1	+
A01	5229642	5229683	7056	1	+
A01	5229764	5229793	63423	1	+
A01	5232021	5232110	2576	1	+
A01	5261430	5261458	58292	1	-
A01	5261560	5261594	42172	1	-
A01	5263720	5263800	6591	1	-
A01	5264142	5264162	54318	1	-
A01	5264351	5264370	56614	1	-
A01	5279469	5279516	32097	1	+
A01	5296188	5296214	58418	1	-
A01	5316891	5316921	19007	1	-
A01	5319193	5319220	30980	1	-
A01	5321307	5321349	34874	1	-
A01	5325878	5325928	30526	1	-
A01	5326376	5326417	33676	1	-
A01	5330245	5330276	12642	1	+
A01	5333675	5333701	43759	1	+
A01	5353225	5353259	54228	1	-
A01	5357942	5357976	38048	1	-
A01	5372230	5372266	6259	1	-
A01	5375287	5375307	1608	1	-
A01	5392174	5392211	31859	1	-
A01	5467483	5467570	21415	1	-
A01	5492551	5492637	6167	1	+
A01	5493382	5493450	18251	1	+
A01	5494961	5495068	60243	1	+
A01	5495722	5495782	52369	1	+
A01	5495723	5495821	27005	1	-
A01	5508218	5508333	43149	1	+
A01	5512993	5513020	27560	1	+
A01	5517216	5517237	48842	1	+
A01	5517880	5517924	64019	1	+
A01	5519004	5519057	34819	1	+
A01	5519142	5519171	37028	1	+
A01	5520193	5520251	62855	1	+
A01	5530420	5530528	36895	1	+
A01	5549677	5549700	28553	1	-
A01	5554306	5554371	44512	1	-
A01	5554414	5554486	10968	1	-
A01	5555982	5556027	8184	1	-
A01	5556859	5556902	55592	1	-
A01	5557824	5557855	46042	1	-
A01	5558215	5558244	2735	1	-
A01	5558414	5558511	17768	1	-
A01	5559003	5559030	60587	1	-
A01	5559077	5559167	27675	1	-
A01	5559233	5559272	8524	1	-
A01	5559632	5559714	51363	1	-
A01	5559758	5559824	8910	1	-
A01	5579486	5579513	56454	1	-
A01	5580064	5580127	24498	1	-
A01	5580554	5580604	16764	1	-
A01	5583151	5583219	18787	1	-
A01	5586174	5586288	28745	1	-
A01	5586177	5586203	41264	1	-
A01	5586250	5586288	65202	1	-
A01	5601929	5602038	37447	1	-
A01	5603537	5603570	14488	1	+
A01	5603553	5603594	44869	1	+
A01	5605820	5605937	11948	1	+
A01	5606685	5606767	3343	1	+
A01	5607929	5607951	29046	1	+
A01	5612940	5613030	5010	1	+
A01	5614335	5614388	37227	1	+
A01	5616166	5616249	30371	1	+
A01	5616194	5616275	53893	1	+
A01	5628090	5628127	16801	1	-
A01	5630217	5630254	39795	1	-
A01	5650942	5650974	59643	1	+
A01	5658681	5658733	30411	1	-
A01	5659753	5659786	57795	1	-
A01	5662050	5662091	60901	1	-
A01	5676291	5676316	64524	1	-
A01	5699912	5699948	22685	1	-
A01	5708752	5708778	14126	1	+
A01	5735500	5735533	16981	1	-
A01	5769240	5769275	2215	1	+
A01	5774585	5774606	40773	1	+
A01	5775570	5775605	15024	1	-
A01	5805276	5805328	57276	1	-
A01	5834177	5834201	7914	1	-
A01	5985571	5985604	48349	1	+
A01	5990003	5990046	62078	1	-
A01	5991516	5991554	31571	1	-
A01	5991616	5991638	29231	1	-
A01	5991654	5991686	39948	1	-
A01	6003013	6003045	2904	1	-
A01	6003197	6003230	49568	1	-
A01	6003330	6003357	33953	1	-
A01	6008425	6008466	13715	1	+
A01	6008470	6008491	39940	1	+
A01	6009018	6009044	11329	1	+
A01	6009187	6009256	63099	1	+
A01	6009256	6009277	57491	1	+
A01	6009613	6009641	20336	1	+
A01	6014515	6014654	36538	1	+
A01	6023298	6023351	17337	1	-
A01	6025162	6025187	60734	1	-
A01	6062753	6062772	63806	1	-
A01	6063321	6063375	47737	1	-
A01	6063390	6063413	34554	1	-
A01	6076869	6076902	1863	1	-
A01	6121813	6121884	16773	1	+
A01	6138621	6138648	3080	1	-
A01	6140098	6140147	54176	1	-
A01	6142454	6142569	18267	1	-
A01	6149593	6149644	8839	1	-
A01	6183428	6183459	40098	1	+
A01	6184309	6184339	49579	1	+
A01	6240637	6240698	62847	1	-
A01	6240996	6241022	25968	1	+
A01	6240997	6241021	29821	1	-
A01	6241098	6241154	29730	1	+
A01	6326028	6326050	53737	1	+
A01	6347187	6347345	29020	1	+
A01	6348019	6348246	8926	1	+
A01	6357233	6357291	62443	1	-
A01	6358481	6358640	28724	1	+
A01	6358706	6358744	26036	1	+
A01	6370708	6370759	36568	1	+
A01	6372761	6373014	17338	1	+
A01	6373252	6373335	49970	1	+
A01	6379028	6379061	18615	1	+
A01	6379187	6379221	56588	1	+
A01	6380033	6380069	44965	1	+
A01	6401928	6401964	17548	1	+
A01	6420344	6420388	24579	1	-
A01	6425363	6425389	54017	1	-
A01	6456235	6456267	45779	1	+
A01	6467966	6468030	63059	1	+
A01	6468093	6468144	9730	1	+
A01	6468332	6468354	10914	1	+
A01	6472376	6472419	42036	1	-
A01	6472452	6472497	27509	1	-
A01	6472680	6472707	60376	1	+
A01	6473084	6473153	10596	1	-
A01	6474330	6474381	17509	1	-
A01	6483414	6483474	22264	1	-
A01	6490306	6490349	30563	1	+
A01	6492081	6492206	27638	1	-
A01	6523012	6523036	53013	1	+
A01	6524172	6524217	24277	1	+
A01	6524295	6524342	56106	1	+
A01	6554368	6554437	51052	1	+
A01	6554492	6554542	25643	1	+
A01	6554648	6554744	13300	1	+
A01	6555343	6555432	38763	1	+
A01	6559843	6559896	35716	1	+
A01	6575605	6575625	61734	1	-
A01	6584264	6584383	60864	1	+
A01	6621517	6621572	19520	1	+
A01	6625248	6625279	40274	1	+
A01	6626674	6626701	54795	1	+
A01	6644518	6644576	63737	1	-
A01	6645771	6645800	55497	1	-
A01	6649535	6649560	49607	1	-
A01	6651910	6651986	35902	1	-
A01	6651925	6651987	43178	1	-
A01	6654162	6654203	56855	1	-
A01	6654608	6654676	48337	1	-
A01	6655193	6655228	56542	1	-
A01	6655388	6655416	19589	1	-
A01	6664404	6664487	64392	1	+
A01	6664612	6664647	23147	1	+
A01	6665884	6665922	49196	1	+
A01	6677778	6677799	61923	1	+
A01	6678202	6678232	43735	1	-
A01	6679174	6679202	60205	1	-
A01	6679199	6679239	14902	1	-
A01	6687106	6687135	49625	1	+
A01	6702912	6702953	61243	1	-
A01	6707698	6707784	1529	1	+
A01	6707787	6707936	1524	1	+
A01	6708617	6708659	51436	1	+
A01	6718343	6718364	1525	1	+
A01	6720899	6720951	48111	1	-
A01	6725909	6725946	37266	1	+
A01	6732158	6732200	3700	1	+
A01	6732546	6732583	12036	1	+
A01	6733027	6733070	60687	1	+
A01	6764811	6764834	37266	1	+
A01	6776559	6776642	62737	1	+
A01	6776806	6776854	12322	1	+
A01	6776871	6776901	42635	1	+
A01	6781347	6781390	17567	1	+
A01	6783325	6783377	40803	1	+
A01	6783795	6783821	60713	1	+
A01	6830464	6830485	24954	1	-
A01	6830512	6830641	14368	1	-
A01	6830685	6830769	49222	1	-
A01	6831126	6831335	37668	1	-
A01	6831389	6831426	41273	1	-
A01	6831440	6831464	45027	1	-
A01	6831491	6831533	9424	1	-
A01	6831769	6831865	10353	1	+
A01	6831989	6832046	50816	1	+
A01	6870434	6870502	26368	1	-
A01	6872749	6872812	3197	1	-
A01	6873637	6873665	24861	1	-
A01	6875733	6875759	42081	1	-
A01	6887848	6887901	64793	1	-
A01	6897897	6897942	57072	1	+
A01	6900217	6900262	34009	1	+
A01	6900455	6900487	17226	1	+
A01	6901599	6901659	25047	1	+
A01	6902628	6902769	36470	1	+
A01	6902803	6902857	12025	1	+
A01	6905971	6906030	17085	1	+
A01	6906646	6906684	49682	1	+
A01	6914022	6914094	34546	1	+
A01	6916204	6916266	64015	1	+
A01	6916493	6916575	63480	1	+
A01	6916644	6916693	59149	1	+
A01	6917277	6917359	15273	1	+
A01	6917874	6917902	13371	1	+
A01	6919433	6919505	10451	1	+
A01	6919527	6919555	11366	1	+
A01	6942552	6942609	10135	1	+
A01	6974211	6974281	12917	1	-
A01	6975753	6975826	19027	1	+
A01	6977127	6977183	15495	1	+
A01	7078846	7078921	56268	1	-
A01	7081773	7081846	1517	1	-
A01	7082324	7082397	1522	1	-
A01	7095999	7096035	45558	1	+
A01	7097744	7097781	47111	1	+
A01	7104771	7104807	24573	1	-
A01	7107253	7107294	3916	1	-
A01	7211813	7211838	36304	1	+
A01	7215532	7215574	61296	1	+
A01	7222100	7222162	49154	1	-
A01	7255973	7255998	36304	1	+
A01	7259701	7259743	61296	1	+
A01	7266265	7266327	49154	1	-
A01	7303362	7303396	41443	1	+
A01	7309560	7309597	19115	1	+
A01	7358381	7358422	21689	1	+
A01	7361407	7361455	44166	1	+
A01	7373472	7373522	7341	1	-
A01	7383038	7383079	20025	1	-
A01	7416697	7416719	18790	1	-
A01	7432265	7432338	32827	1	-
A01	7444433	7444473	23335	1	-
A01	7450298	7450338	43703	1	+
A01	7469056	7469077	28627	1	+
A01	7470482	7470502	57968	1	-
A01	7491834	7491854	9619	1	-
A01	7542539	7542574	9401	1	-
A01	7563024	7563136	4804	1	-
A01	7639086	7639105	8328	1	-
A01	7699302	7699340	34127	1	-
A01	7699317	7699340	9413	1	-
A01	7745478	7745524	36877	1	+
A01	7745832	7745861	41144	1	+
A01	7746980	7747035	17448	1	+
A01	7825030	7825059	4316	1	-
A01	7839427	7839592	16526	1	-
A01	7842581	7842633	62532	1	-
A01	7853099	7853216	59218	1	+
A01	7876139	7876176	20001	1	-
A01	8215167	8215192	54637	1	-
A01	8216259	8216292	60099	1	+
A01	8218871	8218934	55664	1	+
A01	8238794	8238828	64973	1	+
A01	8254639	8254662	19596	1	-
A01	8257486	8257511	64578	1	-
A01	8257748	8257787	3321	1	-
A01	8257880	8258015	33252	1	-
A01	8259111	8259134	63083	1	-
A01	8464435	8464454	27360	1	-
A01	8471820	8471844	8625	1	-
A01	8490937	8490981	1105	1	+
A01	8511934	8511977	58655	1	-
A01	8511941	8511977	50948	1	-
A01	8519356	8519401	5887	1	+
A01	8550078	8550104	9893	1	+
A01	8594730	8594758	15286	1	-
A01	8605829	8606046	31152	1	-
A01	8606575	8606613	14288	1	-
A01	8606645	8606690	25644	1	-
A01	8761204	8761239	35562	1	-
A01	8761384	8761424	37669	1	-
A01	8761600	8761657	50305	1	-
A01	8806974	8807008	57776	1	-
A01	8809263	8809288	56766	1	+
A01	8809349	8809393	13914	1	-
A01	8810332	8810403	8109	1	-
A01	8810400	8810445	31449	1	+
A01	8811080	8811147	11657	1	-
A01	8863568	8863602	61865	1	-
A01	8881051	8881106	19118	1	-
A01	8924040	8924073	51453	1	+
A01	8979055	8979079	46957	1	+
A01	9048721	9048749	1580	1	+
A01	9060189	9060218	35022	1	-
A01	9085888	9085924	33828	1	+
A01	9099833	9099977	34639	1	+
A01	9102327	9102347	64025	1	-
A01	9147038	9147063	62864	1	+
A01	9147088	9147115	26893	1	+
A01	9216141	9216183	50800	1	+
A01	9218059	9218089	37210	1	+
A01	9218123	9218158	63197	1	+
A01	9229145	9229166	27339	1	-
A01	9247682	9247722	32485	1	+
A01	9259867	9259972	58547	1	+
A01	9359974	9359995	42347	1	+
A01	9372122	9372141	59836	1	-
A01	9407986	9408062	9101	1	+
A01	9408122	9408252	45445	1	+
A01	9480697	9480769	51340	1	+
A01	9488418	9488485	47059	1	+
A01	9579480	9579536	52716	1	+
A01	9579686	9579721	2126	1	+
A01	9579757	9579804	6806	1	+
A01	9589329	9589391	7316	1	-
A01	9614363	9614391	36751	1	+
A01	9639898	9639954	48496	1	-
A01	9642260	9642327	38258	1	-
A01	9643800	9643905	36945	1	+
A01	9701263	9701289	19804	1	-
A01	9702713	9702733	39418	1	-
A01	9702736	9702784	55201	1	-
A01	9709165	9709275	40066	1	+
A01	9715393	9715443	50785	1	+
A01	9728933	9729000	51297	1	-
A01	9729076	9729110	54584	1	-
A01	9730822	9730870	25755	1	-
A01	9836174	9836218	31089	1	-
A01	9838167	9838214	22267	1	-
A01	9841110	9841138	59713	1	-
A01	9871153	9871191	14423	1	+
A01	9916631	9916680	40523	1	-
A01	9923454	9923531	19511	1	-
A01	9924761	9924800	16676	1	-
A01	9925379	9925407	25110	1	-
A01	9962591	9962632	63111	1	+
A01	9976786	9976831	62017	1	+
A01	9984890	9984980	26953	1	-
A01	9985063	9985126	20834	1	-
A01	9994302	9994351	27370	1	-
A01	9994374	9994420	5310	1	-
A01	9994586	9994681	42881	1	-
A01	9994807	9994844	6533	1	-
A01	9994878	9994923	12958	1	-
A01	10017278	10017317	1325	1	-
A01	10135504	10135548	53832	1	-
A01	10136993	10137030	40810	1	-
A01	10137054	10137119	40746	1	-
A01	10158433	10158469	47621	1	+
A01	10165577	10165609	22666	1	+
A01	10283770	10283795	47540	1	+
A01	10351905	10351926	29070	1	+
A01	10358599	10358629	59927	1	+
A01	10363648	10363675	61884	1	-
A01	10370290	10370334	5733	1	+
A01	10370527	10370579	6731	1	+
A01	10374233	10374281	48420	1	+
A01	10399308	10399410	33160	1	+
A01	10402029	10402055	11627	1	-
A01	10406852	10406878	60931	1	+
A01	10480933	10481070	8260	1	-
A01	10529688	10529732	1339	1	-
A01	10542386	10542459	3643	1	-
A01	10549065	10549124	56646	1	-
A01	10556417	10556476	28177	1	+
A01	10596963	10596982	40065	1	-
A01	10638012	10638044	10204	1	+
A01	10703067	10703087	47229	1	-
A01	10742473	10742516	63022	1	-
A01	10743054	10743078	49453	1	-
A01	10743179	10743244	61329	1	-
A01	10768313	10768357	9383	1	-
A01	10770624	10770643	3236	1	-
A01	10771012	10771060	41515	1	-
A01	10772636	10772728	52792	1	-
A01	10773092	10773134	19160	1	+
A01	10810629	10810755	22564	1	+
A01	10812103	10812175	17850	1	+
A01	10812141	10812171	48646	1	+
A01	10812281	10812347	20484	1	+
A01	10828528	10828548	38304	1	-
A01	10829659	10829738	34054	1	-
A01	10837477	10837524	33212	1	-
A01	10837718	10837748	10024	1	-
A01	10848068	10848136	35806	1	-
A01	10875336	10875381	38016	1	-
A01	10875464	10875543	17680	1	-
A01	10875971	10876036	30919	1	-
A01	10887722	10887818	47756	1	-
A01	10887916	10887974	58896	1	-
A01	10888584	10888651	20720	1	-
A01	10889130	10889187	26131	1	-
A01	10950363	10950389	44131	1	+
A01	10950585	10950639	33916	1	+
A01	10957150	10957199	5584	1	+
A01	10969617	10969677	49045	1	-
A01	10978756	10978795	8938	1	-
A01	10980548	10980646	61928	1	-
A01	10982170	10982211	27168	1	-
A01	10983303	10983333	3126	1	-
A01	10985192	10985226	56810	1	-
A01	10985503	10985536	18547	1	-
A01	11013015	11013067	39576	1	-
A01	11013905	11013931	40761	1	-
A01	11017262	11017296	33684	1	-
A01	11033891	11034145	1344	1	+
A01	11035034	11035082	57780	1	+
A01	11044081	11044118	1345	1	+
A01	11053090	11053131	17974	1	-
A01	11055954	11056034	21025	1	-
A01	11056574	11056658	57898	1	-
A01	11057431	11057473	41484	1	-
A01	11059733	11059762	18688	1	-
A01	11060590	11060735	56692	1	-
A01	11061517	11061594	28285	1	-
A01	11061661	11061757	20097	1	-
A01	11064683	11064742	38260	1	-
A01	11084087	11084144	6033	1	+
A01	11093531	11093612	18272	1	+
A01	11125778	11125813	42594	1	+
A01	11126445	11126490	55077	1	+
A01	11127243	11127305	5858	1	+
A01	11128040	11128066	4830	1	+
A01	11132254	11132285	25549	1	-
A01	11145817	11145859	18717	1	+
A01	11146030	11146072	18717	1	+
A01	11146825	11146872	18555	1	+
A01	11147300	11147347	18555	1	+
A01	11157489	11157518	19506	1	+
A01	11200876	11200931	31458	1	-
A01	11220817	11220858	53707	1	-
A01	11221280	11221305	59378	1	-
A01	11221344	11221367	63781	1	-
A01	11223665	11223728	49164	1	-
A01	11223885	11223928	48325	1	-
A01	11224189	11224229	27936	1	-
A01	11224337	11224414	55911	1	-
A01	11230711	11230741	15353	1	-
A01	11231070	11231095	26168	1	-
A01	11232293	11232365	7583	1	-
A01	11237813	11238003	12808	1	+
A01	11240679	11240710	6635	1	+
A01	11240905	11240948	16300	1	+
A01	11241575	11241639	48798	1	+
A01	11246171	11246234	21578	1	+
A01	11246397	11246446	49216	1	+
A01	11275180	11275228	21886	1	+
A01	11377541	11377574	43801	1	-
A01	11423126	11423166	46785	1	+
A01	11451507	11451537	26447	1	-
A01	11478451	11478526	7962	1	+
A01	11485295	11485330	4509	1	+
A01	11491396	11491421	39536	1	+
A01	11491465	11491515	40364	1	+
A01	11491860	11491889	19496	1	+
A01	11496178	11496215	11068	1	+
A01	11497317	11497345	32119	1	+
A01	11499552	11499601	41371	1	+
A01	11499813	11499838	33749	1	+
A01	11526743	11526764	38898	1	+
A01	11530150	11530183	16923	1	-
A01	11559304	11559326	34323	1	-
A01	11627587	11627642	17047	1	-
A01	11674722	11674757	47825	1	+
A01	11738359	11738397	11	1	-
A01	11805737	11805774	16927	1	+
A01	11810205	11810263	37592	1	-
A01	11868914	11868954	34335	1	-
A01	11868981	11869009	30662	1	-
A01	11869079	11869221	28244	1	-
A01	11869514	11869561	9564	1	-
A01	11869634	11869671	62050	1	-
A01	11894812	11894863	12285	1	+
A01	11895504	11895530	34782	1	+
A01	11900360	11900392	34776	1	-
A01	11916933	11917015	44267	1	-
A01	11946828	11946866	55647	1	-
A01	11958294	11958366	32906	1	-
A01	11961589	11961625	13999	1	+
A01	11971328	11971373	46928	1	+
A01	11971406	11971475	62927	1	+
A01	11971494	11971530	10202	1	+
A01	11971595	11971690	61335	1	+
A01	12026836	12026882	49171	1	-
A01	12026894	12026984	10225	1	-
A01	12036114	12036174	48860	1	-
A01	12036127	12036170	36139	1	-
A01	12037959	12037980	43303	1	-
A01	12038121	12038152	49235	1	-
A01	12046926	12046956	57855	1	-
A01	12048104	12048184	25876	1	-
A01	12048773	12048793	22787	1	-
A01	12141707	12141726	4715	1	-
A01	12142158	12142189	20369	1	-
A01	12142744	12142910	58216	1	-
A01	12147626	12147656	34195	1	+
A01	12147670	12147708	4954	1	+
A01	12195574	12195595	52407	1	+
A01	12197405	12197446	29395	1	-
A01	12238453	12238477	5413	1	+
A01	12246974	12246997	18884	1	-
A01	12564901	12564927	44936	1	-
A01	12632171	12632195	61912	1	+
A01	12693231	12693252	59439	1	+
A01	12707484	12707560	34276	1	-
A01	12844369	12844410	35355	1	+
A01	12844682	12844709	5336	1	+
A01	12856670	12856702	44575	1	+
A01	12877398	12877423	48184	1	-
A01	13096031	13096115	18149	1	+
A01	13101422	13101449	19840	1	-
A01	13128088	13128122	29417	1	-
A01	13136719	13136744	58580	1	-
A01	13155447	13155477	64702	1	+
A01	13157783	13157831	6468	1	+
A01	13170503	13170544	31253	1	+
A01	13185049	13185091	62302	1	+
A01	13244951	13245024	51289	1	-
A01	13246057	13246148	17164	1	-
A01	14014865	14014920	53248	1	-
A01	14016217	14016248	45300	1	-
A01	14022812	14022872	44653	1	-
A01	14025041	14025070	63371	1	-
A01	14049190	14049211	32903	1	-
A01	14076462	14076491	20396	1	-
A01	14076589	14076716	20396	1	-
A01	14076740	14076966	20396	1	-
A01	14093167	14093221	13191	1	-
A01	14094480	14094569	60209	1	-
A01	14103636	14103688	28875	1	-
A01	14103765	14103841	52349	1	-
A01	14105989	14106085	18944	1	-
A01	14106507	14106696	46513	1	-
A01	14106750	14106774	52191	1	+
A01	14122089	14122139	21146	1	+
A01	14122246	14122277	13450	1	-
A01	14122405	14122441	13450	1	+
A01	14124201	14124230	14730	1	+
A01	14162565	14162620	34806	1	+
A01	14182478	14182504	5081	1	-
A01	14206136	14206164	38662	1	+
A01	14206404	14206441	39801	1	+
A01	14206650	14206689	5429	1	+
A01	14211889	14211983	64562	1	+
A01	14211997	14212031	62458	1	+
A01	14292353	14292440	10536	1	-
A01	14299671	14299703	32920	1	+
A01	14317855	14317893	23437	1	+
A01	14318845	14318877	29189	1	+
A01	14356242	14356267	52473	1	+
A01	14357472	14357511	34728	1	+
A01	14377634	14377693	29401	1	+
A01	14378819	14378866	6493	1	+
A01	14378971	14379010	50141	1	+
A01	14380717	14380782	53525	1	+
A01	14433468	14433513	42280	1	+
A01	14433739	14433833	42670	1	+
A01	14434814	14434871	45211	1	+
A01	14435761	14435828	24958	1	+
A01	14436938	14437041	31776	1	+
A01	14437488	14437525	55423	1	+
A01	14462168	14462192	47941	1	+
A01	14472293	14472361	31188	1	+
A01	14485748	14485786	11911	1	+
A01	14485825	14485858	40949	1	+
A01	14485882	14485944	22868	1	+
A01	14504891	14504919	49023	1	-
A01	14512841	14512888	46825	1	+
A01	14513175	14513218	46859	1	+
A01	14515378	14515404	37791	1	+
A01	14519335	14519378	48157	1	-
A01	14528943	14528987	21926	1	+
A01	14532724	14532776	16168	1	+
A01	14535581	14535623	33177	1	+
A01	14535823	14535869	47352	1	+
A01	14536017	14536045	3741	1	+
A01	14537288	14537356	56701	1	+
A01	14543647	14543697	60190	1	-
A01	14559355	14559383	33175	1	+
A01	14560790	14560866	45395	1	+
A01	14565044	14565078	33169	1	+
A01	14569633	14569660	32615	1	+
A01	14582861	14582882	15309	1	+
A01	14634296	14634364	63879	1	-
A01	14634434	14634460	29392	1	-
A01	14638181	14638219	4092	1	-
A01	14638369	14638397	24767	1	-
A01	14645596	14645684	29645	1	-
A01	14645847	14645888	5771	1	-
A01	14672906	14673017	41475	1	-
A01	14703394	14703484	37113	1	+
A01	14706500	14706613	23788	1	+
A01	14708250	14708356	7191	1	+
A01	14714650	14714727	52022	1	+
A01	14715070	14715266	6928	1	+
A01	14721521	14721566	51106	1	+
A01	14729612	14729647	63048	1	-
A01	14765513	14765562	15145	1	-
A01	14765727	14765794	4835	1	-
A01	14775426	14775446	19704	1	-
A01	14795772	14795793	26073	1	+
A01	14833528	14833555	811	1	-
A01	14846245	14846330	33785	1	-
A01	14849902	14849923	39245	1	-
A01	14912095	14912121	56826	1	-
A01	14928298	14928353	56964	1	-
A01	15018731	15018767	6874	1	-
A01	15021016	15021040	53819	1	+
A01	15026441	15026477	6874	1	-
A01	15083669	15083710	59696	1	-
A01	15086239	15086287	58512	1	-
A01	15090177	15090204	24904	1	+
A01	15106591	15106925	26595	1	+
A01	15108619	15108671	33908	1	+
A01	15169129	15169165	47712	1	-
A01	15169455	15169516	26165	1	-
A01	15202766	15202791	24235	1	+
A01	15213230	15213261	53049	1	+
A01	15264334	15264361	10612	1	+
A01	15336220	15336253	7124	1	-
A01	15359504	15359542	31543	1	-
A01	15414247	15414292	24870	1	-
A01	15414498	15414553	32987	1	-
A01	15422134	15422164	13937	1	-
A01	15423902	15423941	39696	1	-
A01	15432588	15432645	5436	1	-
A01	15444537	15444565	39182	1	+
A01	15458695	15458770	20910	1	+
A01	15462820	15462845	43114	1	-
A01	15468025	15468054	61562	1	-
A01	15477111	15477139	19144	1	-
A01	15484867	15484905	8260	1	+
A01	15586581	15586624	11606	1	+
A01	15593402	15593433	20618	1	+
A01	15604222	15604256	397	1	+
A01	15618032	15618054	24926	1	-
A01	15621089	15621142	19653	1	-
A01	15633939	15634014	21292	1	-
A01	15639937	15639987	7765	1	-
A01	15647505	15647553	34010	1	-
A01	15653443	15653474	61146	1	-
A01	15672074	15672111	21510	1	+
A01	15693673	15693761	64588	1	+
A01	15694561	15694631	63496	1	+
A01	15695560	15695618	60285	1	+
A01	15717854	15717880	11607	1	-
A01	15789249	15789292	7039	1	-
A01	15827729	15827762	8931	1	-
A01	15833237	15833271	8931	1	+
A01	15911312	15911334	20800	1	-
A01	15945310	15945532	12339	1	+
A01	15947832	15947891	14065	1	-
A01	15947956	15947980	7024	1	-
A01	15950121	15950148	12779	1	+
A01	15950186	15950237	53576	1	-
A01	15950355	15950402	10087	1	-
A01	15952503	15952622	49733	1	-
A01	15970903	15970935	50073	1	-
A01	15970950	15970980	63835	1	-
A01	15971060	15971093	8850	1	-
A01	15975339	15975450	22452	1	-
A01	15992456	15992494	7362	1	+
A01	16031550	16031648	64043	1	-
A01	16032604	16032697	28722	1	-
A01	16071660	16071691	38255	1	-
A01	16073416	16073480	47170	1	-
A01	16127615	16127636	14489	1	+
A01	16162062	16162114	23293	1	+
A01	16175476	16175518	18669	1	+
A01	16180747	16180793	9762	1	+
A01	16193554	16193606	30247	1	+
A01	16314080	16314124	21763	1	-
A01	16316494	16316558	47958	1	-
A01	16356135	16356180	57725	1	+
A01	16367514	16367561	4143	1	+
A01	16405266	16405293	46037	1	+
A01	16429121	16429143	24058	1	+
A01	16467833	16467866	45844	1	-
A01	16487679	16487879	64730	1	+
A01	16502250	16502289	53501	1	+
A01	16511461	16511492	35609	1	-
A01	16520837	16520894	17908	1	-
A01	16539142	16539170	11908	1	-
A01	16570139	16570171	7013	1	+
A01	16596945	16596965	49533	1	-
A01	16659094	16659139	32018	1	-
A01	16659232	16659309	45816	1	-
A01	16663024	16663062	38203	1	-
A01	16663233	16663274	44386	1	-
A01	16668006	16668075	48857	1	-
A01	16696604	16696629	8305	1	-
A01	16748317	16748371	42002	1	+
A01	16750615	16750647	62487	1	+
A01	16750796	16750856	63902	1	+
A01	16756927	16756957	12338	1	-
A01	16757900	16757924	60543	1	+
A01	16760327	16760360	22396	1	-
A01	16818456	16818496	8407	1	-
A01	16818700	16818749	25739	1	-
A01	16836652	16836714	57524	1	-
A01	16837477	16837544	21665	1	-
A01	16838974	16839036	19906	1	-
A01	16839581	16839614	32347	1	-
A01	16850060	16850117	35034	1	-
A01	16958310	16958330	63096	1	-
A01	17007449	17007477	61845	1	+
A01	17014452	17014484	9577	1	-
A01	17057555	17057607	60849	1	+
A01	17057632	17057660	6814	1	+
A01	17063227	17063325	40909	1	+
A01	17064771	17064813	45197	1	+
A01	17064850	17064931	41600	1	+
A01	17071577	17071650	29909	1	+
A01	17071916	17071957	9228	1	+
A01	17074597	17074629	60010	1	+
A01	17078507	17078595	53322	1	-
A01	17090559	17090639	40034	1	-
A01	17131819	17131843	47380	1	-
A01	17134471	17134512	7826	1	+
A01	17142659	17142724	37386	1	-
A01	17181056	17181084	45777	1	-
A01	17188218	17188240	53129	1	-
A01	17190303	17190326	48767	1	-
A01	17190378	17190423	23395	1	-
A01	17197853	17197878	22991	1	-
A01	17206771	17206806	52939	1	-
A01	17209265	17209308	21162	1	-
A01	17210682	17210738	37673	1	-
A01	17210859	17210901	59107	1	-
A01	17227175	17227247	20226	1	-
A01	17244872	17244913	62751	1	-
A01	17251689	17251771	26398	1	+
A01	17253673	17253715	26398	1	+
A01	17282473	17282498	26995	1	-
A01	17288115	17288167	4791	1	+
A01	17298423	17298458	64222	1	-
A01	17341814	17341905	15461	1	-
A01	17341941	17341976	57582	1	-
A01	17342291	17342333	51673	1	-
A01	17342623	17342648	2411	1	-
A01	17342662	17342710	36886	1	-
A01	17361456	17361573	9133	1	-
A01	17362132	17362221	50131	1	-
A01	17362438	17362497	55710	1	-
A01	17368873	17368936	11725	1	-
A01	17369819	17369851	45769	1	-
A01	17369947	17370037	22179	1	-
A01	17370084	17370113	22209	1	-
A01	17370942	17371032	53958	1	-
A01	17371078	17371114	45440	1	-
A01	17372248	17372280	15613	1	-
A01	17372727	17372780	52751	1	-
A01	17373328	17373402	42638	1	-
A01	17373413	17373457	47869	1	-
A01	17373522	17373587	35347	1	-
A01	17393921	17393943	1268	1	-
A01	17400415	17400477	1270	1	-
A01	17400590	17400674	1266	1	-
A01	17402899	17402951	19246	1	+
A01	17402969	17402995	29865	1	+
A01	17403338	17403371	61845	1	+
A01	17403603	17403653	11037	1	+
A01	17422668	17422692	60499	1	-
A01	17444706	17444759	17675	1	+
A01	17452004	17452026	33691	1	+
A01	17452004	17452026	62703	1	+
A01	17454438	17454472	16942	1	+
A01	17454511	17454577	35331	1	+
A01	17454579	17454628	44943	1	+
A01	17454718	17454753	46780	1	+
A01	17455558	17455616	43787	1	+
A01	17455730	17455751	31416	1	+
A01	17457919	17457972	31463	1	+
A01	17471049	17471073	53711	1	-
A01	17475900	17475926	43395	1	+
A01	17479411	17479442	56079	1	-
A01	17488958	17489005	63391	1	-
A01	17499360	17499424	52458	1	-
A01	17499644	17499809	53462	1	-
A01	17499700	17499810	4302	1	+
A01	17501698	17501751	40727	1	-
A01	17513360	17513379	34997	1	-
A01	17515258	17515290	24442	1	-
A01	17532635	17532660	27083	1	-
A01	17549613	17549647	42309	1	+
A01	17602216	17602401	10788	1	-
A01	17602430	17602471	20867	1	-
A01	17604054	17604082	41925	1	-
A01	17605520	17605588	6501	1	-
A01	17605978	17606026	8725	1	-
A01	17606491	17606521	44389	1	-
A01	17610729	17610816	26704	1	+
A01	17610901	17610922	44458	1	+
A01	17611134	17611194	26689	1	+
A01	17613917	17613965	33863	1	+
A01	17617046	17617068	35649	1	-
A01	17618584	17618608	58409	1	+
A01	17661560	17661583	30897	1	+
A01	17661650	17661671	20812	1	+
A01	17672280	17672325	14443	1	+
A01	17686156	17686227	61335	1	+
A01	17700268	17700362	48860	1	-
A01	17700315	17700358	36139	1	-
A01	17700830	17700856	4671	1	-
A01	17715512	17715554	20155	1	+
A01	17725468	17725513	63643	1	+
A01	17725587	17725629	20155	1	+
A01	17726752	17726808	29210	1	+
A01	17730593	17730633	29885	1	+
A01	17731004	17731029	14253	1	+
A01	17731086	17731158	4093	1	+
A01	17736532	17736557	51017	1	+
A01	17742466	17742502	33948	1	+
A01	17771165	17771197	52149	1	-
A01	17779410	17779437	4954	1	+
A01	17779463	17779505	45610	1	+
A01	17780614	17780692	15631	1	+
A01	17780816	17780869	6414	1	+
A01	17803097	17803122	62762	1	+
A01	17803303	17803342	27585	1	+
A01	17809287	17809335	58131	1	+
A01	17815566	17815621	50521	1	+
A01	17815683	17815725	29621	1	+
A01	17819279	17819308	44290	1	+
A01	17823501	17823560	40488	1	-
A01	17825920	17825949	20198	1	+
A01	17826669	17826706	32157	1	+
A01	17827235	17827259	58555	1	+
A01	17843197	17843232	7862	1	-
A01	17849640	17849666	25541	1	+
A01	17849836	17849864	14624	1	+
A01	17850288	17850326	60051	1	+
A01	17851478	17851615	44895	1	-
A01	17851674	17851743	44895	1	-
A01	17856835	17856909	59025	1	+
A01	17856972	17857003	54326	1	+
A01	17859966	17860003	18042	1	+
A01	17861717	17861788	48852	1	+
A01	17862575	17862612	11478	1	+
A01	17862699	17862788	56405	1	+
A01	17868262	17868293	29015	1	+
A01	17872628	17872680	41217	1	+
A01	17895253	17895272	2222	1	-
A01	17895600	17895622	17245	1	-
A01	17899359	17899411	15905	1	-
A01	17901722	17901854	49387	1	-
A01	17902010	17902099	15475	1	-
A01	17902154	17902219	46897	1	-
A01	17914972	17915000	21294	1	-
A01	17915045	17915133	29458	1	-
A01	17917175	17917218	47989	1	-
A01	17918329	17918354	64951	1	-
A01	17937175	17937194	51147	1	-
A01	17956584	17956607	21975	1	-
A01	17958015	17958045	51820	1	-
A01	17963081	17963116	59218	1	-
A01	17965499	17965529	64790	1	-
A01	17977363	17977394	1452	1	-
A01	17993957	17993982	41018	1	+
A01	17998609	17998657	33639	1	-
A01	18022171	18022201	31766	1	+
A01	18071953	18072002	22876	1	-
A01	18073148	18073178	12529	1	-
A01	18122705	18122756	14076	1	+
A01	18130243	18130270	27299	1	-
A01	18130494	18130615	58844	1	+
A01	18130635	18130681	27299	1	+
A01	18131261	18131328	45787	1	+
A01	18145661	18145700	48797	1	-
A01	18147351	18147375	51110	1	-
A01	18147407	18147462	7389	1	+
A01	18185256	18185301	43656	1	-
A01	18189341	18189360	42226	1	-
A01	18189374	18189398	32450	1	-
A01	18189512	18189569	63507	1	-
A01	18207768	18207819	61794	1	-
A01	18207841	18207868	34654	1	-
A01	18208115	18208193	63758	1	-
A01	18209514	18209540	24330	1	-
A01	18209699	18209724	40344	1	-
A01	18211424	18211469	10268	1	-
A01	18213096	18213132	34971	1	-
A01	18213206	18213300	41633	1	-
A01	18240486	18240511	49620	1	-
A01	18258452	18258488	24815	1	+
A01	18258499	18258544	21397	1	+
A01	18258745	18258791	26659	1	+
A01	18261548	18261598	54678	1	+
A01	18262263	18262293	3127	1	+
A01	18276787	18276861	6116	1	+
A01	18279907	18279928	6309	1	+
A01	18281659	18281700	14622	1	+
A01	18295161	18295185	63472	1	-
A01	18304416	18304443	17580	1	+
A01	18312203	18312250	9881	1	+
A01	18356303	18356351	51013	1	+
A01	18361632	18361666	18474	1	+
A01	18365178	18365218	7867	1	+
A01	18461067	18461148	31751	1	+
A01	18461463	18461493	61128	1	+
A01	18461572	18461599	34240	1	+
A01	18462235	18462285	49866	1	+
A01	18462307	18462336	42421	1	+
A01	18469432	18469509	1247	1	-
A01	18484456	18484488	1249	1	-
A01	18485136	18485164	1250	1	-
A01	18485687	18485723	29915	1	+
A01	18486035	18486081	34937	1	+
A01	18504406	18504482	26580	1	-
A01	18507016	18507041	4789	1	-
A01	18510294	18510337	27442	1	+
A01	18510382	18510524	25953	1	+
A01	18510592	18510637	55407	1	+
A01	18512841	18512914	21524	1	+
A01	18514866	18514910	24547	1	-
A01	18515277	18515301	40553	1	-
A01	18517575	18517651	41540	1	+
A01	18526042	18526108	27263	1	-
A01	18526974	18527118	6254	1	-
A01	18571479	18571502	56536	1	-
A01	18589641	18589684	50735	1	-
A01	18611993	18612036	43222	1	+
A01	18615554	18615587	14851	1	+
A01	18616675	18616703	28394	1	-
A01	18620756	18620794	30290	1	-
A01	18639015	18639039	60865	1	+
A01	18648095	18648117	31016	1	-
A01	18648213	18648276	36552	1	-
A01	18704110	18704136	50683	1	-
A01	18715417	18715484	18306	1	+
A01	18718250	18718286	17767	1	-
A01	18723580	18723633	43857	1	+
A01	18723722	18723781	64554	1	+
A01	18727944	18727965	53294	1	+
A01	18728092	18728156	37475	1	+
A01	18735938	18735957	61265	1	-
A01	18743534	18743581	61165	1	+
A01	18747636	18747665	33260	1	-
A01	18750773	18750842	40961	1	-
A01	18751825	18751855	60596	1	-
A01	18752446	18752476	60596	1	-
A01	18752839	18752878	3012	1	-
A01	18753063	18753136	5281	1	-
A01	18753188	18753215	42951	1	-
A01	18753226	18753288	35657	1	-
A01	18754009	18754059	45636	1	-
A01	18762398	18762439	33265	1	-
A01	18762414	18762562	36057	1	+
A01	18762529	18762566	20233	1	-
A01	18763467	18763521	57217	1	-
A01	18785966	18785999	36889	1	-
A01	18788847	18788938	53105	1	-
A01	18796586	18796610	14980	1	-
A01	18799147	18799220	34698	1	+
A01	18827398	18827449	49160	1	-
A01	18827519	18827562	60654	1	-
A01	18838532	18838566	17116	1	-
A01	18843807	18843874	27597	1	-
A01	18844355	18844390	13129	1	-
A01	18863392	18863476	6530	1	+
A01	18863672	18863702	55450	1	+
A01	18873020	18873108	5649	1	+
A01	18873537	18873606	59627	1	+
A01	18873687	18873730	50480	1	+
A01	18877611	18877664	37616	1	+
A01	18877688	18877730	38690	1	+
A01	18879176	18879226	63893	1	+
A01	18885626	18885718	50547	1	+
A01	18889093	18889140	46416	1	+
A01	18891403	18891444	22988	1	+
A01	18892419	18892453	5477	1	+
A01	18892478	18892543	47700	1	+
A01	18892576	18892606	53929	1	+
A01	18906818	18906847	54589	1	+
A01	18907071	18907114	5111	1	+
A01	18910357	18910379	29832	1	+
A01	18910402	18910463	52536	1	+
A01	18913738	18913778	20093	1	-
A01	18913860	18913885	6247	1	-
A01	18918715	18918745	57244	1	+
A01	18918982	18919009	22385	1	+
A01	18922556	18922619	37565	1	-
A01	18922670	18922722	57511	1	-
A01	18936749	18936780	47845	1	+
A01	18949379	18949422	3288	1	+
A01	18949906	18949985	40001	1	+
A01	18956382	18956430	33928	1	+
A01	18958015	18958070	16185	1	+
A01	18958212	18958290	40819	1	+
A01	18958458	18958501	16951	1	+
A01	18959494	18959552	55317	1	+
A01	18960053	18960083	16615	1	+
A01	18960180	18960215	63219	1	+
A01	18972191	18972216	23309	1	+
A01	18972367	18972437	36369	1	+
A01	18985221	18985252	32919	1	+
A01	19039974	19040007	21926	1	+
A01	19059765	19059798	32919	1	+
A01	19069937	19069962	40255	1	-
A01	19070031	19070056	59413	1	+
A01	19070586	19070605	46925	1	-
A01	19074964	19075013	10313	1	-
A01	19100589	19100621	59200	1	+
A01	19103238	19103308	48728	1	+
A01	19107753	19107841	58562	1	-
A01	19114918	19114974	31226	1	-
A01	19187788	19187841	51491	1	-
A01	19188478	19188503	10959	1	-
A01	19188907	19188942	28620	1	-
A01	19191072	19191096	55684	1	+
A01	19193228	19193271	57365	1	+
A01	19195794	19195835	62905	1	+
A01	19201690	19201722	5546	1	-
A01	19208367	19208432	11851	1	-
A01	19208451	19208495	50056	1	-
A01	19234965	19234997	23997	1	-
A01	19237534	19237566	38294	1	+
A01	19237891	19237937	29245	1	+
A01	19238333	19238365	42553	1	+
A01	19241468	19241490	45367	1	+
A01	19245096	19245137	59344	1	+
A01	19268848	19268870	48161	1	-
A01	19291049	19291080	50810	1	-
A01	19292676	19292734	47444	1	-
A01	19293150	19293186	19758	1	-
A01	19293283	19293318	27809	1	-
A01	19325383	19325429	1220	1	+
A01	19335488	19335516	35381	1	+
A01	19335611	19335672	55927	1	+
A01	19335905	19336001	56391	1	+
A01	19336018	19336110	14693	1	+
A01	19337762	19337870	35542	1	+
A01	19338016	19338043	51252	1	+
A01	19343831	19343851	24782	1	-
A01	19351723	19351764	3396	1	+
A01	19355396	19355436	15134	1	-
A01	19381265	19381288	36649	1	+
A01	19383543	19383589	1204	1	-
A01	19383770	19383822	1214	1	-
A01	19384244	19384276	1209	1	-
A01	19386645	19386673	1203	1	-
A01	19388319	19388348	1211	1	-
A01	19388353	19388450	1215	1	-
A01	19391399	19391447	32429	1	+
A01	19391470	19391514	21603	1	+
A01	19400844	19400941	30152	1	+
A01	19402370	19402453	55979	1	+
A01	19411863	19411956	32456	1	-
A01	19458329	19458380	45641	1	+
A01	19458462	19458546	59821	1	+
A01	19458464	19458550	19989	1	+
A01	19462794	19462861	33904	1	+
A01	19464005	19464195	49455	1	+
A01	19464006	19464034	33021	1	+
A01	19464103	19464197	8622	1	-
A01	19464232	19464311	55644	1	+
A01	19464982	19465036	5973	1	+
A01	19465136	19465167	36050	1	+
A01	19558856	19558880	46131	1	-
A01	19567651	19567678	63434	1	-
A01	19567654	19567695	61208	1	-
A01	19567721	19567761	37488	1	-
A01	19567828	19567880	13270	1	-
A01	19574162	19574192	33773	1	+
A01	19610777	19610887	32298	1	+
A01	19612637	19612694	42422	1	+
A01	19613674	19613701	17946	1	+
A01	19621009	19621053	27539	1	-
A01	19639820	19639857	57225	1	+
A01	19643281	19643385	33269	1	+
A01	19644050	19644102	33269	1	+
A01	19648047	19648082	18275	1	+
A01	19650121	19650165	55134	1	+
A01	19682555	19682601	43210	1	+
A01	19682626	19682661	26547	1	+
A01	19701430	19701516	40532	1	-
A01	19704834	19704856	40848	1	-
A01	19705837	19705900	14499	1	-
A01	19707185	19707245	47731	1	-
A01	19721711	19721801	23361	1	-
A01	19745307	19745332	43274	1	-
A01	19755815	19755871	36768	1	+
A01	19760293	19760317	46906	1	-
A01	19763532	19763607	4548	1	+
A01	19767529	19767579	19114	1	+
A01	19797719	19797752	32446	1	+
A01	19805138	19805172	59808	1	+
A01	19818872	19818957	21338	1	-
A01	19819173	19819241	21264	1	-
A01	19819173	19819253	30624	1	-
A01	19819173	19819241	6785	1	-
A01	19821983	19822019	16427	1	-
A01	19822607	19822642	20557	1	-
A01	19822607	19822646	29167	1	-
A01	19822708	19822807	4896	1	-
A01	19822723	19823096	52558	1	-
A01	19823044	19823093	40620	1	-
A01	19824501	19824550	48546	1	-
A01	19826009	19826067	7544	1	-
A01	19826739	19826947	37347	1	-
A01	19826794	19826828	46016	1	-
A01	19829790	19830034	54410	1	-
A01	19832231	19832254	55935	1	-
A01	19832897	19832926	4570	1	-
A01	19851136	19851165	40917	1	+
A01	19855605	19855629	25767	1	+
A01	19861553	19861598	64774	1	-
A01	19861664	19861721	39396	1	+
A01	19868027	19868070	34704	1	+
A01	19868317	19868352	49793	1	+
A01	19869334	19869364	47726	1	+
A01	19883276	19883302	52529	1	+
A01	19883369	19883440	65304	1	+
A01	19883492	19883519	53464	1	+
A01	19890759	19890795	34262	1	+
A01	19891755	19891811	38496	1	+
A01	19892893	19892945	22949	1	+
A01	19895211	19895296	13980	1	+
A01	19909223	19909306	41977	1	+
A01	19909450	19909484	17251	1	+
A01	19909545	19909632	21895	1	+
A01	19910169	19910203	55352	1	+
A01	19910572	19910620	18595	1	+
A01	19910935	19910983	4765	1	+
A01	19924057	19924090	35889	1	+
A01	19940042	19940070	10646	1	+
A01	19941216	19941266	34729	1	+
A01	19949049	19949071	9195	1	-
A01	19949118	19949156	20463	1	-
A01	19950413	19950462	55739	1	-
A01	19952029	19952074	62734	1	-
A01	19957055	19957113	18803	1	-
A01	19964591	19964611	4573	1	-
A01	19964695	19964739	2743	1	-
A01	19967905	19967938	54695	1	-
A01	19967970	19968019	11919	1	-
A01	19973491	19973578	48722	1	+
A01	19975446	19975482	27397	1	-
A01	19981619	19981654	35949	1	-
A01	19998395	19998423	36250	1	-
A01	19998395	19998423	55828	1	-
A01	19998585	19998624	16788	1	-
A01	19998600	19998636	24546	1	-
A01	19998601	19998621	42191	1	-
A01	19998601	19998631	60129	1	+
A01	19999041	19999065	14534	1	+
A01	20008924	20008974	25561	1	-
A01	20012341	20012380	35886	1	-
A01	20014727	20014777	6823	1	-
A01	20015122	20015147	61551	1	-
A01	20039535	20039614	31480	1	-
A01	20046029	20046097	43380	1	-
A01	20049130	20049220	34126	1	+
A01	20049413	20049506	45677	1	+
A01	20050337	20050366	44489	1	+
A01	20054707	20054745	49535	1	-
A01	20067321	20067357	41372	1	-
A01	20067390	20067428	6411	1	-
A01	20069235	20069283	33480	1	-
A01	20071264	20071364	56045	1	-
A01	20102160	20102257	52585	1	-
A01	20129544	20129593	16506	1	+
A01	20135747	20135781	63195	1	+
A01	20136314	20136448	55173	1	+
A01	20136964	20137020	64360	1	+
A01	20137082	20137168	45143	1	+
A01	20139509	20139601	29387	1	+
A01	20142876	20142906	57094	1	-
A01	20147878	20147919	51274	1	+
A01	20159930	20159963	9438	1	-
A01	20162145	20162234	24783	1	-
A01	20167955	20167987	24476	1	-
A01	20209328	20209386	3446	1	+
A01	20209805	20209830	9372	1	+
A01	20211028	20211063	15124	1	+
A01	20222963	20222998	48717	1	-
A01	20235625	20235671	44616	1	-
A01	20243459	20243585	65244	1	-
A01	20246719	20246767	65445	1	-
A01	20250317	20250409	29807	1	-
A01	20251405	20251428	11975	1	-
A01	20251437	20251483	36247	1	-
A01	20251437	20251483	49096	1	-
A01	20256007	20256031	7067	1	+
A01	20275326	20275368	16569	1	-
A01	20285058	20285083	30202	1	-
A01	20310552	20310599	26634	1	-
A01	20310960	20310994	4232	1	-
A01	20311990	20312049	7626	1	-
A01	20313864	20313898	9136	1	+
A01	20352295	20352384	50536	1	+
A01	20355783	20355904	21186	1	-
A01	20361201	20361225	10703	1	-
A01	20380059	20380103	21147	1	-
A01	20381527	20381558	39869	1	-
A01	20382566	20382616	51073	1	-
A01	20383934	20383958	57751	1	+
A01	20390993	20391046	42160	1	-
A01	20392310	20392377	21956	1	-
A01	20409851	20409875	26661	1	+
A01	20440737	20440764	11151	1	+
A01	20477708	20477735	11151	1	+
A01	20513724	20513751	11151	1	+
A01	20526772	20526823	23013	1	-
A01	20528477	20528515	54512	1	-
A01	20534368	20534391	46680	1	-
A01	20534978	20535002	13355	1	-
A01	20540440	20540498	6336	1	-
A01	20556777	20556815	13618	1	-
A01	20564841	20564873	6435	1	+
A01	20564887	20564928	58568	1	+
A01	20576759	20576802	43974	1	-
A01	20591915	20591945	33718	1	+
A01	20604386	20604438	46609	1	+
A01	20612093	20612144	46609	1	+
A01	20622010	20622136	33880	1	-
A01	20623608	20623677	27310	1	-
A01	20627952	20628051	22012	1	-
A01	20628847	20628877	37398	1	+
[truncated: 32,942 more rows]
